# Supplementary material for: A Review and Perspective of eDNA Application to Eutrophication and HAB Control in Freshwater and Marine Ecosystems
Source: Microorganisms. 2020 Mar 16;8(3):417. doi: 10.3390/microorganisms8030417 (PMC7143994; doi:10.3390/microorganisms8030417)
Supplement: Supplementary file 1 [file microorganisms-08-00417-s001.zip]

Archive with 5 entries (4 files):
- microorganisms-730927-SI/
- microorganisms-730927-SI/Supplementary data 1.csv
- microorganisms-730927-SI/Supplementary data 2.csv
- microorganisms-730927-SI/Supplementary data 3.csv
- microorganisms-730927-SI/Table S1.pdf
