# Supplementary material for: A Review and Perspective of eDNA Application to Eutrophication and HAB Control in Freshwater and Marine Ecosystems
Source: Microorganisms. 2020 Mar 16;8(3):417. doi: 10.3390/microorganisms8030417 (PMC7143994; doi:10.3390/microorganisms8030417)
Supplement: Supplementary file 1 [file microorganisms-08-00417-s001.zip › microorganisms-730927-SI/Supplementary data 1.csv]

	AU	TI	SO	JI	AB	DE	ID	LA	DT	DT2	TC	CR	C1	DI	PA	AR	BE	FU	FX	BN	SN	PN	PP	PU	VL	PY	UT	NR	SC	U2	WC	EM	SE	GA	BO	RP	DB	AU_UN	AU1_UN	AU_UN_NR	SR_FULL	SR
VIMERCATI G, 2020, FRESHW BIOL	VIMERCATI G;LABADESSE M;DEJEAN T;SECONDI J	ASSESSING THE EFFECT OF LANDSCAPE FEATURES ON POND COLONISATION BY AN ELUSIVE AMPHIBIAN INVADER USING ENVIRONMENTAL DNA	FRESHWATER BIOLOGY	FRESHW. BIOL.	ENVIRONMENTAL DNA (EDNA) IS BECOMING AN ESSENTIAL TOOL FOR DETECTING AQUATIC INVASIVE SPECIES AND INVESTIGATING THEIR SPREAD. SURPRISINGLY, THIS TECHNIQUE HAS BEEN VERY RARELY USED TO INVESTIGATE HABITAT SELECTION, SITE OCCUPANCY, AND COLONISATION DESPITE ITS HIGHER CAPACITY TO DETECT MANY SPECIES. THE AFRICAN CLAWED FROG (XENOPUS LAEVIS) IS A PRINCIPALLY AQUATIC AMPHIBIAN INTRODUCED IN SEVERAL C…	DISPERSAL; INVASION DYNAMICS; LANDSCAPE ANALYSIS; TOPOGRAPHIC WETNESS INDEX; XENOPUS LAEVIS	AFRICAN CLAWED FROG; XENOPUS-LAEVIS; SPATIAL SCALES; DISPERSAL; CONNECTIVITY; RESISTANCE; INVASION; CONSERVATION; TEMPERATURE; EFFICIENCY	ENGLISH	ARTICLE	ARTICLE	0	AMBURGEY SM, 2014, CAN J ZOOL, V92, P927, DOI 10.1139/CJZ-2014-0106.;BALINSKY JB, 1961, COMP BIOCHEM PHYSIOL, V3, P236, DOI 10.1016/0010-406X(61)90009-3.;BARTON K., 2009, MUMIN MULTIMODEL INF.;BESNARD AG, 2013, DIVERS DISTRIB, V19, P955, DOI 10.1111/DDI.12047.;BEVEN KJ, 1979, HYDROL SCI B, V24, P43, DOI [10.1080/02626667909491834, DOI 10.1080/02626667909491834].;BIGGS J, 2015, BIOL CONSERV, V183,…	SECONDI, J (REPRINT AUTHOR), UNIV ANGERS, FAC SCI, 2 BLVD LAVOISIER, F-49045 ANGERS 01, FRANCE.;VIMERCATI, GIOVANNI, SECONDI, JEAN, UNIV ANGERS, FAC SCI, 2 BLVD LAVOISIER, F-49045 ANGERS 01, FRANCE.;LABADESSE, MYRIAM, SOC HERPETOL FRANCE, PARIS, FRANCE.;DEJEAN, TONY, SAVOIE TECHNOLAC, SPYGEN, LE BOURGET DU LAC, FRANCE.;DEJEAN, TONY, SAVOIE TECHNOLAC, VIGILIFE, LE BOURGET DU LAC, FRANCE.;SECONDI, …	10.1111/FWB.13446	111 RIVER ST, HOBOKEN 07030-5774, NJ USA	NA	NA	NA	NA	NA	0046-5070	3	502-513	WILEY	65	2020	ISI000510595000013	79	ENVIRONMENTAL SCIENCES \& ECOLOGY, MARINE \& FRESHWATER BIOLOGY	8	ECOLOGY, MARINE \& FRESHWATER BIOLOGY	JEAN.SECONDIUNIV-ANGERS.FR	NA	KH4DT	NA	SECONDI, J (REPRINT AUTHOR), UNIV ANGERS, FAC SCI, 2 BLVD LAVOISIER, F-49045 ANGERS 01, FRANCE	ISI	UNIV ANGERS;LABADESSE;SAVOIE TECHNOLAC;SAVOIE TECHNOLAC;CNRS	UNIV ANGERS	NA	VIMERCATI G, 2020, FRESHW BIOL	VIMERCATI G, 2020, FRESHW BIOL
REY A, NA, ECOL EVOL	REY A;BASURKO OC;RODRIGUEZ-EZPELETA N	CONSIDERATIONS FOR METABARCODING-BASED PORT BIOLOGICAL BASELINE SURVEYS AIMED AT MARINE NONINDIGENOUS SPECIES MONITORING AND RISK ASSESSMENTS	ECOLOGY AND EVOLUTION	ECOL. EVOL.	MONITORING INTRODUCTION AND SPREAD OF NONINDIGENOUS SPECIES VIA MARITIME TRANSPORT AND PERFORMING RISK ASSESSMENTS REQUIRE PORT BIOLOGICAL BASELINE SURVEYS. YET, THE COMPREHENSIVENESS OF THESE SURVEYS IS OFTEN COMPROMISED BY THE LARGE NUMBER OF HABITATS PRESENT IN A PORT, THE SEASONAL VARIABILITY, AND THE TIME-CONSUMING MORPHOLOGICAL APPROACH USED FOR TAXONOMIC IDENTIFICATION. METABARCODING REPRE…	BALLAST WATER; ENVIRONMENTAL DNA; ENVIRONMENTAL MONITORING; INVASIVE SPECIES; METABARCODING; NONINDIGENOUS SPECIES; PORT BIOLOGICAL BASELINE SURVEYS	1ST RECORD; IDENTIFICATION; BAY	ENGLISH	ARTICLE, EARLY ACCESS	ARTICLE	0	ADARRAGA I, 2012, AQUAT INVASIONS, V7, P171, DOI 10.3391/AI.2012.7.2.003.;ADARRAGA IDOIA, 2011, MARINE BIODIVERSITY RECORDS, V4.;AMARAL-ZETTLER LA, 2009, PLOS ONE, V4, DOI 10.1371/JOURNAL.PONE.0006372.;ANDREWS S., 2010, FASTQC QUALITY CONTR.;AQUANIS. EDITORIAL BOARD, 2015, INF SYST AQ NON CRYP.;AWAD A., 2014, GUIDANCE PORT BIOLOG.;AYLAGAS E, 2018, ECOL INDIC, V95, P194, DOI 10.1016/J.ECOLIND.2018…	RODRIGUEZ-EZPELETA, N (REPRINT AUTHOR), AZTI, MARINE RES DIV, TXATXARRAMENDI UGARTEA Z-G, SUKARRIETA 48395, BIZKAIA, SPAIN.;REY, ANAIS, BASURKO, OIHANE C., RODRIGUEZ-EZPELETA, NAIARA, AZTI, MARINE RES DIV, TXATXARRAMENDI UGARTEA Z-G, SUKARRIETA 48395, BIZKAIA, SPAIN.	10.1002/ECE3.6071	111 RIVER ST, HOBOKEN 07030-5774, NJ USA	NA	NA	EUROPEAN COMMISSIONEUROPEAN COMMISSION JOINT RESEARCH CENTRE [642197]	EUROPEAN COMMISSION, GRANT/AWARD NUMBER: 642197	NA	2045-7758	NA	NA	WILEY	NA	2020	ISI000511533900001	72	ENVIRONMENTAL SCIENCES \& ECOLOGY, EVOLUTIONARY BIOLOGY	2	ECOLOGY, EVOLUTIONARY BIOLOGY	NRODRIGUEZAZTI.ES	NA	KI7MM	NA	RODRIGUEZ-EZPELETA, N (REPRINT AUTHOR), AZTI, MARINE RES DIV, TXATXARRAMENDI UGARTEA Z-G, SUKARRIETA 48395, BIZKAIA, SPAIN	ISI	MARINE RES DIV	MARINE RES DIV	NA	REY A, NA, ECOL EVOL	REY A, NA, ECOL EVOL
MENNING DM, NA, ECOL EVOL	MENNING DM;WARD DH;WYLLIE-ECHEVERRIA S;SAGE GK;GRAVLEY MC;GRAVLEY HA;TALBOT SL	ARE MIGRATORY WATERFOWL VECTORS OF SEAGRASS PATHOGENS?	ECOLOGY AND EVOLUTION	ECOL. EVOL.	MIGRATORY WATERFOWL VECTOR PLANT SEEDS AND OTHER TISSUES, BUT LITTLE ATTENTION HAS FOCUSED ON THE POTENTIAL OF AVIAN VECTORING OF PLANT PATHOGENS. EXTENSIVE MEADOWS OF EELGRASS (ZOSTERA MARINA) IN SOUTHWEST ALASKA SUPPORT HUNDREDS OF THOUSANDS OF WATERFOWL DURING FALL MIGRATION AND MAY BE SUSCEPTIBLE TO PLANT PATHOGENS. WE RECOVERED DNA OF ORGANISMS PATHOGENIC TO EELGRASS FROM ENVIRONMENTAL SAMPL…	EDNA; EELGRASS; PATHOGEN; WATERFOWL	MAXIMUM-LIKELIHOOD-ESTIMATION; WASTING DISEASE; AVIAN INFLUENZA; IZEMBEK LAGOON; EELGRASS; DISPERSAL; BRANT; ALASKA; HABITAT; BIRD	ENGLISH	ARTICLE, EARLY ACCESS	ARTICLE	0	ARASAKI S., 1950, NIPPON SUISAN GAKK, V15, P567.;BEERLI P, 1999, GENETICS, V152, P763.;BEERLI P, 2001, P NATL ACAD SCI USA, V98, P4563, DOI 10.1073/PNAS.081068098.;BISHOP N, 2017, MAR ECOL PROG SER, V581, P119, DOI 10.3354/MEPS12318.;BOKULICH NA, 2013, NAT METHODS, V10, P57, DOI [10.1038/NMETH.2276, 10.1038/NMETH.2276].;BOYD W. SEAN, 2013, WILDFOWL, P3.;COCK PJA, 2009, BIOINFORMATICS, V25, P1422,…	MENNING, DM (REPRINT AUTHOR), US GEOL SURVEY, ALASKA SCI CTR, 4210 UNIV DR, ANCHORAGE, AK 99508 USA.;MENNING, DAMIAN MICHAEL, WARD, DAVID HUME, SAGE, GEORGE KEVIN, GRAVLEY, MEGAN CATHLEEN, TALBOT, SANDRA LOOMAN, US GEOL SURVEY, ALASKA SCI CTR, 4210 UNIV DR, ANCHORAGE, AK 99508 USA.;WYLLIE-ECHEVERRIA, SANDY, UNIV WASHINGTON, FRIDAY HARBOR LABS, COLL ENVIRONM, FRIDAY HARBOR, WA 98250 USA.;GRAVLEY, …	10.1002/ECE3.6039	111 RIVER ST, HOBOKEN 07030-5774, NJ USA	NA	NA	U.S. GEOLOGICAL SURVEYUNITED STATES GEOLOGICAL SURVEY	FUNDING WAS PROVIDED BY U.S. GEOLOGICAL SURVEY.	NA	2045-7758	NA	NA	WILEY	NA	2020	ISI000510784400001	52	ENVIRONMENTAL SCIENCES \& ECOLOGY, EVOLUTIONARY BIOLOGY	4	ECOLOGY, EVOLUTIONARY BIOLOGY	DMENNINGUSGS.GOV	NA	KH6TQ	NA	MENNING, DM (REPRINT AUTHOR), US GEOL SURVEY, ALASKA SCI CTR, 4210 UNIV DR, ANCHORAGE, AK 99508 USA	ISI	ALASKA SCI CTR;UNIV WASHINGTON	NOTDECLARED	NA	MENNING DM, NA, ECOL EVOL	MENNING DM, NA, ECOL EVOL
JO T, 2020, BIOL INVASIONS	JO T;FUKUOKA A;UCHIDA K;USHIMARU A;MINAMOTO T	MULTIPLEX REAL-TIME PCR ENABLES THE SIMULTANEOUS DETECTION OF ENVIRONMENTAL DNA FROM FRESHWATER FISHES: A CASE STUDY OF THREE EXOTIC AND THREE THREATENED NATIVE FISHES IN JAPAN	BIOLOGICAL INVASIONS	BIOL. INVASIONS	ENVIRONMENTAL DNA (EDNA) ANALYSIS HAS BEEN USED AS A COST-EFFICIENT AND NON-INVASIVE TOOL FOR MONITORING INVASIVE AND THREATENED SPECIES. PREVIOUS STUDIES TYPICALLY INVOLVE TWO APPROACHES, SPECIES-SPECIFIC DETECTION VIA PCR AND MULTIPLE SPECIES DETECTION VIA METABARCODING. HOWEVER, THE FORMER COULD BE COSTLY WHEN SEVERAL SPECIES ARE TARGETED, AND THE LATTER COULD SOMETIMES BE INSUFFICIENT TO DIST…	BIOLOGICAL INVASION; CONSERVATION MANAGEMENT; ENVIRONMENTAL DNA; FRESHWATER ECOSYSTEMS; MULTIPLEX REAL-TIME PCR	LARGEMOUTH BASS; MISGURNUS-ANGUILLICAUDATUS; COMPARATIVE BIODIVERSITY; SMALLMOUTH BASS; FARM PONDS; CONSERVATION; BLUEGILL; INVASION; IMPACT; POPULATION	ENGLISH	ARTICLE	ARTICLE	0	ABELL R, 2002, CONSERV BIOL, V16, P1435, DOI 10.1046/J.1523-1739.2002.01532.X.;AKADA JINSUKE, 2006, JAPANESE JOURNAL OF ICHTHYOLOGY, V53, P175.;ALAVI SMH, 2006, CELL BIOL INT, V30, P1, DOI 10.1016/J.CELLBI.2005.06.004.;BARNES MA, 2014, ENVIRON SCI TECHNOL, V48, P1819, DOI 10.1021/ES404734P.;BERNALDEZ V, 2014, FOOD CONTROL, V36, P257, DOI 10.1016/J.FOODCONT.2013.08.020.;BISTA I, 2017, NAT COMMUN, …	JO, T (REPRINT AUTHOR), KOBE UNIV, GRAD SCH HUMAN DEV \& ENVIRONM, NADA KU, 3-11 TSURUKABUTO, KOBE, HYOGO 6578501, JAPAN.;JO, TOSHIAKI, FUKUOKA, ARISA, UCHIDA, KEI, USHIMARU, ATUSHI, MINAMOTO, TOSHIFUMI, KOBE UNIV, GRAD SCH HUMAN DEV \& ENVIRONM, NADA KU, 3-11 TSURUKABUTO, KOBE, HYOGO 6578501, JAPAN.;UCHIDA, KEI, UNIV TOKYO, INST SUSTAINABLE AGROECOSYST SERV, MIDORI CHO 1-1-1, NISHI TOKYO, JAPAN.	10.1007/S10530-019-02102-W	VAN GODEWIJCKSTRAAT 30, 3311 GZ DORDRECHT, NETHERLANDS	NA	NA	NA	NA	NA	1387-3547	2	455-471	SPRINGER	22	2020	ISI000511569700021	87	BIODIVERSITY \& CONSERVATION, ENVIRONMENTAL SCIENCES \& ECOLOGY	0	BIODIVERSITY CONSERVATION, ECOLOGY	160D405DSTU.KOBE-U.AC.JP	NA	KI7YK	NA	JO, T (REPRINT AUTHOR), KOBE UNIV, GRAD SCH HUMAN DEV \& ENVIRONM, NADA KU, 3-11 TSURUKABUTO, KOBE, HYOGO 6578501, JAPAN	ISI	KOBE UNIV;UNIV TOKYO	KOBE UNIV	NA	JO T, 2020, BIOL INVASIONS	JO T, 2020, BIOL INVASIONS
CHERNY KE, 2020, J BACTERIOL	CHERNY KE;SAUER K	UNTETHERING AND DEGRADATION OF THE POLYSACCHARIDE MATRIX ARE ESSENTIAL STEPS IN THE DISPERSION RESPONSE OF PSEUDOMONAS AERUGINOSA BIOFILMS	JOURNAL OF BACTERIOLOGY	J. BACTERIOL.	BIOFILMS ARE MULTICELLULAR AGGREGATES OF BACTERIA THAT ARE ENCASED IN AN EXTRACELLULAR MATRIX. THE BIOFILM MATRIX OF PSEUDOMONAS AERUGINOSA PAO1 IS COMPOSED OF EDNA, PROTEINS, AND THE POLYSACCHARIDES PEL AND PSL. THIS MATRIX IS THOUGHT TO BE DEGRADED DURING DISPERSION TO LIBERATE CELLS FROM THE BIOFILMS, WITH DISPERSION BEING APPARENT NOT ONLY BY SINGLE CELLS ESCAPING FROM THE BIOFILM BUT ALSO LE…	CDRA; PELA; PSLG; BIOFILM; DISPERSION; EXOPOLYSACCHARIDE; GLYCOSIDE HYDROLASE; MATRIX; UNTETHERING	STARVATION-INDUCED DISPERSION; NUTRIENT-INDUCED DISPERSION; EXTRACELLULAR DNA; PSL POLYSACCHARIDE; BACTERIAL BIOFILM; NITRIC-OXIDE; DOMAIN; EXOPOLYSACCHARIDE; TRANSITION; SECRETION	ENGLISH	ARTICLE	ARTICLE	0	BAKER P, 2016, SCI ADV, V2, DOI 10.1126/SCIADV.1501632.;BAKER P, 2015, J BIOL CHEM, V290, P28374, DOI 10.1074/JBC.M115.674929.;BARKEN KB, 2008, ENVIRON MICROBIOL, V10, P2331, DOI 10.1111/J.1462-2920.2008.01658.X.;BARRAUD N, 2006, J BACTERIOL, V188, P7344, DOI 10.1128/JB.00779-06.;BARRAUD N, 2015, CURR PHARM DESIGN, V21, P31, DOI 10.2174/1381612820666140905112822.;BOBROV AG, 2005, FEMS MICROBIOL L…	SAUER, K (REPRINT AUTHOR), BINGHAMTON UNIV, BINGHAMTON BIOFILM RES CTR, BINGHAMTON, NY 13902 USA.;SAUER, K (REPRINT AUTHOR), BINGHAMTON UNIV, DEPT BIOL SCI, BINGHAMTON, NY 13902 USA.;CHERNY, KATHRYN E., SAUER, KARIN, BINGHAMTON UNIV, BINGHAMTON BIOFILM RES CTR, BINGHAMTON, NY 13902 USA.;CHERNY, KATHRYN E., SAUER, KARIN, BINGHAMTON UNIV, DEPT BIOL SCI, BINGHAMTON, NY 13902 USA.	10.1128/JB.00575-19	1752 N ST NW, WASHINGTON, DC 20036-2904 USA	E00575-19	NA	NA	NA	NA	0021-9193	3	NA	AMER SOC MICROBIOLOGY	202	2020	ISI000507476100005	70	MICROBIOLOGY	6	MICROBIOLOGY	KSAUERBINGHAMTON.EDU	NA	KC9FE	NA	SAUER, K (REPRINT AUTHOR), BINGHAMTON UNIV, BINGHAMTON BIOFILM RES CTR, BINGHAMTON, NY 13902 USA	ISI	BINGHAMTON UNIV;BINGHAMTON UNIV	BINGHAMTON UNIV	NA	CHERNY KE, 2020, J BACTERIOL	CHERNY KE, 2020, J BACTERIOL
WIRSING AJ, NA, WILDL SOC BULL	WIRSING AJ;QUINN TP;ADAMS JR;WAITS LP	OPTIMIZING SELECTION OF BROWN BEAR HAIR FOR NONINVASIVE GENETIC ANALYSIS	WILDLIFE SOCIETY BULLETIN	WILDL. SOC. BULL.	MANY WILDLIFE STUDIES USE NONINVASIVE SURVEY METHODS SUCH AS BARBED WIRE TO OBTAIN HAIR SAMPLES FOR DNA ANALYSIS. IF LABORATORY COSTS PRECLUDE PROCESSING ALL SAMPLES, IT MAY BE IMPORTANT TO KNOW A PRIORI WHICH SAMPLES ARE MOST LIKELY TO YIELD USEFUL DNA. IT MAY ALSO BE HELPFUL TO KNOW WHETHER APPARENTLY POOR-QUALITY SAMPLES WILL YIELD USEABLE DNA, AND SO BE WORTH THE TIME AND COST OF PROCESSING. …	AMPLIFICATION SUCCESS; BARBED WIRE; COST; DNA; NONINVASIVE SURVEY METHODS; ONCORHYNCHUS NERKA; SOCKEYE SALMON; SUBSAMPLING; URSUS ARCTOS	ENVIRONMENTAL DNA; POPULATION-SIZE; GRIZZLY BEARS; SAMPLES; ABUNDANCE; CAPTURE; SALMON; RECOMMENDATIONS; RELIABILITY; HABITAT	ENGLISH	ARTICLE, EARLY ACCESS	ARTICLE	0	AGRESTI ALAN, 2007, INTRO CATEGORICAL DA.;APPS CD, 2004, J WILDLIFE MANAGE, V68, P138, DOI 10.2193/0022-541X(2004)068[0138:EGBDAA]2.0.CO,2.;AUSBAND DE, 2011, WILDLIFE SOC B, V35, P105, DOI 10.1002/WSB.23.;BEIER LR, 2005, WILDLIFE SOC B, V33, P766, DOI 10.2193/0091-7648(2005)33[766:FTFASS]2.0.CO,2.;BROQUET T, 2007, CONSERV GENET, V8, P249, DOI 10.1007/S10592-006-9146-5.;BURTON AC, 2015, J APPL ECO…	WIRSING, AJ (REPRINT AUTHOR), UNIV WASHINGTON, SCH ENVIRONM \& FOREST SCI, BOX 352100, SEATTLE, WA 98195 USA.;WIRSING, AARON J., UNIV WASHINGTON, SCH ENVIRONM \& FOREST SCI, BOX 352100, SEATTLE, WA 98195 USA.;QUINN, THOMAS P., UNIV WASHINGTON, SCH AQUAT \& FISHES SCI, BOX 355020, SEATTLE, WA 98195 USA.;ADAMS, JENNIFER R., WAITS, LISETTE P., UNIV IDAHO, DEPT FISH \& WILDLIFE SCI, 875 PERIMETER DR …	10.1002/WSB.1057	111 RIVER ST, HOBOKEN 07030-5774, NJ USA	NA	NA	UNIVERSITY OF WASHINGTON'S ROYALTY RESEARCH FUNDUNIVERSITY OF WASHINGTON; H. MASON KEELER ENDOWMENT; RICHARD AND LOIS WORTHINGTON ENDOWMENT	INITIAL SUPPORT FOR THIS PROJECT WAS PROVIDED BY THE UNIVERSITY OF WASHINGTON'S ROYALTY RESEARCH FUND, THE H. MASON KEELER ENDOWMENT, AND THE RICHARD AND LOIS WORTHINGTON ENDOWMENT TO TQ. MANY STUDENTS AND STAFF MEMBERS IN THE UNIVERSITY OF WASHINGTON'S ALASKA SALMON PROGRAM PROVIDED ESSENTIAL ASSISTANCE WITH THE SAMPLING, BUT WE ESPECIALLY THANK J. CARTER FOR EXCEPTIONAL HELP WITH FIELDWORK, LOG…	NA	1938-5463	NA	NA	WILEY	NA	2020	ISI000509766800001	38	BIODIVERSITY \& CONSERVATION	1	BIODIVERSITY CONSERVATION	WIRSINGAUW.EDU	NA	KG2IQ	NA	WIRSING, AJ (REPRINT AUTHOR), UNIV WASHINGTON, SCH ENVIRONM \& FOREST SCI, BOX 352100, SEATTLE, WA 98195 USA	ISI	UNIV WASHINGTON;UNIV WASHINGTON;UNIV IDAHO	UNIV WASHINGTON	NA	WIRSING AJ, NA, WILDL SOC BULL	WIRSING AJ, NA, WILDL SOC BULL
TILKER A, NA, DIVERS DISTRIB	TILKER A;ABRAMS JF;AN NGUYEN AN;HOERIG L;AXTNER J;LOUVRIER J;RAWSON BM;HOA ANH QUANG NGUYEN HAQN;GUEGAN F;THANH VAN NGUYEN TVN;MINH LE ML;SOLLMANN R;WILTING A	IDENTIFYING CONSERVATION PRIORITIES IN A DEFAUNATED TROPICAL BIODIVERSITY HOTSPOT	DIVERSITY AND DISTRIBUTIONS	DIVERS. DISTRIB.	AIM UNSUSTAINABLE HUNTING IS LEADING TO WIDESPREAD DEFAUNATION ACROSS THE TROPICS. TO MITIGATE AGAINST THIS THREAT WITH LIMITED CONSERVATION RESOURCES, STAKEHOLDERS MUST MAKE DECISIONS ON WHERE TO FOCUS ANTI-POACHING ACTIVITIES. IDENTIFYING PRIORITY AREAS IN A ROBUST WAY ALLOWS DECISION-MAKERS TO TARGET AREAS OF CONSERVATION IMPORTANCE, THEREFORE MAXIMIZING THE IMPACT OF CONSERVATION INTERVENTION…	ANNAMITES; CAMERA-TRAPPING; DEFAUNATION; ENVIRONMENTAL DNA; MULTISPECIES OCCUPANCY; SPECIES RICHNESS; TROPICAL RAIN FOREST; UNSUSTAINABLE HUNTING	CAMERA TRAP DATA; TAXONOMIC CLASSIFICATION; SPECIES DISTRIBUTION; R PACKAGE; FOREST; OCCUPANCY; COMMUNITIES; EXTINCTION; WILDLIFE; MAMMALS	ENGLISH	ARTICLE, EARLY ACCESS	ARTICLE	0	ABRAHAMS MI, 2017, PLOS ONE, V12, DOI 10.1371/JOURNAL.PONE.0186653.;ABRAMS J. F., 2018, STUDYING TERRESTRIAL.;ABRAMS JF, 2019, J APPL ECOL, V56, P1637, DOI 10.1111/1365-2664.13411.;ALBERTI G, 2019, SOFTWAREX, V10, DOI 10.1016/J.SOFTX.2019.100331.;ALROY J, 2017, P NATL ACAD SCI USA, V114, P6056, DOI 10.1073/PNAS.1611855114.;AXTNER J, 2019, GIGASCIENCE, V8, DOI 10.1093/GIGASCIENCE/GIZ029.;BENITEZ-L…	TILKER, A (REPRINT AUTHOR), LEIBNIZ INST ZOO \& WILDLIFE RES, DEPT ECOL DYNAM, BERLIN, GERMANY.;TILKER, ANDREW, ABRAMS, JESSE F., AN NGUYEN, HOERIG, LISA, AXTNER, JAN, LOUVRIER, JULIE, THANH VAN NGUYEN, WILTING, ANDREAS, LEIBNIZ INST ZOO \& WILDLIFE RES, DEPT ECOL DYNAM, BERLIN, GERMANY.;TILKER, ANDREW, GLOBAL WILDLIFE CONSERVAT, AUSTIN, TX USA.;RAWSON, BENJAMIN M., HOA ANH QUANG NGUYEN, WORLD WI…	10.1111/DDI.13029	111 RIVER ST, HOBOKEN 07030-5774, NJ USA	NA	NA	LEIBNIZ INSTITUTE FOR ZOO AND WILDLIFE RESEARCH; CRITICAL ECOSYSTEM PARTNERSHIP FUND; SAFARI CLUB INTERNATIONAL FOUNDATION; POINT DEFIANCE ZOO AND AQUARIUM; GERMAN FEDERAL MINISTRY FOR THE ENVIRONMENT, NATURE CONSERVATION, AND NUCLEAR SAFETY (BMBU); FULBRIGHT EXCHANGE PROGRAM; KREDITANSTALT FUR WIEDERAUFBAU (KFW); GERMAN FEDERAL MINISTRY OF EDUCATION AND RESEARCHFEDERAL MINISTRY OF EDUCATION \& R…	LEIBNIZ INSTITUTE FOR ZOO AND WILDLIFE RESEARCH; CRITICAL ECOSYSTEM PARTNERSHIP FUND; SAFARI CLUB INTERNATIONAL FOUNDATION; POINT DEFIANCE ZOO AND AQUARIUM, GRANT/AWARD NUMBER: DR. HOLLY REED CONSERVATION FUND; GERMAN FEDERAL MINISTRY FOR THE ENVIRONMENT, NATURE CONSERVATION, AND NUCLEAR SAFETY (BMBU); FULBRIGHT EXCHANGE PROGRAM; KREDITANSTALT FUR WIEDERAUFBAU (KFW); GERMAN FEDERAL MINISTRY OF ED…	NA	1366-9516	NA	NA	WILEY	NA	2020	ISI000509320500001	96	BIODIVERSITY \& CONSERVATION, ENVIRONMENTAL SCIENCES \& ECOLOGY	0	BIODIVERSITY CONSERVATION, ECOLOGY	TILKERIZW-BERLIN.DE	NA	KF5ZR	NA	TILKER, A (REPRINT AUTHOR), LEIBNIZ INST ZOO \& WILDLIFE RES, DEPT ECOL DYNAM, BERLIN, GERMANY	ISI	LEIBNIZ INST ZOO AND WILDLIFE RES;VIETNAM NATL UNIV;VNU UNIV SCI;UNIV CALIF DAVIS	LEIBNIZ INST ZOO AND WILDLIFE RES	NA	TILKER A, NA, DIVERS DISTRIB	TILKER A, NA, DIVERS DISTRIB
HARPER KJ, 2020, FRONT MAR SCI	HARPER KJ;GOODWIN KD;HARPER LR;LACASELLA EL;FREY A;DUTTON PH	FINDING CRUSH: ENVIRONMENTAL DNA ANALYSIS AS A TOOL FOR TRACKING THE GREEN SEA TURTLE CHELONIA MYDAS IN A MARINE ESTUARY	FRONTIERS IN MARINE SCIENCE	FRONT. MAR. SCI.	ENVIRONMENTAL DNA (EDNA) ANALYSIS IS A RAPID, NON-INVASIVE METHOD FOR SPECIES DETECTION AND DISTRIBUTION ASSESSMENT USING DNA RELEASED INTO THE SURROUNDING ENVIRONMENT BY AN ORGANISM. EDNA ANALYSIS IS RECOGNISED AS A POWERFUL TOOL FOR DETECTING ENDANGERED OR RARE SPECIES IN A RANGE OF ECOSYSTEMS. ALTHOUGH THE NUMBER OF STUDIES USING EDNA ANALYSIS IN MARINE SYSTEMS IS CONTINUALLY INCREASING, THERE…	EDNA; MARINE; SEA TURTLE; CHELONIA MYDAS; QPCR; MTDNA; HABITAT DISTRIBUTION; PRESENCE	GLOBAL RESEARCH PRIORITIES; INVASIVE SIGNAL CRAYFISH; EDNA; CONSERVATION; AMPHIBIANS; DEGRADATION; MANAGEMENT; MOVEMENT; SCIENCE; REGION	ENGLISH	ARTICLE	ARTICLE	0	ADAMS CIM, 2019, DIVERSITY-BASEL, V11, DOI 10.3390/D11040050.;AGERSNAP S, 2017, PLOS ONE, V12, DOI 10.1371/JOURNAL.PONE.0179261.;AKRE TS, 2019, PLOS ONE, V14, DOI 10.1371/JOURNAL.PONE.0215586.;BAKER CS, 2018, FRONT MAR SCI, V5, DOI 10.3389/FMARS.2018.00133.;BARNES MA, 2016, CONSERV GENET, V17, P1, DOI 10.1007/S10592-015-0775-4.;BERRY O, 2007, MOL ECOL NOTES, V7, P1, DOI 10.1111/J.1471-8286.2006.0…	HARPER, KJ (REPRINT AUTHOR), UNIV MIAMI, COOPERAT INST MARINE \& ATMOSPHER STUDIES, MIAMI, FL 33146 USA.;HARPER, KJ (REPRINT AUTHOR), NOAA, OCEAN CHEM \& ECOSYST DIV, ATLANTIC OCEANOG \& METEOROL LAB, STATIONED SOUTHWEST FISHERIES SCI CTR, LA JOLLA, CA 92037 USA.;HARPER, KIRSTEN J., UNIV MIAMI, COOPERAT INST MARINE \& ATMOSPHER STUDIES, MIAMI, FL 33146 USA.;HARPER, KIRSTEN J., GOODWIN, KELLY D., …	10.3389/FMARS.2019.00810	AVENUE DU TRIBUNAL FEDERAL 34, LAUSANNE, CH-1015, SWITZERLAND	2020	NA	NOAA SOUTHWEST FISHERIES SCIENCE CENTER; NOAA OFFICE OF OCEANIC AND ATMOSPHERIC RESEARCH'S OMICS INITIATIVE	THIS WORK WAS FUNDED BY THE NOAA SOUTHWEST FISHERIES SCIENCE CENTER AND THE NOAA OFFICE OF OCEANIC AND ATMOSPHERIC RESEARCH'S OMICS INITIATIVE. LABORATORY ANALYSIS TOOK PLACE AT THE SOUTHWEST FISHERIES SCIENCE CENTER, LA JOLLA, CA, UNITED STATES.	NA	NA	NA	NA	FRONTIERS MEDIA SA	6	2020	ISI000508576800001	88	ENVIRONMENTAL SCIENCES \& ECOLOGY, MARINE \& FRESHWATER BIOLOGY	3	ENVIRONMENTAL SCIENCES, MARINE \& FRESHWATER BIOLOGY	KIRSTEN.HARPERNOAA.GOV	NA	KE5DU	NA	HARPER, KJ (REPRINT AUTHOR), UNIV MIAMI, COOPERAT INST MARINE \& ATMOSPHER STUDIES, MIAMI, FL 33146 USA	ISI	UNIV MIAMI;STATIONED SOUTHWEST FISHERIES SCI CTR;UNIV ILLINOIS;SOUTHWEST FISHERIES SCI CTR	UNIV MIAMI	NA	HARPER KJ, 2020, FRONT MAR SCI	HARPER KJ, 2020, FRONT MAR SCI
KEELEY N, 2020, SCI TOTAL ENVIRON	KEELEY N;VALDEMARSEN T;STROHMEIER T;POCHON X;DAHLGREN T;BANNISTER R	MIXED-HABITAT ASSIMILATION OF ORGANIC WASTE IN COASTAL ENVIRONMENTS - IT'S ALL ABOUT SYNERGY!	SCIENCE OF THE TOTAL ENVIRONMENT	SCI. TOTAL ENVIRON.	FISH FARMS ARE INCREASINGLY SITUATED IN STRONG CURRENT SITES ABOVE OR NEAR TO MIXED-BOTTOM HABITATS THAT INCLUDE ORGANISMS NOT NORMALLY CONSIDERED IN THE CONTEXT OF ORGANIC ENRICHMENT. THIS STUDY TAKES A HOLISTIC VIEW OF THE BENTHIC ENRICHMENT PROCESS BY COMBINING DIFFERENT SURVEY TECHNIQUES ON COMPLIMENTARY SPATIAL SCALES: CONVENTIONAL MACROFAUNAL CORES, LARGER-SCALE VISUAL QUANTIFICATION OF EPI…	OPHICOMINA NIGRA; ARENICOLA MARINA; SALMON FARM; BENTHIC ENRICHMENT; BACTERIA; MICROBIAL EDNA	LUGWORMS ARENICOLA-MARINA; CRAB CANCER-PAGURUS; CAPITELLA SP-I; SEQUENCE DATA; BIOTIC INDEX; FISH FARMS; WHALE-FALL; SEDIMENT; MATTER; COMMUNITY	ENGLISH	ARTICLE	ARTICLE	0	ALTSCHUL SF, 1990, J MOL BIOL, V215, P403, DOI 10.1006/JMBI.1990.9999.;ANDERSON MJ, 2008, PERMANOVA PRIMER GUI.;ARONSON RB, 1989, ECOLOGY, V70, P856, DOI 10.2307/1941354.;ASC, 2012, ASC SALM STAND VERS, P103.;BANTA GT, 1999, AQUAT MICROB ECOL, V19, P189, DOI 10.3354/AME019189.;BISSETT A, 2006, FEMS MICROBIOL ECOL, V55, P48, DOI 10.1111/J.1574-6941.2005.00012.X.;BISSETT A, 2007, ENVIRON MICROBIOL,…	KEELEY, N (REPRINT AUTHOR), INST MARINE RES, TROMSO, NORWAY.;KEELEY, NIGEL, STROHMEIER, TORE, BANNISTER, RAYMOND, INST MARINE RES, TROMSO, NORWAY.;VALDEMARSEN, THOMAS, UNIV SOUTHERN DENMARK, COPENHAGEN, DENMARK.;VALDEMARSEN, THOMAS, DANISH ENVIRONM PROTECT AGCY, ODENSE, DENMARK.;POCHON, XAVIER, CAWTHRON INST, COASTAL \& FRESHWATER GRP, NELSON, NEW ZEALAND.;POCHON, XAVIER, UNIV AUCKLAND, INST MARI…	10.1016/J.SCITOTENV.2019.134281	RADARWEG 29, 1043 NX AMSTERDAM, NETHERLANDS	134281	NA	NORWEGIAN RESEARCH COUNCILRESEARCH COUNCIL OF NORWAY [228871]; ARTSDATABANKEN [70184233]; INSTITUTE OF MARINE RESEARCH	THIS STUDY WAS FUNDED BY THE NORWEGIAN RESEARCH COUNCIL (PROJECT NUMBER 228871) WITH ADDITIONAL SUPPORT FROM ARTSDATABANKEN (PROJECT NUMBER 70184233) AND THE INSTITUTE OF MARINE RESEARCH AS WELL AS IN-KIND SUPPORT FROM SALMAR ASA AND MOWI ASA. THE AUTHORS ARE GRATEFUL FOR THE ASSISTANCE PROVIDED BY DR. SIRI OLSEN AND RAGNI OLSSON IN FIELDWORK AND LOGISTICS, BRENT LAW FROM DEPARTMENT OF FISHERIES …	NA	0048-9697	NA	NA	ELSEVIER	699	2020	ISI000500583400050	76	ENVIRONMENTAL SCIENCES \& ECOLOGY	5	ENVIRONMENTAL SCIENCES	NKEELEYHI.NO	NA	JS8WY	NA	KEELEY, N (REPRINT AUTHOR), INST MARINE RES, TROMSO, NORWAY	ISI	INST MARINE RES;UNIV SOUTHERN DENMARK;DANISH ENVIRONM PROTECT AGCY;CAWTHRON INST;UNIV AUCKLAND;NORWEGIAN RES CTR NORCE;ENVIRONM PROTECT AGCY;UNIV GOTHENBURG	INST MARINE RES	NA	KEELEY N, 2020, SCI TOTAL ENVIRON	KEELEY N, 2020, SCI TOTAL ENVIRON
GIL V, 2020, PEERJ	GIL V;PINHO CJ;AGUIAR CAS;JARDIM C;REBELO R;VASCONCELOS R	QUESTIONING THE PROVERB `MORE HASTE, LESS SPEED': CLASSIC VERSUS METABARCODING APPROACHES FOR THE DIET STUDY OF A REMOTE ISLAND ENDEMIC GECKO	PEERJ	PEERJ	DIETARY STUDIES CAN REVEAL VALUABLE INFORMATION ON HOW SPECIES EXPLOIT THEIR HABITATS AND ARE OF PARTICULAR IMPORTANCE FOR INSULAR ENDEMICS CONSERVATION AS THESE SPECIES PRESENT HIGHER RISK OF EXTINCTION. REPTILES ARE OFTEN NEGLECTED IN ISLAND SYSTEMS, PRINCIPALLY THE ONES INHABITING REMOTE AREAS, THEREFORE LITTLE IS KNOWN ON THEIR ECOLOGICAL NETWORKS. THE SELVAGENS GECKO TARENTOLA (BOETTGERI) BI…	CONSERVATION; TARENTOLA (BOETTGERI) BISCHOFFI; GEKKONIDAE; SELVAGENS ARCHIPELAGO; MACARONESIA; SEASONALITY; PROTECTED AREA	SHEARWATER CALONECTRIS-DIOMEDEA; TARENTOLA-MAURITANICA; ENVIRONMENTAL DNA; SELVAGEM GRANDE; LIZARDS; PREY; LACERTIDAE; NUMBERS; ANTS; BIAS	ENGLISH	ARTICLE	ARTICLE	0	ACINAS SG, 2005, APPL ENVIRON MICROB, V71, P8966, DOI 10.1128/AEM.71.12.8966-8969.2005.;AGUILAR F, 2016, THESIS.;ALCOVER JA, 1994, BIOSCIENCE, V44, P12, DOI 10.2307/1312401.;ALLENDORF FW, 2012, CONSERVATION GENETIC.;AMEND AS, 2010, MOL ECOL, V19, P5555, DOI 10.1111/J.1365-294X.2010.04898.X.;BIRD LIFE INTERNATIONAL, 2019, IMP BIRD AR FACTSH S.;BOIEIRO MARIO, 2018, AIRO, V25, P44.;BORGES P, 2008, L…	REBELO, R (REPRINT AUTHOR), UNIV LISBON, FAC CIENCIAS, CTR ECOL EVOLUT \& ENVIRONM CHANGES, LISBON, PORTUGAL.;VASCONCELOS, R (REPRINT AUTHOR), UNIV PORTO, INBIO LAB ASSOCIADO, CTR INVEST BIODIVERSIDADE \& RECURSOS GENET, CIBIO, VAIRAO, PORTUGAL.;GIL, VANESSA, AGUIAR, CARLOS A. S., REBELO, RUI, UNIV LISBON, FAC CIENCIAS, CTR ECOL EVOLUT \& ENVIRONM CHANGES, LISBON, PORTUGAL.;PINHO, CATARINA J., VA…	10.7717/PEERJ.8084	341-345 OLD ST, THIRD FLR, LONDON, EC1V 9LL, ENGLAND	E8084	NA	FCT, FUNDACAO PARA A CIENCIA E TECNOLOGIA, I.P. - EUROPEAN SOCIAL FUND [SFRH/BPD/79913/2011, DL57/2016/CP1440/CT0002]; HUMAN POTENTIAL OPERATIONAL PROGRAM, POPH/FSE; NATIONAL FUNDS UNDER THE SCOPE OF `NORMA TRANSITORIA'; FCTPORTUGUESE FOUNDATION FOR SCIENCE AND TECHNOLOGY [PEST-OE/BIA/UI0329/2014]; MONACO EXPLORATIONS	RESEARCH WORK WAS SUPPORTED BY FCT, FUNDA FFCAO PARA A CIENCIA E TECNOLOGIA, I.P. (SFRH/BPD/79913/2011 FELLOWSHIP AND DL57/2016/CP1440/CT0002 CONTRACT TO RAQUEL VASCONCELOS), FINANCED BY THE EUROPEAN SOCIAL FUND AND THE HUMAN POTENTIAL OPERATIONAL PROGRAM, POPH/FSE AND NATIONAL FUNDS UNDER THE SCOPE OF `NORMA TRANSITORIA'. RESEARCH WORK WAS ALSO SUPPORTED IN THE FRAME OF FCT PROJECTS (PEST-OE/BIA…	NA	2167-8359	NA	NA	PEERJ INC	8	2020	ISI000505542300001	73	SCIENCE \& TECHNOLOGY - OTHER TOPICS	4	MULTIDISCIPLINARY SCIENCES	RMREBELOFC.UL.PT RAQUEL.VASCONCELOSCIBIO.UP.PT	NA	KA1EO	NA	REBELO, R (REPRINT AUTHOR), UNIV LISBON, FAC CIENCIAS, CTR ECOL EVOLUT \& ENVIRONM CHANGES, LISBON, PORTUGAL	ISI	UNIV LISBON;UNIV PORTO;UNIV PORTO;INST FLORESTAS AND CONSERVACAO NAT IP RAM	UNIV LISBON	NA	GIL V, 2020, PEERJ	GIL V, 2020, PEERJ
JERDE CL, NA, J FISH BIOL	JERDE CL	CAN WE MANAGE FISHERIES WITH THE INHERENT UNCERTAINTY FROM EDNA?	JOURNAL OF FISH BIOLOGY	J. FISH BIOL.	ENVIRONMENTAL (E)DNA, AS A GENERAL APPROACH IN AQUATIC SYSTEMS, SEEKS TO CONNECT THE PRESENCE OF SPECIES' GENETIC MATERIAL IN THE WATER AND HENCE TO INFER THE SPECIES' PHYSICAL PRESENCE. HOWEVER, FISHERIES MANAGERS FACE MAKING DECISIONS WITH RISK AND UNCERTAINTY WHEN EDNA INDICATES A FISH IS PRESENT BUT TRADITIONAL METHODS FAIL TO CAPTURE THE FISH. IN COMPARISON WITH TRADITIONAL METHODS SUCH AS N…	ASIAN CARP; ENVIRONMENTAL DNA; ERROR ANALYSIS; EVIDENCE; INVASIVE SPECIES; SPECIES RICHNESS	ENVIRONMENTAL DNA ANALYSIS; SPECIES RICHNESS; HORIZON SCAN; SILVER CARP; GLOBAL CONSERVATION; BIGHEAD CARP; FISH; BIODIVERSITY; QUANTIFICATION; SURVEILLANCE	ENGLISH	REVIEW, EARLY ACCESS	ARTICLE	0	ABELL R, 2008, BIOSCIENCE, V58, P403, DOI 10.1641/B580507.;ACRCC, 2018, AS CARP ACT PLAN.;ADAMS CIM, 2019, GENES-BASEL, V10, DOI 10.3390/GENES10030192.;AMBERG JJ, 2015, J GREAT LAKES RES, V41, P367, DOI 10.1016/J.JGLR.2015.02.009.;ANNIN PETER., 2006, GREAT LAKES WATER WA.;BARNES MA, 2016, CONSERV GENET, V17, P1, DOI 10.1007/S10592-015-0775-4.;BARNES MA, 2014, ENVIRON SCI TECHNOL, V48, P1819, DOI …	JERDE, CL (REPRINT AUTHOR), UNIV CALIF SANTA BARBARA, MARINE SCI INST, SANTA BARBARA, CA 93106 USA.;JERDE, CHRISTOPHER L., UNIV CALIF SANTA BARBARA, MARINE SCI INST, SANTA BARBARA, CA 93106 USA.	10.1111/JFB.14218	111 RIVER ST, HOBOKEN 07030-5774, NJ USA	NA	NA	USAIDUNITED STATES AGENCY FOR INTERNATIONAL DEVELOPMENT (USAID) [AID-OAA-A-16-00057]	THIS WORK WAS PARTIALLY SUPPORTED BY USAID (AID-OAA-A-16-00057).	NA	0022-1112	NA	NA	WILEY	NA	2019	ISI000503351000001	125	FISHERIES, MARINE \& FRESHWATER BIOLOGY	19	FISHERIES, MARINE \& FRESHWATER BIOLOGY	CJERDEUCSB.EDU	NA	JW9FQ	NA	JERDE, CL (REPRINT AUTHOR), UNIV CALIF SANTA BARBARA, MARINE SCI INST, SANTA BARBARA, CA 93106 USA	ISI	UNIV CALIF SANTA BARBARA	UNIV CALIF SANTA BARBARA	NA	JERDE CL, NA, J FISH BIOL	JERDE CL, NA, J FISH BIOL
RITTER CD, 2019, SCI REP	RITTER CD;FAURBY S;BENNETT DJ;NAKA LN;TER STEEGE H;ZIZKA A;HAENEL Q;NILSSON RH;ANTONELLI A	THE PITFALLS OF BIODIVERSITY PROXIES: DIFFERENCES IN RICHNESS PATTERNS OF BIRDS, TREES AND UNDERSTUDIED DIVERSITY ACROSS AMAZONIA	SCIENTIFIC REPORTS	SCI REP	MOST KNOWLEDGE ON BIODIVERSITY DERIVES FROM THE STUDY OF CHARISMATIC MACRO-ORGANISMS, SUCH AS BIRDS AND TREES. HOWEVER, THE DIVERSITY OF MICRO-ORGANISMS CONSTITUTES THE MAJORITY OF ALL LIFE FORMS ON EARTH. HERE, WE ASK IF THE PATTERNS OF RICHNESS INFERRED FOR MACRO-ORGANISMS ARE SIMILAR FOR MICRO-ORGANISMS. FOR THIS, WE BARCODED SAMPLES OF SOIL, LITTER AND INSECTS FROM FOUR LOCALITIES ON A WEST-T…	NA	SOIL BACTERIAL COMMUNITIES; LAND-USE; ENVIRONMENTAL DNA; BETA DIVERSITY; SPECIES-DIVERSITY; PLANT DIVERSITY; ANDEAN UPLIFT; RAIN-FOREST; ALPHA; CONSERVATION	ENGLISH	ARTICLE	ARTICLE	0	ADENEY JM, 2016, BIOTROPICA, V48, P7, DOI 10.1111/BTP.12293.;ALJANABI SM, 1997, NUCLEIC ACIDS RES, V25, P4692, DOI 10.1093/NAR/25.22.4692.;ALTSCHUL SF, 1997, NUCLEIC ACIDS RES, V25, P3389, DOI 10.1093/NAR/25.17.3389.;ANDROULAKI E, 2018, [NO TITLE CAPTURED], DOI DOI 10.1145/3190508.3190538.;ANTONELLI A, 2009, P NATL ACAD SCI USA, V106, P9749, DOI 10.1073/PNAS.0811421106.;ASSIS RL, 2015, J VEG SCI,…	RITTER, CD (REPRINT AUTHOR), UNIV DUISBURG ESSEN, DEPT EUKARYOT MICROBIOL, UNIV STR 5 S05 R04 H83, D-45141 ESSEN, GERMANY.;RITTER, CD (REPRINT AUTHOR), GOTHENBURG GLOBAL BIODIVERS CTR, BOX 461, SE-40530 GOTHENBURG, SWEDEN.;RITTER, CD (REPRINT AUTHOR), UNIV GOTHENBURG, DEPT BIOL \& ENVIRONM SCI, BOX 463, SE-40530 GOTHENBURG, SWEDEN.;RITTER, CAMILA D., UNIV DUISBURG ESSEN, DEPT EUKARYOT MICROBIOL, …	10.1038/S41598-019-55490-3	MACMILLAN BUILDING, 4 CRINAN ST, LONDON N1 9XW, ENGLAND	19205	NA	ALEXANDER VON HUMBOLDT FOUNDATIONALEXANDER VON HUMBOLDT FOUNDATION; CNPQ (CONSELHO NACIONAL DE DESENVOLVIMENTO CIENTIFICO E TECNOLOGICO - BRAZIL)NATIONAL COUNCIL FOR SCIENTIFIC AND TECHNOLOGICAL DEVELOPMENT (CNPQ) [249064/2013-8]; SWEDISH RESEARCH COUNCILSWEDISH RESEARCH COUNCIL [B0569601]; EUROPEAN RESEARCH COUNCIL UNDER THE EUROPEAN UNION'S SEVENTH FRAMEWORK PROGRAMME (FP/2007-2013, ERC GRANT […	WE THANK RHIAN SMITH AND TWO ANONYMOUS REVIEWERS FOR VALUABLE COMMENTS TO THE MANUSCRIPT.WE THANK THE BRAZILIAN AUTHORITIES ICMBIO (REGISTRATION NUMBER 48185-2) AND IBAMA (REGISTRATION NUMBER 127341) FOR THE COLLECTION PERMITS GRANTED FOR THIS RESEARCH; ANNA ANSEBO, SVEN TORESSON AND YLVA HEED FOR LABORATORY AND ADMINISTRATIVE ASSISTANCE; AND MATS TOPEL FOR HELP WITH BIOINFORMATICS. WE THANK ALL …	NA	2045-2322	NA	NA	NATURE PUBLISHING GROUP	9	2019	ISI000503176800001	96	SCIENCE \& TECHNOLOGY - OTHER TOPICS	4	MULTIDISCIPLINARY SCIENCES	KMICADUARTEGMAIL.COM	NA	JW6RN	NA	RITTER, CD (REPRINT AUTHOR), UNIV DUISBURG ESSEN, DEPT EUKARYOT MICROBIOL, UNIV STR 5 S05 R04 H83, D-45141 ESSEN, GERMANY	ISI	UNIV DUISBURG ESSEN;GOTHENBURG GLOBAL BIODIVERS CTR;UNIV GOTHENBURG;UNIV FED PERNAMBUCO;NATURALIS BIODIVERS CTR;FREE UNIV AMSTERDAM;GERMAN CTR INTEGRAT BIODIVERS RES IDIV;UNIV BASEL	UNIV DUISBURG ESSEN	NA	RITTER CD, 2019, SCI REP	RITTER CD, 2019, SCI REP
KAKUDA A, 2019, PEERJ	KAKUDA A;DOI H;SOUMA R;NAGANO M;MINAMOTO T;KATANO I	ENVIRONMENTAL DNA DETECTION AND QUANTIFICATION OF INVASIVE RED-EARED SLIDERS, TRACHEMY SCRIPTA ELEGANS, IN PONDS AND THE INFLUENCE OF WATER QUALITY	PEERJ	PEERJ	ENVIRONMENTAL DNA (EDNA) IS A POWERFUL TOOL FOR MONITORING THE DISTRIBUTION OF AQUATIC MACRO-ORGANISMS. HOWEVER, ENVIRONMENTAL FACTORS, INCLUDING THE WATER TEMPERATURE AND WATER QUALITY, CAN AFFECT THE INHIBITION AND/OR DEGRADATION OF EDNA, WHICH COMPLICATES ACCURATE ESTIMATIONS OF EDNA CONCENTRATIONS AND THE DETECTION OF THE PRESENCE/ABSENCE OF SPECIES IN NATURAL HABITATS. FURTHER VERY FEW EDNA …	EDNA; SPECIES DISTRIBUTION; DNA DEGRADATION; REPTILE	EDNA; TEMPERATURE; QUANTIFY; PLANT; TOOL	ENGLISH	ARTICLE	ARTICLE	0	BARNES MA, 2016, CONSERV GENET, V17, P1, DOI 10.1007/S10592-015-0775-4.;BARNES MA, 2014, ENVIRON SCI TECHNOL, V48, P1819, DOI 10.1021/ES404734P.;DAVY CM, 2015, PLOS ONE, V10, DOI 10.1371/JOURNAL.PONE.0130965.;DE SOUZA LS, 2016, PLOS ONE, V11, DOI 10.1371/JOURNAL.PONE.0165273.;DEINER K, 2017, MOL ECOL, V26, P5872, DOI 10.1111/MEC.14350.;DOI H, 2017, ROY SOC OPEN SCI, V4, DOI 10.1098/RSOS.170568.;E…	KATANO, I (REPRINT AUTHOR), NARA WOMENS UNIV, GRAD SCH HUMANITIES \& SCI, NARA, JAPAN.;DOI, H (REPRINT AUTHOR), UNIV HYOGO, GRAD SCH SIMULAT STUDIES, KOBE, HYOGO, JAPAN.;KAKUDA, AOZORA, KATANO, IZUMI, NARA WOMENS UNIV, GRAD SCH HUMANITIES \& SCI, NARA, JAPAN.;DOI, HIDEYUKI, NAGANO, MARIKO, UNIV HYOGO, GRAD SCH SIMULAT STUDIES, KOBE, HYOGO, JAPAN.;SOUMA, RIO, IDEA CONSULTANTS INC, YAIZU, JAPAN.;MI…	10.7717/PEERJ.8155	341-345 OLD ST, THIRD FLR, LONDON, EC1V 9LL, ENGLAND	E8155	NA	ENVIRONMENT RESEARCH AND TECHNOLOGY DEVELOPMENT FUND OF THE MINISTRY OF THE ENVIRONMENT, JAPANMINISTRY OF THE ENVIRONMENT, JAPAN [4-1602]; JST-CRESTJAPAN SCIENCE \& TECHNOLOGY AGENCY (JST)CORE RESEARCH FOR EVOLUTIONAL SCIENCE AND TECHNOLOGY (CREST) [JPMJCR13A2]; JSPS KAKENHIMINISTRY OF EDUCATION, CULTURE, SPORTS, SCIENCE AND TECHNOLOGY, JAPAN (MEXT)JAPAN SOCIETY FOR THE PROMOTION OF SCIENCEGRANTS…	THIS STUDY WAS SUPPORTED BY THE ENVIRONMENT RESEARCH AND TECHNOLOGY DEVELOPMENT FUND (4-1602) OF THE MINISTRY OF THE ENVIRONMENT, JAPAN AND JST-CREST (JPMJCR13A2) FOR HIDEYUKI DOI AND TOSHIFUMI MINAMOTO AND JSPS KAKENHI (15K00596, 15K07233) FOR IZUMI KATANO AND TOSHIFUMI MINAMOTO, RESPECTIVELY. THE FUNDERS HAD NO ROLE IN STUDY DESIGN, DATA COLLECTION AND ANALYSIS, DECISION TO PUBLISH, OR PREPARAT…	NA	2167-8359	NA	NA	PEERJ INC	7	2019	ISI000502040300006	41	SCIENCE \& TECHNOLOGY - OTHER TOPICS	5	MULTIDISCIPLINARY SCIENCES	HIDEYUKI.DOIICLOUD.COM KATANOCC.NARA-WU.AC.JP	NA	JV0ER	NA	KATANO, I (REPRINT AUTHOR), NARA WOMENS UNIV, GRAD SCH HUMANITIES \& SCI, NARA, JAPAN	ISI	NARA WOMENS UNIV;UNIV HYOGO;KOBE UNIV	NARA WOMENS UNIV	NA	KAKUDA A, 2019, PEERJ	KAKUDA A, 2019, PEERJ
VELASCO-GONZALEZ I, NA, MICROB ECOL	VELASCO-GONZALEZ I;SANCHEZ-JIMENEZ A;SINGER D;MURCIANO A;DIEZ-HERMANO S;LARA E;MARTIN-CERECEDA M	RAIN-FED GRANITE ROCK BASINS ACCUMULATE A HIGH DIVERSITY OF DORMANT MICROBIAL EUKARYOTES	MICROBIAL ECOLOGY	MICROB. ECOL.	RAIN FED GRANITE ROCK BASINS ARE ANCIENT GEOLOGICAL LANDFORMS OF WORLDWIDE DISTRIBUTION AND STRUCTURAL SIMPLICITY. THEY SUPPORT HABITATS THAT CAN SWITCH QUICKLY FROM TERRESTRIAL TO AQUATIC ALONG THE YEAR. DIVERSITY OF ANIMALS AND PLANTS, AND THE CONNEXION BETWEEN COMMUNITIES IN DIFFERENT BASINS HAVE BEEN WIDELY EXPLORED IN THESE HABITATS, BUT HARDLY ANY RESEARCH HAS BEEN CARRIED OUT ON MICROORGAN…	GRANITE ROCK BASINS; MICROBIAL RESERVOIRS; PROTISTS; FUNGI; DORMANCY; CONSERVATION	RIBOSOMAL-RNA GENE; RARE BIOSPHERE; PHAGOTROPHIC PROTISTS; SPECIES-DIVERSITY; DISTANCE DECAY; COMMUNITY; PATTERNS; ECOLOGY; POOLS; BIODIVERSITY	ENGLISH	ARTICLE, EARLY ACCESS	ARTICLE	1	ADL SM, 2019, J EUKARYOT MICROBIOL, V66, P4, DOI 10.1111/JEU.12691.;AMARAL-ZETTLER LA, 2009, PLOS ONE, V4, DOI 10.1371/JOURNAL.PONE.0006372.;ANUSA A, 2012, AFR J AQUAT SCI, V37, P89, DOI 10.2989/16085914.2012.666378.;AVERILL C, 2014, NATURE, V505, P543, DOI 10.1038/NATURE12901.;BARRETO DP, 2014, PLOS ONE, V9, DOI 10.1371/JOURNAL.PONE.0110128.;BASELGA A, 2013, METHODS ECOL EVOL, V4, P552, DOI 10.1…	MARTIN-CERECEDA, M (REPRINT AUTHOR), UNIV COMPLUTENSE MADRID, FAC CIENCIAS BIOL, DEPT GENET FISIOL \& MICROBIOL, C JOSE ANTONIO NOVAIS 12, E-28040 MADRID, SPAIN.;VELASCO-GONZALEZ, ISMAEL, MARTIN-CERECEDA, MERCEDES, UNIV COMPLUTENSE MADRID, FAC CIENCIAS BIOL, DEPT GENET FISIOL \& MICROBIOL, C JOSE ANTONIO NOVAIS 12, E-28040 MADRID, SPAIN.;SANCHEZ-JIMENEZ, ABEL, MURCIANO, ANTONIO, DIEZ-HERMANO, SER…	10.1007/S00248-019-01463-Y	233 SPRING ST, NEW YORK, NY 10013 USA	NA	NA	MINISTERIO DE ECONOMIA Y COMPETITIVIDAD (MINECO-SPAIN) [CGL2013-40851-P/BOS 2014-2018]; PROJECT ``ATRACCION DE TALENTO INVESTIGADOR BY THE CONSEJERIA DE EDUCACION, JUVENTUD Y DEPORTE, COMUNIDAD DE MADRID (SPAIN) [2017-T1/AMB-5210]; SWISS NATIONAL FOUNDATION FOR RESEARCHSWISS NATIONAL SCIENCE FOUNDATION (SNSF) [SNF 31003A\_143960]	THIS STUDY WAS FUNDED BY MINISTERIO DE ECONOMIA Y COMPETITIVIDAD (MINECO-SPAIN), PROJECT MICROEPICS (REF: CGL2013-40851-P/BOS 2014-2018; PI: MM-C). EL WAS FUNDED BY A PROJECT ``ATRACCION DE TALENTO INVESTIGADOR BY THE CONSEJERIA DE EDUCACION, JUVENTUD Y DEPORTE, COMUNIDAD DE MADRID (SPAIN) 2017-T1/AMB-5210 AND BY A GRANT FROM THE SWISS NATIONAL FOUNDATION FOR RESEARCH SNF 31003A\_143960.	NA	0095-3628	NA	NA	SPRINGER	NA	2019	ISI000500278300002	97	ENVIRONMENTAL SCIENCES \& ECOLOGY, MARINE \& FRESHWATER BIOLOGY, MICROBIOLOGY	3	ECOLOGY, MARINE \& FRESHWATER BIOLOGY, MICROBIOLOGY	CERECEMAUCM.ES	NA	JS4LM	NA	MARTIN-CERECEDA, M (REPRINT AUTHOR), UNIV COMPLUTENSE MADRID, FAC CIENCIAS BIOL, DEPT GENET FISIOL \& MICROBIOL, C JOSE ANTONIO NOVAIS 12, E-28040 MADRID, SPAIN	ISI	UNIV COMPLUTENSE MADRID;FAC CIENCIAS BIOL;UNIV NEUCHATEL;UNIV SAO PAULO	UNIV COMPLUTENSE MADRID	NA	VELASCO-GONZALEZ I, NA, MICROB ECOL	VELASCO-GONZALEZ I, NA, MICROB ECOL
BAKKER J, 2019, ECOL EVOL	BAKKER J;WANGENSTEEN OS;BAILLIE C;BUDDO D;CHAPMAN DD;GALLAGHER AJ;GUTTRIDGE TL;HERTLER H;MARIANI S	BIODIVERSITY ASSESSMENT OF TROPICAL SHELF EUKARYOTIC COMMUNITIES VIA PELAGIC EDNA METABARCODING	ECOLOGY AND EVOLUTION	ECOL. EVOL.	OUR UNDERSTANDING OF MARINE COMMUNITIES AND THEIR FUNCTIONS IN AN ECOSYSTEM RELIES ON THE ABILITY TO DETECT AND MONITOR SPECIES DISTRIBUTIONS AND ABUNDANCES. CURRENTLY, THE USE OF ENVIRONMENTAL DNA (EDNA) METABARCODING IS INCREASINGLY BEING APPLIED FOR THE RAPID ASSESSMENT AND MONITORING OF AQUATIC SPECIES. MOST EDNA METABARCODING STUDIES HAVE EITHER FOCUSSED ON THE SIMULTANEOUS IDENTIFICATION OF…	BIOMONITORING; CARIBBEAN; ECOSYSTEMS; ENVIRONMENTAL DNA; MARINE BIODIVERSITY	ENVIRONMENTAL DNA; MARINE ENVIRONMENTS; DIVERSITY; REVEALS; MAGNITUDE; LIFE; TOOL	ENGLISH	ARTICLE	ARTICLE	0	ABAD D, 2017, MAR ECOL PROG SER, V584, P31, DOI 10.3354/MEPS12373.;ANDUJAR C, 2018, MOL ECOL, V27, P3968, DOI 10.1111/MEC.14844.;APPELTANS W, 2012, CURR BIOL, V22, P2189, DOI 10.1016/J.CUB.2012.09.036.;AYLAGAS E, 2016, FRONT MAR SCI, V3, DOI 10.3389/FMARS.2016.00096.;BAKKER J, 2017, SCI REP-UK, V7, DOI 10.1038/S41598-017-17150-2.;BENSASSON D, 2001, TRENDS ECOL EVOL, V16, P314, DOI 10.1016/S0169-5…	MARIANI, S (REPRINT AUTHOR), LIVERPOOL JOHN MOORES UNIV, SCH BIOL \& ENVIRONM SCI, LIVERPOOL L3 3AF, MERSEYSIDE, ENGLAND.;BAKKER, JUDITH, CHAPMAN, DEMIAN D., FLORIDA INT UNIV, DEPT BIOL SCI, MIAMI, FL 33199 USA.;BAKKER, JUDITH, BAILLIE, CHARLES, MARIANI, STEFANO, UNIV SALFORD, SCH ENGN \& ENVIRONM, SALFORD, LANCS, ENGLAND.;WANGENSTEEN, OWEN S., UIT ARCTIC UNIV NORWAY, NORWEGIAN COLL FISHERY SCI, …	10.1002/ECE3.5871	111 RIVER ST, HOBOKEN 07030-5774, NJ USA	NA	NA	PEW CHARITABLE TRUSTS; UNIVERSITY OF SALFORD	PEW CHARITABLE TRUSTS; BENEATH THE WAVES; VIRGIN UNITE; UNIVERSITY OF SALFORD	NA	2045-7758	24	14341-14355	WILEY	9	2019	ISI000500468800001	83	ENVIRONMENTAL SCIENCES \& ECOLOGY, EVOLUTIONARY BIOLOGY	12	ECOLOGY, EVOLUTIONARY BIOLOGY	S.MARIANILJMU.AC.UK	NA	KF8XQ	NA	MARIANI, S (REPRINT AUTHOR), LIVERPOOL JOHN MOORES UNIV, SCH BIOL \& ENVIRONM SCI, LIVERPOOL L3 3AF, MERSEYSIDE, ENGLAND	ISI	FLORIDA INT UNIV;UNIV SALFORD;UIT ARCTIC UNIV NORWAY;UNIV WEST INDIES;UNIV WEST INDIES;BIMINI BIOL FIELD STN FDN;SCH FIELD STUDIES	LIVERPOOL JOHN MOORES UNIV	NA	BAKKER J, 2019, ECOL EVOL	BAKKER J, 2019, ECOL EVOL
CALATA FIC, 2019, PATHOGENS	CALATA FIC;CARANGUIAN CZ;MENDOZA JEM;FORNILLOS RJC;TABIOS IKB;FONTANILLA IKC;LEONARDO LR;SUNICO LS;KAWAI S;CHIGUSA Y;KIKUCHI M;SATO M;MINAMOTO T;BAOANAN ZG;SATO MO	ANALYSIS OF ENVIRONMENTAL DNA AND EDAPHIC FACTORS FOR THE DETECTION OF THE SNAIL INTERMEDIATE HOST ONCOMELANIA HUPENSIS QUADRASI	PATHOGENS	PATHOGENS	BACKGROUND: THE PERPETUATION OF SCHISTOSOMIASIS JAPONICA IN THE PHILIPPINES DEPENDS TO A MAJOR EXTENT ON THE PERSISTENCE OF ITS INTERMEDIATE HOST ONCOMELANIA HUPENSIS QUADRASI, AN AMPHIBIOUS SNAIL. WHILE THE MALACOLOGICAL SURVEY REMAINS THE METHOD OF CHOICE IN DETERMINING THE CONTAMINATION OF THE ENVIRONMENT AS EVIDENCED BY SNAILS INFECTED WITH SCHISTOSOME LARVAL STAGES, AN EMERGING TECHNOLOGY KN…	ONCOMELANIA HUPENSIS QUADRASI; SCHISTOSOMIASIS JAPONICA; ENVIRONMENTAL DNA; EDAPHIC FACTORS; SNAIL SURVEILLANCE	FRESH-WATER SNAIL; SCHISTOSOMA-JAPONICUM; FIELD-EVALUATION; PHILIPPINES; INFECTION; METAANALYSIS; CHALLENGES; PROVINCE; TOOL	ENGLISH	ARTICLE	ARTICLE	0	BAUMAN PM, 1948, AM J TROP MED, V28, P567.;BELIZARIO VY, 2005, PHILLIP J INT MED, V43, P117.;BLAS B., 1991, MONOGR SCHIST JPN IN, V72, P745.;BLAS BL, 2004, PARASITOL INT, V53, P127, DOI 10.1016/J.PARINT.2004.01.003.;BOHMANN K, 2014, TRENDS ECOL EVOL, V29, P358, DOI 10.1016/J.TREE.2014.04.003.;BOLYARD S., 2012, THESIS.;BUXTON AS, 2018, PLOS ONE, V13, DOI 10.1371/JOURNAL.PONE.0191737.;CERVANTES-CER…	FORNILLOS, RJC, FONTANILLA, IKC (REPRINT AUTHOR), UNIV PHILIPPINES DILIMAN, COLL SCI, DNA BARCODING LAB, NATL SCI COMPLEX, QUEZON CITY 1101, PHILIPPINES.;FORNILLOS, RJC, FONTANILLA, IKC (REPRINT AUTHOR), UNIV PHILIPPINES DILIMAN, COLL SCI, NAT SCI RES INST, NATL SCI COMPLEX, QUEZON CITY 1101, PHILIPPINES.;SATO, MO (REPRINT AUTHOR), DOKKYO MED UNIV, DEPT TROP MED \& PARASITOL, 880 KITAKOBAYASHI, M…	10.3390/PATHOGENS8040160	ST ALBAN-ANLAGE 66, CH-4052 BASEL, SWITZERLAND	160	NA	DEPARTMENT OF SCIENCE AND TECHNOLOGY PHILIPPINE COUNCIL FOR INDUSTRY, ENERGY AND EMERGING TECHNOLOGY RESEARCH AND DEVELOPMENT (DOST-PCIEERD) [PCIEERD-BIO-17-02]; NATURAL SCIENCES RESEARCH INSTITUTE (NSRI)	THIS STUDY WAS FUNDED BY THE DEPARTMENT OF SCIENCE AND TECHNOLOGY PHILIPPINE COUNCIL FOR INDUSTRY, ENERGY AND EMERGING TECHNOLOGY RESEARCH AND DEVELOPMENT (DOST-PCIEERD) GRANTED TO IAN KENDRICH C. FONTANILLA (GRANT NO. PCIEERD-BIO-17-02) OF UNIVERSITY OF THE PHILIPPINES DILIMAN-INSTITUTE OF BIOLOGY (UPD-IB) AND NATURAL SCIENCES RESEARCH INSTITUTE (NSRI) IN PARTNERSHIP WITH THE DEPARTMENT OF BIOLO…	NA	NA	4	NA	MDPI	8	2019	ISI000506652300003	58	MICROBIOLOGY	3	MICROBIOLOGY	FCCALATAUP.EDU.PH CARANGUIANCAMILLEGMAIL.COM JMMENDOZA8UP.EDU.PH RCFORNILLOSUP.EDU.PH IANKIMBASASTABIOSGMAIL.COM ICFONTANILLAUP.EDU.PH LYDIALEONARDO1152GMAIL.COM GACUSCUSMARKGMAIL.COM SKAWAIDOKKYOMED.AC.JP YCHIGUSADOKKYOMED.AC.JP MKIKUCHINAGASAKI-U.AC.JP SATOMEGCLG.NIIGATA-U.AC.JP MINAMOTOPEOPLE.KOBE-U.AC.JP ZGBAOANANUP.EDU.PH MARCELLODOKKYOMED.AC.JP	NA	KB7DX	NA	FORNILLOS, RJC, FONTANILLA, IKC (REPRINT AUTHOR), UNIV PHILIPPINES DILIMAN, COLL SCI, DNA BARCODING LAB, NATL SCI COMPLEX, QUEZON CITY 1101, PHILIPPINES	ISI	UNIV PHILIPPINES BAGUIO;UNIV PHILIPPINES DILIMAN;UNIV PHILIPPINES DILIMAN;UNIV PHILIPPINES MANILA;UNIV EAST RAMON MAGSAYSAY MEM MED CTR;DOKKYO MED UNIV;NAGASAKI UNIV;NIIGATA UNIV;KOBE UNIV	UNIV PHILIPPINES DILIMAN	NA	CALATA FIC, 2019, PATHOGENS	CALATA FIC, 2019, PATHOGENS
RUSO GE, 2019, ENVIRON TOXICOL CHEM	RUSO GE;MORRISSEY CA;HOGAN NS;SHEEDY C;GALLANT MJ;JARDINE T	DETECTING AMPHIBIANS IN AGRICULTURAL LANDSCAPES USING ENVIRONMENTAL DNA REVEALS THE IMPORTANCE OF WETLAND CONDITION	ENVIRONMENTAL TOXICOLOGY AND CHEMISTRY	ENVIRON. TOXICOL. CHEM.	AMPHIBIANS ARE DECLINING WORLDWIDE, IN PART BECAUSE OF LARGE-SCALE DEGRADATION OF HABITAT FROM AGRICULTURE AND PERVASIVE PATHOGENS. YET A COMMON NORTH AMERICAN AMPHIBIAN, THE WOOD FROG (LITHOBATES SYLVATICUS), RANGES WIDELY AND PERSISTS IN AGRICULTURAL LANDSCAPES. CONVENTIONAL SURVEY TECHNIQUES RELY ON VISUAL ENCOUNTERS AND DIP-NETTING EFFORTS, BUT DETECTABILITY LIMITS THE ABILITY TO TEST FOR THE…	AGRICULTURE; PESTICIDES; EDNA; HABITAT; PRAIRIE POTHOLE REGION; RANAVIRUS; WETLANDS	WOOD FROG; BRINE CONTAMINATION; TIGER SALAMANDERS; PRAIRIE WETLANDS; RANA-SYLVATICA; WATER-QUALITY; LIFE-HISTORY; FRESH-WATER; LAND-COVER; EUTROPHICATION	ENGLISH	ARTICLE	ARTICLE	0	ANTEAU MJ, 2016, WETLANDS, V36, PS299, DOI 10.1007/S13157-016-0811-2.;BARTZEN BA, 2010, ECOL APPL, V20, P525, DOI 10.1890/08-1650.1.;BATTAGLIN WA, 2016, SCI TOTAL ENVIRON, V566, P320, DOI 10.1016/J.SCITOTENV.2016.05.062.;BELDEN LK, 2006, CAN J ZOOL, V84, P1315, DOI 10.1139/Z06-119.;BERVEN KA, 1990, EVOLUTION, V44, P2047, DOI 10.1111/J.1558-5646.1990.TB04310.X.;BOLLINGER TK, 1999, J WILDLIFE DIS, …	RUSO, GE (REPRINT AUTHOR), UNIV SASKATCHEWAN, TOXICOL GRAD PROGRAM, SASKATOON, SK, CANADA.;RUSO, GABRIELLE E., GALLANT, MELANIE J., UNIV SASKATCHEWAN, TOXICOL GRAD PROGRAM, SASKATOON, SK, CANADA.;MORRISSEY, CHRISTY A., UNIV SASKATCHEWAN, DEPT BIOL, SASKATOON, SK, CANADA.;MORRISSEY, CHRISTY A., JARDINE, TIM, UNIV SASKATCHEWAN, SCH ENVIRONM \& SUSTAINABIL, SASKATOON, SK, CANADA.;HOGAN, NATACHA S., …	10.1002/ETC.4598	111 RIVER ST, HOBOKEN 07030-5774, NJ USA	NA	NA	NATURAL SCIENCES AND ENGINEERING RESEARCH COUNCIL OF CANADANATURAL SCIENCES AND ENGINEERING RESEARCH COUNCIL OF CANADA; UNIVERSITY OF SASKATCHEWAN	NA	NA	0730-7268	12	2750-2763	WILEY	38	2019	ISI000497937000017	99	ENVIRONMENTAL SCIENCES \& ECOLOGY, TOXICOLOGY	21	ENVIRONMENTAL SCIENCES, TOXICOLOGY	GER71HUMBOLDT.EDU	NA	JP0BK	NA	RUSO, GE (REPRINT AUTHOR), UNIV SASKATCHEWAN, TOXICOL GRAD PROGRAM, SASKATOON, SK, CANADA	ISI	UNIV SASKATCHEWAN;UNIV SASKATCHEWAN;UNIV SASKATCHEWAN;UNIV SASKATCHEWAN;UNIV SASKATCHEWAN;LETHBRIDGE RES AND DEV CTR	UNIV SASKATCHEWAN	NA	RUSO GE, 2019, ENVIRON TOXICOL CHEM	RUSO GE, 2019, ENVIRON TOXICOL CHEM
ZHU X, 2019, FRONT MICROBIOL	ZHU X;DORDET-FRISONI E;GILLARD L;BA A;HYGONENQ MC;SAGNE E;NOUVEL LX;MAILLARD R;ASSIE S;GUO A;CITTI C;BARANOWSKI E	EXTRACELLULAR DNA: A NUTRITIONAL TRIGGER OF MYCOPLASMA BOVIS CYTOTOXICITY	FRONTIERS IN MICROBIOLOGY	FRONT. MICROBIOL.	MICROBIAL ACCESS TO HOST NUTRIENTS IS A KEY FACTOR OF THE HOST-PATHOGEN INTERPLAY. WITH THEIR NEARLY MINIMAL GENOME, WALL-LESS BACTERIA OF THE CLASS MOLLICUTES HAVE LIMITED METABOLIC CAPACITIES AND LARGELY DEPEND ON HOST NUTRIENTS FOR THEIR SURVIVAL. DESPITE THESE LIMITATIONS, HOST-RESTRICTED MYCOPLASMAS ARE WIDELY DISTRIBUTED IN NATURE AND MANY SPECIES ARE PATHOGENIC FOR HUMANS AND ANIMALS. YET,…	MYCOPLASMAS BOVIS; EXTRACELLULAR DNA; CYTOTOXICITY; HYDROGEN PEROXIDE; PYRUVATE METABOLISM; VIRULENCE FACTORS	HYDROGEN-PEROXIDE PRODUCTION; MEMBRANE-ASSOCIATED NUCLEASE; VIRULENCE FACTOR; GLYCEROL METABOLISM; LIPOPROTEIN MSLA; IDENTIFICATION; AGALACTIAE; GALLISEPTICUM; GENE; PATHOGENICITY	ENGLISH	ARTICLE	ARTICLE	0	AUCAMP J, 2018, BIOL REV, V93, P1649, DOI 10.1111/BRV.12413.;BARANOWSKI E, 2014, PLOS ONE, V9, DOI 10.1371/JOURNAL.PONE.0093970.;BARANOWSKI E, 2010, INFECT IMMUN, V78, P1542, DOI 10.1128/IAI.01195-09.;BENDJENNAT M, 1999, INFECT IMMUN, V67, P4456, DOI 10.1128/IAI.67.9.4456-4462.1999.;BIENERT GP, 2014, BBA-GEN SUBJECTS, V1840, P1596, DOI 10.1016/J.BBAGEN.2013.09.017.;BISCHOF DF, 2008, INFECT IMMUN,…	BARANOWSKI, E (REPRINT AUTHOR), UNIV TOULOUSE, INRA, IHAR, ENVT, TOULOUSE, FRANCE.;ZHU, XIFANG, GUO, AIZHEN, HUAZHONG AGR UNIV, STATE KEY LAB AGR MICROBIOL, COLL VET MED, WUHAN, HUBEI, PEOPLES R CHINA.;ZHU, XIFANG, GUO, AIZHEN, MINIST SCI \& TECHNOL CHINA, HUBEI INT SCI \& TECHNOL COOPERAT BASE VET EPIDEMI, INT RES CTR ANIM DIS, WUHAN, HUBEI, PEOPLES R CHINA.;ZHU, XIFANG, GUO, AIZHEN, COOPERAT IN…	10.3389/FMICB.2019.02753	AVENUE DU TRIBUNAL FEDERAL 34, LAUSANNE, CH-1015, SWITZERLAND	2753	NA	INRA; NATIONAL NATURE SCIENCE FOUNDATION OF CHINA (NSFC)NATIONAL NATURAL SCIENCE FOUNDATION OF CHINA [31772745]; WUHAN INTERNATIONAL SCIENCE AND TECHNOLOGY COOPERATION PROGRAM [2017030209020258]; SPECIAL FUND FOR CHINESE AGRICULTURAL RESEARCH SYSTEM (BEEF/YAKS) [CARS-37]; SPECIAL FUND FOR NATIONAL DISTINGUISHED SCHOLARS IN AGRICULTURAL RESEARCH AND TECHNICAL INNOVATIVE TEAM; FUNDAMENTAL RESEARCH …	THIS WORK WAS SUPPORTED BY FINANCIAL SUPPORTS FROM INRA AND ENVT, AND GRANTS FROM THE NATIONAL NATURE SCIENCE FOUNDATION OF CHINA (NSFC) (31772745), WUHAN INTERNATIONAL SCIENCE AND TECHNOLOGY COOPERATION PROGRAM (2017030209020258), SPECIAL FUND FOR CHINESE AGRICULTURAL RESEARCH SYSTEM (BEEF/YAKS) (CARS-37), THE SPECIAL FUND FOR NATIONAL DISTINGUISHED SCHOLARS IN AGRICULTURAL RESEARCH AND TECHNICA…	NA	1664-302X	NA	NA	FRONTIERS MEDIA SA	10	2019	ISI000502805400001	82	MICROBIOLOGY	2	MICROBIOLOGY	ERIC.BARANOWSKIENVT.FR	NA	JW1FY	NA	BARANOWSKI, E (REPRINT AUTHOR), UNIV TOULOUSE, INRA, IHAR, ENVT, TOULOUSE, FRANCE	ISI	HUAZHONG AGR UNIV;INT RES CTR ANIM DIS;COOPERAT INNOVAT CTR SUSTAINABLE PIG PROD;KEY LAB RUMINANT BIOPROD;UNIV TOULOUSE	UNIV TOULOUSE	NA	ZHU X, 2019, FRONT MICROBIOL	ZHU X, 2019, FRONT MICROBIOL
MINICANTE SA, 2019, FRONT MICROBIOL	MINICANTE SA;PIREDDA R;QUERO GM;FINOTTO S;AUBRY FB;BASTIANINI M;PUGNETTI A;ZINGONE A	HABITAT HETEROGENEITY AND CONNECTIVITY: EFFECTS ON THE PLANKTONIC PROTIST COMMUNITY STRUCTURE AT TWO ADJACENT COASTAL SITES (THE LAGOON AND THE GULF OF VENICE, NORTHERN ADRIATIC SEA, ITALY) REVEALED BY METABARCODING	FRONTIERS IN MICROBIOLOGY	FRONT. MICROBIOL.	THE LAGOON OF VENICE (LOV) AND THE GULF OF VENICE (GOV), TWO ADJACENT COASTAL LONG TERM ECOLOGICAL RESEARCH (LTER) SITES IN THE NORTHERN ADRIATIC SEA, REPRESENT A TRANSITIONAL/MARINE COUPLED ECOSYSTEM UNDER THE INFLUENCE OF REGIONAL AND LOCAL FACTORS. IN THIS STUDY, THESE SITES WERE SAMPLED ON FOUR DATES FROM APRIL 2016 TO FEBRUARY 2017 FOR ENVIRONMENTAL DNA AND RELEVANT ABIOTIC VARIABLES, AIMING…	18S RRNA GENE; MARINE PROTISTS; NORTHERN ADRIATIC SEA; FUNCTIONAL DIVERSITY; PROTIST COMMUNITY STRUCTURE	RIBOSOMAL-RNA SEQUENCES; COOCCURRENCE PATTERNS; TRANSITIONAL WATERS; PHYTOPLANKTON; DIVERSITY; VARIABILITY; NETWORKS; MICROEUKARYOTES; ASSEMBLAGES; ENVIRONMENT	ENGLISH	ARTICLE	ARTICLE	0	ACRI F, 2004, J MARINE SYST, V51, P321, DOI 10.1016/J.JMARSYS.2004.05.019.;AINSWORTH TD, 2017, TRENDS MICROBIOL, V25, P980, DOI 10.1016/J.TIM.2017.06.007.;ALTSCHUL SF, 1990, J MOL BIOL, V215, P403, DOI 10.1006/JMBI.1990.9999.;AUBRY FB, 2006, CHEM ECOL, V22, P71, DOI 10.1080/02757540600687962.;AUBRY FB, 2017, J PLANKTON RES, V39, P564, DOI 10.1093/PLANKT/FBX008.;AUBRY FB, 2013, SCI MAR, V77, P47, …	MINICANTE, SA, PUGNETTI, A (REPRINT AUTHOR), CNR, INST MARINE SCI, VENICE, ITALY.;MINICANTE, SIMONA ARMELI, FINOTTO, STEFANIA, AUBRY, FABRIZIO BERNARDI, BASTIANINI, MAURO, PUGNETTI, ALESSANDRA, CNR, INST MARINE SCI, VENICE, ITALY.;PIREDDA, ROBERTA, QUERO, GRAZIA MARINA, ZINGONE, ADRIANA, STN ZOOL ANTON DOHRN, DEPT INTEGRAT MARINE ECOL, NAPLES, ITALY.	10.3389/FMICB.2019.02736	AVENUE DU TRIBUNAL FEDERAL 34, LAUSANNE, CH-1015, SWITZERLAND	2736	NA	ITALIAN MIUR FLAGSHIP PROJECT RITMARE; EUROPEAN UNION'S HORIZON 2020 RESEARCH AND INNOVATION PROGRAMME EMBRIC [GA 654008]; LIFEWATCH-ITALY, THE ITALIAN COMPONENT OF THE EU LIFEWATCH-ERIC; LIFEWATCH-ITALY, THE ITALIAN COMPONENT OF LIFEWATCH-ERIC	RP WAS SUPPORTED BY THE ITALIAN MIUR FLAGSHIP PROJECT RITMARE AND THE EUROPEAN UNION'S HORIZON 2020 RESEARCH AND INNOVATION PROGRAMME EMBRIC (GA 654008). SA WAS SUPPORTED BY LIFEWATCH-ITALY, THE ITALIAN COMPONENT OF THE EU LIFEWATCH-ERIC. THIS WORK WAS POSSIBLE THANKS TO THE PARTIAL FINANCIAL SUPPORT BY LIFEWATCH-ITALY, THE ITALIAN COMPONENT OF LIFEWATCH-ERIC.	NA	1664-302X	NA	NA	FRONTIERS MEDIA SA	10	2019	ISI000501848200001	107	MICROBIOLOGY	2	MICROBIOLOGY	SIMONA.ARMELIVE.ISMAR.CNR.IT ALESSANDRA.PUGNETTIVE.ISMAR.CNR.IT	NA	JU7JH	NA	MINICANTE, SA, PUGNETTI, A (REPRINT AUTHOR), CNR, INST MARINE SCI, VENICE, ITALY	ISI	INST MARINE SCI	INST MARINE SCI	NA	MINICANTE SA, 2019, FRONT MICROBIOL	MINICANTE SA, 2019, FRONT MICROBIOL
ZHANG S, 2020, MOL ECOL RESOUR	ZHANG S;LU Q;WANG Y;WANG X;ZHAO J;YAO M	ASSESSMENT OF FISH COMMUNITIES USING ENVIRONMENTAL DNA: EFFECT OF SPATIAL SAMPLING DESIGN IN LENTIC SYSTEMS OF DIFFERENT SIZES	MOLECULAR ECOLOGY RESOURCES	MOL. ECOL. RESOUR.	FRESHWATER FISH BIODIVERSITY IS QUICKLY DECREASING AND REQUIRES EFFECTIVE MONITORING AND CONSERVATION. ENVIRONMENTAL DNA (EDNA)-BASED METHODS HAVE BEEN SHOWN TO BE HIGHLY SENSITIVE AND COST-EFFICIENT FOR AQUATIC BIODIVERSITY SURVEYS, BUT FEW STUDIES HAVE SYSTEMATICALLY INVESTIGATED HOW SPATIAL SAMPLING DESIGN AFFECTS EDNA-DETECTED FISH COMMUNITIES ACROSS LENTIC SYSTEMS OF DIFFERENT SIZES. WE COMP…	BETA DIVERSITY; EDNA METABARCODING; FISH ECOLOGY; FRESHWATER BIODIVERSITY; LAKES; SPATIAL AUTOCORRELATION	FRESH-WATER; BIODIVERSITY; CONSERVATION; WILDLIFE; LAKE	ENGLISH	ARTICLE	ARTICLE	0	BISTA I, 2017, NAT COMMUN, V8, DOI 10.1038/NCOMMS14087.;BOHMANN K, 2014, TRENDS ECOL EVOL, V29, P358, DOI 10.1016/J.TREE.2014.04.003.;BONAR S, 2009, AM FISH SOC ANNU M S, PNI467.;BOYER F, 2016, MOL ECOL RESOUR, V16, P176, DOI 10.1111/1755-0998.12428.;BROOKS TM, 2006, SCIENCE, V313, P58, DOI 10.1126/SCIENCE.1127609.;CIVADE R, 2016, PLOS ONE, V11, DOI 10.1371/JOURNAL.PONE.0157366.;COISSAC ERIC, 201…	YAO, M (REPRINT AUTHOR), PEKING UNIV, SCH LIFE SCI BLDG, R312, BEIJING 100871, PEOPLES R CHINA.;ZHANG, SHAN, LU, QI, WANG, YIYAN, ZHAO, JINDONG, YAO, MENG, PEKING UNIV, SCH LIFE SCI, BEIJING, PEOPLES R CHINA.;ZHANG, SHAN, LU, QI, ZHAO, JINDONG, YAO, MENG, PEKING UNIV, INST ECOL, BEIJING, PEOPLES R CHINA.;WANG, XIAOMEI, CHINESE ACAD FISHERY SCI, RES CTR ECOENVIRONM \& RESOURCES, BEIJING, PEOPLES R…	10.1111/1755-0998.13105	111 RIVER ST, HOBOKEN 07030-5774, NJ USA	NA	NA	CENTRAL PUBLIC-INTEREST SCIENTIFIC INSTITUTION BASAL RESEARCH FUND, CAFS [2018B002]; PEKING UNIVERSITYPEKING UNIVERSITY	CENTRAL PUBLIC-INTEREST SCIENTIFIC INSTITUTION BASAL RESEARCH FUND, CAFS, GRANT/AWARD NUMBER: 2018B002; PEKING UNIVERSITY	NA	1755-098X	1	242-255	WILEY	20	2019	ISI000496557000001	54	BIOCHEMISTRY \& MOLECULAR BIOLOGY, ENVIRONMENTAL SCIENCES \& ECOLOGY, EVOLUTIONARY BIOLOGY	41	BIOCHEMISTRY \& MOLECULAR BIOLOGY, ECOLOGY, EVOLUTIONARY BIOLOGY	YAOMPKU.EDU.CN	NA	JZ7TG	NA	YAO, M (REPRINT AUTHOR), PEKING UNIV, SCH LIFE SCI BLDG, R312, BEIJING 100871, PEOPLES R CHINA	ISI	PEKING UNIV;PEKING UNIV;CHINESE ACAD FISHERY SCI	PEKING UNIV	NA	ZHANG S, 2020, MOL ECOL RESOUR	ZHANG S, 2020, MOL ECOL RESOUR
HOY MS, NA, CONSERV GENET RESOUR	HOY MS;OSTBERG CO	DEVELOPMENT OF TWO QUANTITATIVE PCR ASSAYS FOR DETECTION OF SEVERAL COTTUS SPECIES FROM ENVIRONMENTAL DNA IN PACIFIC COAST WATERSHEDS OF NORTH AMERICA	CONSERVATION GENETICS RESOURCES	CONSERV. GENET. RESOUR.	WE DEVELOPED TWO QUANTITATIVE PCR ASSAYS FOR USE WITH ENVIRONMENTAL DNA (EDNA) TO DETECT NUMEROUS SPECIES IN THE GENUS COTTUS THAT ARE INDIGENOUS TO THE PACIFIC COAST WATERSHEDS OF NORTH AMERICA. WE CONDUCTED IN VITRO ASSAY VALIDATIONS ON TEN COTTUS SPECIES AND 32 POTENTIALLY CO-OCCURRING NON-COTTUS SPECIES. WE DEMONSTRATE THE EFFICACY OF THESE ASSAYS BY FIELD TESTING EDNA SAMPLES COLLECTED FROM …	COTTUS; EDNA; QPCR; PACIFIC COAST	FISH ASSEMBLAGE; SCULPIN	ENGLISH	ARTICLE, EARLY ACCESS	ARTICLE	1	APRIL J, 2011, P NATL ACAD SCI USA, V108, P10602, DOI 10.1073/PNAS.1016437108.;ARMBRUSTER DA, 2008, CLIN BIOCHEM REV, V29, P49.;BEAUCHAMP DA, 1990, T AM FISH SOC, V119, P475, DOI 10.1577/1548-8659(1990)119<0475:SADFHO>2.3.CO,2.;CONNOLLY PJ, 2008, NORTHWEST SCI, V82, P107, DOI 10.3955/0029-344X-82.S.I.107.;CYTERSKI M, 2006, T AM FISH SOC, V135, P40, DOI 10.1577/T05-011.1.;FREEMAN MC, 1988, CAN J F…	HOY, MS (REPRINT AUTHOR), USGS, WESTERN FISHERIES RES CTR, SEATTLE, WA 98115 USA.;HOY, MARSHAL S., OSTBERG, CARL O., USGS, WESTERN FISHERIES RES CTR, SEATTLE, WA 98115 USA.	10.1007/S12686-019-01118-7	VAN GODEWIJCKSTRAAT 30, 3311 GZ DORDRECHT, NETHERLANDS	NA	NA	SEATTLE CITY LIGHT AGREEMENT [18WNTAAYD00SCL]	FUNDING FOR THIS WORK WAS PROVIDED BY SEATTLE CITY LIGHT AGREEMENT \#18WNTAAYD00SCL. COTTUS SAMPLES WERE OBTAINED FROM THE UNIVERSITY OF WASHINGTON BURKE MUSEUM FISH COLLECTION. ANY USE OF TRADE, FIRM, OR PRODUCT NAMES IS FOR DESCRIPTIVE PURPOSES ONLY AND DOES NOT IMPLY ENDORSEMENT BY THE U.S. GOVERNMENT.	NA	1877-7252	NA	NA	SPRINGER	NA	2019	ISI000496200200002	16	BIODIVERSITY \& CONSERVATION, GENETICS \& HEREDITY	1	BIODIVERSITY CONSERVATION, GENETICS \& HEREDITY	MHOYUSGS.GOV	NA	JM4QF	NA	HOY, MS (REPRINT AUTHOR), USGS, WESTERN FISHERIES RES CTR, SEATTLE, WA 98115 USA	ISI	WESTERN FISHERIES RES CTR	WESTERN FISHERIES RES CTR	NA	HOY MS, NA, CONSERV GENET RESOUR	HOY MS, NA, CONSERV GENET RESOUR
SMITH MM, NA, ECOGRAPHY	SMITH MM;GOLDBERG CS	OCCUPANCY IN DYNAMIC SYSTEMS: ACCOUNTING FOR MULTIPLE SCALES AND FALSE POSITIVES USING ENVIRONMENTAL DNA TO INFORM MONITORING	ECOGRAPHY	ECOGRAPHY	OCCUPANCY IS AN IMPORTANT METRIC TO UNDERSTAND CURRENT AND FUTURE TRENDS IN POPULATIONS THAT HAVE DECLINED GLOBALLY. IN ADDITION, OCCUPANCY CAN BE AN EFFICIENT TOOL FOR CONDUCTING LANDSCAPE-SCALE AND LONG-TERM MONITORING. A CHALLENGE FOR OCCUPANCY MONITORING PROGRAMS IS TO DETERMINE THE APPROPRIATE SPATIAL SCALE OF ANALYSIS AND TO OBTAIN PRECISE OCCUPANCY ESTIMATES FOR ELUSIVE SPECIES. WE USED A …	AMPHIBIAN ECOLOGY; ARID SYSTEMS; ENVIRONMENTAL DNA; LANDSCAPE-SCALE; LONG-TERM MONITORING; MULTI-SCALE OCCUPANCY	ESTIMATING SITE OCCUPANCY; HIERARCHICAL-MODELS; SPECIES OCCURRENCE; HABITAT; EDNA; PRESENCE/ABSENCE; AMPHIBIANS; PARAMETERS; DIVERSITY; ERRORS	ENGLISH	ARTICLE, EARLY ACCESS	ARTICLE	0	ADAMS MJ, 2013, PLOS ONE, V8, DOI 10.1371/JOURNAL.PONE.0064347.;ARKLE RS, 2015, ECOL EVOL, V5, P3704, DOI 10.1002/ECE3.1627.;ARNOLD TW, 2010, J WILDLIFE MANAGE, V74, P1175, DOI 10.2193/2009-367.;BAILEY LL, 2004, ECOL APPL, V14, P692, DOI 10.1890/03-5012.;BRATTSTROM BH, 1963, ECOLOGY, V44, P238, DOI 10.2307/1932171.;BUCKLAND ST, 2005, PHILOS T R SOC B, V360, P243, DOI 10.1098/RSTB.2004.1589.;CARIM…	SMITH, MM (REPRINT AUTHOR), WASHINGTON STATE UNIV, SCH ENVIRONM, PULLMAN, WA 99164 USA.;SMITH, MATTHEW M., GOLDBERG, CAREN S., WASHINGTON STATE UNIV, SCH ENVIRONM, PULLMAN, WA 99164 USA.	10.1111/ECOG.04743	111 RIVER ST, HOBOKEN 07030-5774, NJ USA	NA	NA	U.S. DEPT OF THE INTERIOR, U.S. BUREAU OF LAND MANAGEMENT; U.S. FISH AND WILDLIFE SERVICEUS FISH \& WILDLIFE SERVICE	FUNDING RECEIVED FROM U.S. DEPT OF THE INTERIOR, U.S. BUREAU OF LAND MANAGEMENT AND U.S. FISH AND WILDLIFE SERVICE.	NA	0906-7590	NA	NA	WILEY	NA	2019	ISI000496967500001	58	BIODIVERSITY \& CONSERVATION, ENVIRONMENTAL SCIENCES \& ECOLOGY	6	BIODIVERSITY CONSERVATION, ECOLOGY	MMSMITH9WISC.EDU	NA	JN5WD	NA	SMITH, MM (REPRINT AUTHOR), WASHINGTON STATE UNIV, SCH ENVIRONM, PULLMAN, WA 99164 USA	ISI	WASHINGTON STATE UNIV	WASHINGTON STATE UNIV	NA	SMITH MM, NA, ECOGRAPHY	SMITH MM, NA, ECOGRAPHY
PUCA V, 2019, INT J MOL SCI	PUCA V;ERCOLINO E;CELIA C;BOLOGNA G;DI MARZIO L;MINCIONE G;MARCHISIO M;MISCIA S;MURARO R;LANUTI P;GRANDE R	DETECTION AND QUANTIFICATION OF EDNA-ASSOCIATED BACTERIAL MEMBRANE VESICLES BY FLOW CYTOMETRY	INTERNATIONAL JOURNAL OF MOLECULAR SCIENCES	INT. J. MOL. SCI.	BACTERIA GENERATE MEMBRANE VESICLES, WHICH ARE STRUCTURES KNOWN AS EXTRACELLULAR VESICLES (EVS), REPORTED TO BE INVOLVED IN DIFFERENT PATHOGENIC MECHANISMS, AS IT HAS BEEN DEMONSTRATED THAT EVS PARTICIPATE IN BIOFILM FORMATION, CELL-TO-CELL COMMUNICATION, BACTERIA-HOST INTERACTIONS, AND NUTRIENTS SUPPLY. EVS DELIVER NUCLEIC ACIDS, PROTEINS, AND POLYSACCHARIDES. IT HAS BEEN REPORTED THAT HELICOBAC…	BACTERIAL MEMBRANE VESICLES; FLOW CYTOMETRY; LACTOBACILLUS REUTERI; HELICOBACTER PYLORI; BIOFILM; EXTRACELLULAR DNA (EDNA); EXTRACELLULAR VESICLES	CIRCULATING ENDOTHELIAL-CELLS; PSEUDOMONAS-AERUGINOSA; ANTICANCER ACTIVITY; BIOGENESIS; LIPOSOMES; MECHANISM; MICROPARTICLES; NANOCAPSULES; GEMCITABINE; BIOFILM	ENGLISH	ARTICLE	ARTICLE	0	BANGHAM AD, 1993, CHEM PHYS LIPIDS, V64, P275, DOI 10.1016/0009-3084(93)90071-A.;BROWN L, 2015, NAT REV MICROBIOL, V13, P620, DOI 10.1038/NRMICRO3480.;BUDZIAK I, 2018, BBA-BIOMEMBRANES, V1860, P2166, DOI 10.1016/J.BBAMEM.2018.08.014.;CELIA C, 2013, COLLOID SURFACE B, V112, P548, DOI 10.1016/J.COLSURFB.2013.09.017.;CELLINI L., 2005, BIOFILMS, V2, P119, DOI DOI 10.1017/S1479050505001845.;CHEN Y, 20…	LANUTI, P (REPRINT AUTHOR), UNIV G DANNUNZIO, DEPT MED \& AGING SCI, VIA VESTINI 31, I-66100 CHIETI, ITALY.;LANUTI, P (REPRINT AUTHOR), CTR AGING SCI \& TRANSLAT MED CESI MET, VIA LUIGI POLACCHI 11, I-66100 CHIETI, ITALY.;PUCA, VALENTINA, ERCOLINO, EVA, BOLOGNA, GIUSEPPINA, MARCHISIO, MARCO, MISCIA, SEBASTIANO, LANUTI, PAOLA, UNIV G DANNUNZIO, DEPT MED \& AGING SCI, VIA VESTINI 31, I-66100 CHIETI…	10.3390/IJMS20215307	ST ALBAN-ANLAGE 66, CH-4052 BASEL, SWITZERLAND	5307	NA	MINISTERO ITALIANO DELL'UNIVERSITA E DELLA RICERCA (MIUR) FAR 2016 GRANTMINISTERO DELL' ISTRUZIONE, DELL' UNIVERSITA E DELLA RICERCA (MIUR)	THIS STUDY WAS FUNDED MINISTERO ITALIANO DELL'UNIVERSITA E DELLA RICERCA (MIUR) FAR 2016 GRANT HELD BY ROSSELLA GRANDE.	NA	NA	21	NA	MDPI	20	2019	ISI000498946100065	48	BIOCHEMISTRY \& MOLECULAR BIOLOGY, CHEMISTRY	2	BIOCHEMISTRY \& MOLECULAR BIOLOGY, CHEMISTRY, MULTIDISCIPLINARY	VALENTINA.PUCAUNICH.IT EVIN30LIBERO.IT CHRISTIAN.CELIAUNICH.IT GIUSEPPINA.BOLOGNAHOTMAIL.IT LUISA.DIMARZIOUNICH.IT GABRIELLA.MINCIONEUNICH.IT M.MARCHISIOUNICH.IT S.MISCIAUNICH.IT RAFFAELLA.MURAROUNICH.IT P.LANUTIUNICH.IT ROSSELLA.GRANDEUNICH.IT	NA	JQ4VU	NA	LANUTI, P (REPRINT AUTHOR), UNIV G DANNUNZIO, DEPT MED \& AGING SCI, VIA VESTINI 31, I-66100 CHIETI, ITALY	ISI	UNIV G DANNUNZIO;CTR AGING SCI AND TRANSLAT MED CESI MET;UNIV G DANNUNZIO;UNIV G DANNUNZIO	UNIV G DANNUNZIO	NA	PUCA V, 2019, INT J MOL SCI	PUCA V, 2019, INT J MOL SCI
EATON WD, 2019, RESTOR ECOL	EATON WD;MCGEE KM;DONNELLY R;LEMENZE A;KARAS O;HAJIBABAEI M	DIFFERENCES IN THE SOIL MICROBIAL COMMUNITY AND CARBON-USE EFFICIENCY FOLLOWING DEVELOPMENT OF VOCHYSIA GUATEMALENSIS TREE PLANTATIONS IN UNPRODUCTIVE PASTURES IN COSTA RICA	RESTORATION ECOLOGY	RESTOR. ECOL.	THIS STUDY SHOWS THAT VOCHYSIA GUATEMALENSIS TREE PLANTATIONS WERE ASSOCIATED WITH ENHANCED SOIL BIOTIC AND ABIOTIC CHARACTERISTICS IN PREVIOUSLY CLEARED FORESTS IN THE NORTHERN ZONE OF COSTA RICA, SUGGESTING THE POSSIBLE USE OF THIS PRACTICE AS A RESTORATION STRATEGY FOR LOCAL LAND OWNERS. SOIL SAMPLES FROM A PRIMARY FOREST, SECONDARY FOREST, AND A 13-YEAR-OLD PLANTATION OF V. GUATEMALENSIS HAD …	CARBON-USE EFFICIENCY; MICROBIAL COMMUNITY STRUCTURE; SOIL ECOSYSTEM RESTORATION; TREE PLANTATIONS; VOCHYSIA GUATEMALENSIS	TROPICAL FORESTS; RAIN-FOREST; ENVIRONMENTAL DNA; GLOBAL PATTERNS; ORGANIC-CARBON; BACTERIAL; FUNGAL; NITROGEN; BIOMASS; DEFORESTATION	ENGLISH	ARTICLE	ARTICLE	0	AIDE TM, 2013, BIOTROPICA, V45, P262, DOI 10.1111/J.1744-7429.2012.00908.X.;AKAIKE H, 1978, BIOMETRIKA, V65, P53, DOI 10.1093/BIOMET/65.1.53.;ANDERSON J, 1993, TROPICAL SOIL BIOL F.;ANDERSON MJ, 2003, ECOLOGY, V84, P511, DOI 10.1890/0012-9658(2003)084[0511:CAOPCA]2.0.CO,2.;ANDERSON MJ, 2008, PERMANOVA PRIMER GUI, V2008.;ANDERSON TH, 1989, SOIL BIOL BIOCHEM, V21, P471, DOI 10.1016/0038-0717(89)901…	EATON, WD (REPRINT AUTHOR), PACE UNIV, DEPT BIOL, ONE PACE PLAZA, NEW YORK, NY 10038 USA.;EATON, WILLIAM D., PACE UNIV, DEPT BIOL, ONE PACE PLAZA, NEW YORK, NY 10038 USA.;MCGEE, KATIE M., HAJIBABAEI, MEHRDAD, UNIV GUELPH, BIODIVERS INST ONTARIO, DEPT INTEGRAT BIOL, CTR BIODIVERS GENOM BIODIVERS, 50 STONE RD EAST, GUELPH, ON N1G 2W1, CANADA.;DONNELLY, ROBERT, LEMENZE, ALEX, RUTGERS BIOMED \& HLTH …	10.1111/REC.12978	111 RIVER ST, HOBOKEN 07030-5774, NJ USA	NA	NA	NA	NA	NA	1061-2971	6	1263-1273	WILEY	27	2019	ISI000495415900011	79	ENVIRONMENTAL SCIENCES \& ECOLOGY	11	ECOLOGY	WEATONPACE.EDU	NA	JL3FF	NA	EATON, WD (REPRINT AUTHOR), PACE UNIV, DEPT BIOL, ONE PACE PLAZA, NEW YORK, NY 10038 USA	ISI	PACE UNIV;UNIV GUELPH;RUTGERS BIOMED AND HLTH SCI;UNIV N CAROLINA	PACE UNIV	NA	EATON WD, 2019, RESTOR ECOL	EATON WD, 2019, RESTOR ECOL
LIU Y, 2019, FRONT MAR SCI	LIU Y;WIKFORS GH;ROSE JM;MCBRIDE RS;MILKE LM;MERCALDO-ALLEN R	APPLICATION OF ENVIRONMENTAL DNA METABARCODING TO SPATIOTEMPORAL FINFISH COMMUNITY ASSESSMENT IN A TEMPERATE EMBAYMENT	FRONTIERS IN MARINE SCIENCE	FRONT. MAR. SCI.	ENVIRONMENTAL DNA (EDNA) METABARCODING WAS USED TO CHARACTERIZE FINFISH COMMUNITIES IN THE NEARSHORE ESTUARINE ENVIRONMENT. MONTHLY SAMPLING WAS CONDUCTED JUNE - AUGUST 2017 AT TWO SITES WITH STRUCTURED HABITATS: A NATURAL ROCK REEF AND A SHELLFISH AQUACULTURE FARM WITHIN THE SAME COASTAL EMBAYMENT OF LONG ISLAND SOUND (LIS), CT, UNITED STATES. SEVENTEEN COMMON AND 25 RARE FINFISH TAXA WERE DETEC…	AQUACULTURE GEAR; DIVERSITY SURVEY; DNA METABARCODING; ENVIRONMENTAL DNA (EDNA); FILTER TYPE; HABITAT ASSESSMENT; MARINE FISHERIES; RARE SPECIES	SAND LANCES; AMERICANUS; EDNA	ENGLISH	ARTICLE	ARTICLE	0	ABLE K. W., 2010, ECOLOGY ESTUARINE FI.;BAKER CS, 2018, FRONT MAR SCI, V5, DOI 10.3389/FMARS.2018.00133.;BARNES MA, 2016, CONSERV GENET, V17, P1, DOI 10.1007/S10592-015-0775-4.;CALLAHAN BJ, 2016, NAT METHODS, V13, P581, DOI [10.1038/NMETH.3869, 10.1038/NMETH.3869].;COSTA-PIERCE B. A., 2016, WORLD NUTR FORUM DRI, P301.;CT-DEEP, 2016, STUD MAR RECR FISH C.;DEAGLE BE, 2014, BIOL LETTERS, V10, DOI 10…	LIU, Y (REPRINT AUTHOR), NOAA, MILFORD LAB, NORTHEAST FISHERIES SCI CTR, MILFORD, CT 06460 USA.;LIU, Y (REPRINT AUTHOR), INTEGRATED STAT, WOODS HOLE, MA 02543 USA.;LIU, YUAN, WIKFORS, GARY H., ROSE, JULIE M., MILKE, LISA M., MERCALDO-ALLEN, RENEE, NOAA, MILFORD LAB, NORTHEAST FISHERIES SCI CTR, MILFORD, CT 06460 USA.;LIU, YUAN, INTEGRATED STAT, WOODS HOLE, MA 02543 USA.;MCBRIDE, RICHARD S., NOAA,…	10.3389/FMARS.2019.00674	AVENUE DU TRIBUNAL FEDERAL 34, LAUSANNE, CH-1015, SWITZERLAND	674	NA	NOAA HIGH PERFORMANCE COMPUTING COMMUNICATIONS PROGRAM; NORTHEAST FISHERIES SCIENCE CENTER; OFFICE OF AQUACULTURE	THIS RESEARCH WAS SUPPORTED BY THE NOAA HIGH PERFORMANCE COMPUTING COMMUNICATIONS PROGRAM, OFFICE OF AQUACULTURE, AND NORTHEAST FISHERIES SCIENCE CENTER.	NA	NA	NA	NA	FRONTIERS MEDIA SA	6	2019	ISI000493728100001	41	ENVIRONMENTAL SCIENCES \& ECOLOGY, MARINE \& FRESHWATER BIOLOGY	7	ENVIRONMENTAL SCIENCES, MARINE \& FRESHWATER BIOLOGY	YUAN.LIUNOAA.GOV	NA	JI8QK	NA	LIU, Y (REPRINT AUTHOR), NOAA, MILFORD LAB, NORTHEAST FISHERIES SCI CTR, MILFORD, CT 06460 USA	ISI	NORTHEAST FISHERIES SCI CTR;NORTHEAST FISHERIES SCI CTR	NORTHEAST FISHERIES SCI CTR	NA	LIU Y, 2019, FRONT MAR SCI	LIU Y, 2019, FRONT MAR SCI
NOREIKA N, 2019, OIKOS	NOREIKA N;HELM A;OPIK M;JAIRUS T;VASAR M;REIER U;KOOK E;RIIBAK K;KASARI L;TULLUS H;TULLUS T;LUTTER R;OJA E;SAAG A;RANDLANE T;PARTEL M	FOREST BIOMASS, SOIL AND BIODIVERSITY RELATIONSHIPS ORIGINATE FROM BIOGEOGRAPHIC AFFINITY AND DIRECT ECOLOGICAL EFFECTS	OIKOS	OIKOS	ECOSYSTEM BIOMASS, SOIL CONDITIONS AND THE DIVERSITY OF DIFFERENT TAXA ARE OFTEN INTERRELATED. THESE RELATIONSHIPS COULD ORIGINATE FROM BIOGEOGRAPHIC AFFINITY (VARYING SPECIES POOLS) OR FROM DIRECT ECOLOGICAL EFFECTS WITHIN LOCAL COMMUNITIES. DISENTANGLING REGIONAL AND LOCAL CAUSES IS CHALLENGING AS THE FORMER MIGHT MASK THE LATTER IN NATURAL ECOSYSTEMS WITH VARYING HABITAT CONDITIONS. HOWEVER, W…	BIOMASS; CLIMATE AND SOIL CONDITIONS; FUNGAL GUILDS; PLANT FUNCTIONAL GROUPS; SOIL EDNA; SPECIES POOL	ARBUSCULAR MYCORRHIZAL FUNGI; PLANT-SPECIES RICHNESS; TREE DIVERSITY; PRODUCTIVITY; SCALE; COMMUNITIES; IDENTIFICATION; DETERMINES; TEMPERATE; DISPERSAL	ENGLISH	ARTICLE	ARTICLE	1	AERTS RAF, 2011, BMC ECOLOGY, V11, P29, DOI 10.1186/1472-6785-11-29.;ARNPOORTER E, 2014, FOREST ECOL MANAG, V318, P206, DOI 10.1016/J.FORECO.2014.01.030.;BARBER S. A., 1995, SOIL NUTR BIOAVAILAB.;BAXTER JW, 2001, NEW PHYTOL, V152, P139, DOI 10.1046/J.0028-646X.2001.00245.X.;BENSON DA, 2013, NUCLEIC ACIDS RES, V41, PD36, DOI 10.1093/NAR/GKS1195.;BINKLEY D., 1995, P TREES SOIL WORKSH, P1.;BUENO CG,…	NOREIKA, N (REPRINT AUTHOR), UNIV TARTU, INST ECOL \& EARTH SCI, LAI 40, EE-51005 TARTU, ESTONIA.;NOREIKA, N (REPRINT AUTHOR), SWEDISH UNIV AGR SCI, DEPT ECOL, UPPSALA, SWEDEN.;NOREIKA, NORBERTAS, HELM, AVELIINA, OPIK, MAARJA, JAIRUS, TEELE, VASAR, MARTTI, REIER, ULLE, KOOK, ENE, RIIBAK, KERSTI, KASARI, LIIS, OJA, EDE, SAAG, ANDRES, RANDLANE, TIINA, PARTEL, MEELIS, UNIV TARTU, INST ECOL \& EARTH …	10.1111/OIK.06693	111 RIVER ST, HOBOKEN 07030-5774, NJ USA	NA	NA	NA	NA	NA	0030-1299	11	1653-1665	WILEY	128	2019	ISI000493574400011	85	ENVIRONMENTAL SCIENCES \& ECOLOGY	23	ECOLOGY	NORBERTAS.NOREIKAGMAIL.COM	NA	JI6JU	NA	NOREIKA, N (REPRINT AUTHOR), UNIV TARTU, INST ECOL \& EARTH SCI, LAI 40, EE-51005 TARTU, ESTONIA	ISI	UNIV TARTU;SWEDISH UNIV AGR SCI;ESTONIAN UNIV LIFT SCI	UNIV TARTU	NA	NOREIKA N, 2019, OIKOS	NOREIKA N, 2019, OIKOS
CALKOEN STSB, 2019, FOR ECOL MANAGE	CALKOEN STSB;LEIGH-MOY K;CROMSIGT JPGM;SPONG G;LEBEAU LC;HEURICH M	THE BLAME GAME: USING EDNA TO IDENTIFY SPECIES-SPECIFIC TREE BROWSING BY RED DEER (CERVUS ELAPHUS) AND ROE DEER (CAPREOLUS CAPREOLUS) IN A TEMPERATE FOREST	FOREST ECOLOGY AND MANAGEMENT	FOR. ECOL. MANAGE.	INCREASING DEER POPULATIONS IN MANY TEMPERATE REGIONS CAN AFFECT TREE REGENERATION, RESULTING IN SEVERE LONG-TERM IMPACTS ON FOREST STRUCTURE, COMPOSITION AND DIVERSITY. OF THE MOST COMMON DEER SPECIES IN EUROPE - RED DEER (CERVUS ELAPHUS) AND ROE DEER (CAPREOLUS CAPREOLUS) - ROE DEER ARE GENERALLY THOUGHT TO HAVE THE HIGHEST IMPACT ON PALATABLE TREE SPECIES OWING TO THEIR FEEDING NICHE. ALTHOUGH…	ENVIRONMENTAL DNA; FORAGING PATTERNS; BROWSING PATTERNS; WILDLIFE MANAGEMENT; DEER BROWSING	FIR ABIES-ALBA; MOUNTAIN FORESTS; DIET COMPOSITION; HERBIVORE DENSITY; HARVEST CHANGES; WOODLAND BIRDS; HABITAT USE; IMPACT; POPULATION; REDUCTION	ENGLISH	ARTICLE	ARTICLE	0	AMMER C, 1996, FOREST ECOL MANAG, V88, P43, DOI 10.1016/S0378-1127(96)03808-X.;APOLLONIO M, 2010, EUROPEAN UNGULATES T.;BARANCEKOVA M, 2010, EUR J WILDLIFE RES, V56, P327, DOI 10.1007/S10344-009-0321-0.;BEGUIN J, 2016, ECOSPHERE, V7, DOI 10.1002/ECS2.1488.;BEVANDA M, 2015, ECOSPHERE, V6, DOI 10.1890/ES15-00154.1.;BORKOWSKI J, 2008, FOREST ECOL MANAG, V255, P468, DOI 10.1016/J.FORECO.2007.09.013.;…	CALKOEN, STSV (REPRINT AUTHOR), HAMMERBERG 9, D-94566 RIEDLHUTTE, GERMANY.;CALKOEN, SUZANNE T. S. VAN BEECK, HEURICH, MARCO, BAVARIAN FOREST NATL PK, DEPT VISITOR MANAGEMENT, FREYUNGER STR 2, D-94481 GRAFENAU, GERMANY.;CALKOEN, SUZANNE T. S. VAN BEECK, HEURICH, MARCO, BAVARIAN FOREST NATL PK, NATL PK MONITORING, FREYUNGER STR 2, D-94481 GRAFENAU, GERMANY.;CALKOEN, SUZANNE T. S. VAN BEECK, HEURICH…	10.1016/J.FORECO.2019.117483	RADARWEG 29, 1043 NX AMSTERDAM, NETHERLANDS	117483	NA	GREGOR LOUISODER UMWELTSTIFTUNG; DEUTSCHER AKADEMISCHER AUSTAUCHDIENST (DAAD)DEUTSCHER AKADEMISCHER AUSTAUSCH DIENST (DAAD); SWEDISH ENVIRONMENTAL PROTECTION AGENCY NATURVARDSVERKET AS PART OF THE BEYOND MOOSE RESEARCH PROGRAM [NV-01337-15, NV-08503-18]	S.T.S. VAN BEECK CALKOEN WAS FINANCIALLY SUPPORTED BY THE GREGOR LOUISODER UMWELTSTIFTUNG AND THE DEUTSCHER AKADEMISCHER AUSTAUCHDIENST (DAAD). J.P.G.M. CROMSIGT WAS FINANCIALLY SUPPORTED BY THE SWEDISH ENVIRONMENTAL PROTECTION AGENCY NATURVARDSVERKET AS PART OF THE BEYOND MOOSE RESEARCH PROGRAM (GRANTS NV-01337-15 AND NV-08503-18). WE THANK ALL STUDENTS WHO HELPED COLLECT DATA AND HELENA KONIGSS…	NA	0378-1127	NA	NA	ELSEVIER	451	2019	ISI000487577400001	86	FORESTRY	19	FORESTRY	SUZANNE.VANBEECKCALKOENZIGGO.NL	NA	JA1LB	NA	CALKOEN, STSV (REPRINT AUTHOR), HAMMERBERG 9, D-94566 RIEDLHUTTE, GERMANY	ISI	BAVARIAN FOREST NATL PK;BAVARIAN FOREST NATL PK;ALBERT LUDWIGS UNIV FREIBURG;WAGENINGEN UNIV AND RES;SWEDISH UNIV AGR SCI;NELSON MANDELA UNIV;GEORG AUGUST UNIV GOTTINGEN	NOTREPORTED	NA	CALKOEN STSB, 2019, FOR ECOL MANAGE	CALKOEN STSB, 2019, FOR ECOL MANAGE
SHENG X, 2019, CHEMOSPHERE	SHENG X;QIN C;YANG B;HU X;LIU C;WAIGI MG;LI X;LING W	METAL CATION SATURATION ON MONTMORILLONITES FACILITATES THE ADSORPTION OF DNA VIA CATION BRIDGING	CHEMOSPHERE	CHEMOSPHERE	EXTRACELLULAR DNA (EDNA) IS WIDELY PRESENT IN SOIL, WITH POTENTIAL ECOLOGICAL IMPACTS. METAL CATIONS ARE NATURALLY PRESENT ON THE SURFACE OF SOIL CLAY MINERALS, ALTHOUGH THE ADSORPTION MECHANISM OF EDNA ON CLAY MINERALS SATURATED WITH METAL CATIONS IS STILL NOT FULLY UNDERSTOOD. THE RESEARCH INVESTIGATED THE ADSORPTION OF EDNA, USING SALMON SPERM DNA AS A REPRESENTATIVE, ON METAL CATION (NA+, CA2…	DNA; METAL CATIONS; MONTMORILLONITES; ADSORPTION; MODEL COMPUTATION; CATION BRIDGE	CLAY-MINERALS; EXTRACELLULAR DNA; NUCLEIC-ACIDS; HOMOIONIC MONTMORILLONITE; BACTERIAL-DNA; PLASMID DNA; SOIL; TRANSFORMATION; DEGRADATION; PROTECTION	ENGLISH	ARTICLE	ARTICLE	0	ABRAHAM MARK JAMES, 2015, SOFTWAREX, V1-2, P19, DOI 10.1016/J.SOFTX.2015.06.001.;AGGARWAL V, 2006, ENVIRON SCI TECHNOL, V40, P894, DOI 10.1021/ES0500411.;AGNELLI A, 2004, SOIL BIOL BIOCHEM, V36, P859, DOI 10.1016/J.SOILBIO.2004.02.004.;AGNELLI A, 2007, BIOL FERT SOILS, V44, P353, DOI 10.1007/S00374-007-0213-Y.;BANYAY M, 2003, BIOPHYS CHEM, V104, P477, DOI 10.1016/S0301-4622(03)00035-8.;BEALL GW, …	LING, WT (REPRINT AUTHOR), WEIGANG RD 1, NANJING 210095, JIANGSU, PEOPLES R CHINA.;SHENG, XUE, QIN, CHAO, YANG, BING, HU, XIAOJIE, WAIGI, MICHAEL GATHERU, LI, XUELIN, LING, WANTING, NANJING AGR UNIV, INST ORGAN CONTAMINANT CONTROL \& SOIL REMEDIAT, COLL RESOURCES \& ENVIRONM SCI, NANJING 210095, JIANGSU, PEOPLES R CHINA.;LIU, CUN, CHINESE ACAD SCI, INST SOIL SCI, KEY LAB SOIL ENVIRONM \& POLLUT R…	10.1016/J.CHEMOSPHERE.2019.06.159	THE BOULEVARD, LANGFORD LANE, KIDLINGTON, OXFORD OX5 1GB, ENGLAND	NA	NA	NATIONAL NATURAL SCIENCE FOUNDATION OF CHINANATIONAL NATURAL SCIENCE FOUNDATION OF CHINA [41771523]; NATIONAL KEY R\&D PROGRAM OF CHINA [2016YFD0800203]	THIS WORK WAS FINANCIALLY SUPPORTED BY THE NATIONAL NATURAL SCIENCE FOUNDATION OF CHINA (41771523), AND THE NATIONAL KEY R\&D PROGRAM OF CHINA (2016YFD0800203).	NA	0045-6535	NA	670-678	PERGAMON-ELSEVIER SCIENCE LTD	235	2019	ISI000487567000072	55	ENVIRONMENTAL SCIENCES \& ECOLOGY	12	ENVIRONMENTAL SCIENCES	LINGWANTINGNJAU.EDU.CN	NA	JA1HB	NA	LING, WT (REPRINT AUTHOR), WEIGANG RD 1, NANJING 210095, JIANGSU, PEOPLES R CHINA	ISI	NANJING AGR UNIV;INST SOIL SCI	NOTREPORTED	NA	SHENG X, 2019, CHEMOSPHERE	SHENG X, 2019, CHEMOSPHERE
THALINGER B, 2019, SCI REP	THALINGER B;WOLF E;TRAUGOTT M;WANZENBOECK J	MONITORING SPAWNING MIGRATIONS OF POTAMODROMOUS FISH SPECIES VIA EDNA	SCIENTIFIC REPORTS	SCI REP	POTAMODROMOUS FISH ARE CONSIDERED IMPORTANT INDICATORS OF HABITAT CONNECTIVITY IN FRESHWATER ECOSYSTEMS, BUT THEY ARE GLOBALLY THREATENED BY ANTHROPOGENIC IMPACTS. HENCE, NON-INVASIVE TECHNIQUES ARE NECESSARY FOR MONITORING DURING SPAWNING MIGRATIONS. THE USE OF ENVIRONMENTAL DNA (EDNA) POTENTIALLY FACILITATES THESE EFFORTS, ALBEIT QUANTITATIVE EXAMINATIONS OF SPAWNING MIGRATIONS REMAIN SO FAR MO…	NA	ENVIRONMENTAL DNA DETECTION; DEGRADATION; EXTRACTION; QUANTIFY; INVASION; RARE; TEMPERATURE; POPULATIONS; ABUNDANCE; EFFICIENT	ENGLISH	ARTICLE	ARTICLE	0	[ANONYMOUS], 2013, HYDROGRAFISCHES JB O, V121, P976.;ANTOGNAZZA CM, 2019, AQUAT CONSERV, V29, P148, DOI 10.1002/AQC.3010.;BALASINGHAM KD, 2018, MOL ECOL, V27, P112, DOI 10.1111/MEC.14395.;BALDIGO BP, 2017, T AM FISH SOC, V146, P99, DOI 10.1080/00028487.2016.1243578.;BLANCHET S, 2012, FISHERIES MANAG ECOL, V19, P120, DOI 10.1111/J.1365-2400.2011.00832.X.;BRACKEN FSA, 2019, ECOL EVOL, V9, P553, DOI…	THALINGER, B (REPRINT AUTHOR), UNIV INNSBRUCK, DEPT ECOL, INNSBRUCK, AUSTRIA.;THALINGER, B (REPRINT AUTHOR), UNIV GUELPH, CTR BIODIVERS GENOM, GUELPH, ON, CANADA.;THALINGER, BETTINA, WOLF, ELISABETH, TRAUGOTT, MICHAEL, UNIV INNSBRUCK, DEPT ECOL, INNSBRUCK, AUSTRIA.;WOLF, ELISABETH, WANZENBOECK, JOSEF, UNIV INNSBRUCK, RES DEPT LIMNOL, MONDSEE, AUSTRIA.;THALINGER, BETTINA, UNIV GUELPH, CTR BIODIVER…	10.1038/S41598-019-51398-0	MACMILLAN BUILDING, 4 CRINAN ST, LONDON N1 9XW, ENGLAND	15388	NA	SWAROVSKI RESEARCH GRANT BY UNIVERSITY OF INNSBRUCK; AUSTRIA RESEARCH PROMOTION AGENCY (FFG) [853219]; UNIVERSITY OF INNSBRUCK	THIS RESEARCH WAS FUNDED BY A SWAROVSKI RESEARCH GRANT PROVIDED BY THE UNIVERSITY OF INNSBRUCK AND AWARDED TO JW, THE AUSTRIA RESEARCH PROMOTION AGENCY (FFG; PROJECT NUMBER 853219), AND THE PUBLISHING FUND OF THE UNIVERSITY OF INNSBRUCK. WE ARE VERY GRATEFUL TO BERNHARD TEUFL FOR SUPPORTING US DURING VISUAL FISH COUNTS, MARTINA NINDL AND YANNICK PUTZ FOR THEIR EXTRAORDINARY COMMITMENT, ORGANISATI…	NA	2045-2322	NA	NA	NATURE PUBLISHING GROUP	9	2019	ISI000492832000006	55	SCIENCE \& TECHNOLOGY - OTHER TOPICS	1	MULTIDISCIPLINARY SCIENCES	BETTINA.THALINGERGMAIL.COM	NA	JH5TQ	NA	THALINGER, B (REPRINT AUTHOR), UNIV INNSBRUCK, DEPT ECOL, INNSBRUCK, AUSTRIA	ISI	UNIV INNSBRUCK;UNIV INNSBRUCK;UNIV GUELPH	UNIV INNSBRUCK	NA	THALINGER B, 2019, SCI REP	THALINGER B, 2019, SCI REP
BRUNBJERG AK, 2019, BMC ECOL	BRUNBJERG AK;BRUUN HH;BRONDUM L;CLASSEN AT;DALBY L;FOG K;FROSLEV TG;GOLDBERG I;HANSEN AJ;HANSEN MDD;HOYE TT;ILLUM AA;LAESSOE T;NEWMAN GS;SKIPPER L;SOCHTING U;EJRNAES R	A SYSTEMATIC SURVEY OF REGIONAL MULTI-TAXON BIODIVERSITY: EVALUATING STRATEGIES AND COVERAGE	BMC ECOLOGY	BMC ECOL.	BACKGROUND IN LIGHT OF THE BIODIVERSITY CRISIS AND OUR LIMITED ABILITY TO EXPLAIN VARIATION IN BIODIVERSITY, TOOLS TO QUANTIFY SPATIAL AND TEMPORAL VARIATION IN BIODIVERSITY AND ITS UNDERLYING DRIVERS ARE CRITICALLY NEEDED. INSPIRED BY THE RECENTLY PUBLISHED ECOSPACE FRAMEWORK, WE DEVELOPED AND TESTED A SAMPLING DESIGN FOR ENVIRONMENTAL AND BIOTIC MAPPING. WE SELECTED 130 STUDY SITES (40 X 40 M) …	ABIOTIC GRADIENTS; BIOTIC FACTORS; CONTINUITY; DENMARK; DISTURBANCE; EDNA; MOISTURE; PRODUCTIVITY	ENVIRONMENTAL DNA; DIVERSITY; RICHNESS	ENGLISH	ARTICLE	ARTICLE	0	ANDERSEN K, 2012, MOL ECOL, V21, P1966, DOI 10.1111/J.1365-294X.2011.05261.X.;[ANONYMOUS], TERR NAT 2004 2015.;ARLER F, 2015, KAMPEN M 2 PRIORITER.;BALINT M, 2016, FEMS MICROBIOL REV, V40, P686, DOI 10.1093/FEMSRE/FUW017.;BELYEA LR, 1999, OIKOS, V86, P402, DOI 10.2307/3546646.;BIJL LVD, 2007, 615 DMU AARH U.;BROWN SP, 2015, FUNGAL ECOL, V13, P221, DOI 10.1016/J.FUNECO.2014.08.006.;BRUNBJERG AK, 2…	BRUNBJERG, AK (REPRINT AUTHOR), AARHUS UNIV, DEPT BIOSCI, SECT BIODIVERS \& CONSERVAT, DK-8410 RONDE, DENMARK.;BRUNBJERG, ANE KIRSTINE, DALBY, LARS, HOYE, TAKE T., EJRNAES, RASMUS, AARHUS UNIV, DEPT BIOSCI, SECT BIODIVERS \& CONSERVAT, DK-8410 RONDE, DENMARK.;BRUUN, HANS HENRIK, GOLDBERG, IRINA, LAESSOE, THOMAS, SOCHTING, ULRIK, UNIV COPENHAGEN, DEPT BIOL, SECT ECOL \& EVOLUT, DK-2100 COPENHAGEN,…	10.1186/S12898-019-0260-X	CAMPUS, 4 CRINAN ST, LONDON N1 9XW, ENGLAND	43	NA	VILLUM FOUNDATION [VKR-023343]	RE RECEIVED A GRANT FROM VILLUM FOUNDATION (VKR-023343) FOR THE BIOWIDE PROJECT. VILLUM FOUNDATION DID NOT PLAY A ROLE IN THE DESIGN OF THE STUDY, DATA COLLECTION, ANALYSES, INTERPRETATION OF DATA OR WRITING OF THE MANUSCRIPT.	NA	NA	1	NA	BMC	19	2019	ISI000490508100001	48	ENVIRONMENTAL SCIENCES \& ECOLOGY	4	ECOLOGY	AKBBIOS.AU.DK	NA	JE2EP	NA	BRUNBJERG, AK (REPRINT AUTHOR), AARHUS UNIV, DEPT BIOSCI, SECT BIODIVERS \& CONSERVAT, DK-8410 RONDE, DENMARK	ISI	AARHUS UNIV;UNIV COPENHAGEN;UNIV COPENHAGEN;UNIV VERMONT;UNIV COPENHAGEN;UNIV COPENHAGEN;AARHUS UNIV	AARHUS UNIV	NA	BRUNBJERG AK, 2019, BMC ECOL	BRUNBJERG AK, 2019, BMC ECOL
MAWDSLEY PFW, 2019, SCI HORTIC	MAWDSLEY PFW;PETERSON JCD;CASASSA LF	MULTI-YEAR STUDY OF THE EFFECTS OF CLUSTER THINNING ON VINE PERFORMANCE, FRUIT AND WINE COMPOSITION OF PINOT NOIR (CLONE 115) IN CALIFORNIA'S EDNA VALLEY AVA (USA)	SCIENTIA HORTICULTURAE	SCI. HORTIC.	A THREE-YEAR STUDY WAS CONDUCTED AT A COMMERCIAL VINEYARD SITE IN CALIFORNIA'S EDNA VALLEY AVA TO EVALUATE THE PHYSIOLOGICAL AND AGRONOMICAL EFFECTS OF THE TIMING OF CLUSTER THINNING ON PINOT NOIR (CLONE 115) GRAPEVINES. VINES WERE THINNED TO ONE CLUSTER PER SHOOT AT THREE SELECTED TIME-POINTS DURING THE GROWING SEASON (BLOOM + 4 WEEKS, BLOOM + 8 WEEKS AND BLOOM + 12 WEEKS), AND FRUIT FROM EACH T…	CLUSTER THINNING; YIELD MANIPULATION; VINE BALANCE; CROP LOAD; PINOT NOIR; CENTRAL COAST OF CALIFORNIA	CROP LOAD; SENSORY ATTRIBUTES; CABERNET-SAUVIGNON; FLAVONOID COMPOSITION; PHENOLIC COMPOSITION; GRAPE COMPOSITION; WATER RELATIONS; LEAF REMOVAL; VITIS; YIELD	ENGLISH	ARTICLE	ARTICLE	1	ALLEGRO G, 2018, AM J ENOL VITICULT, V69, P417, DOI 10.5344/AJEV.2018.18011.;BELL SJ, 2005, AUST J GRAPE WINE R, V11, P242, DOI 10.1111/J.1755-0238.2005.TB00028.X.;BRAVDO B, 1985, AM J ENOL VITICULT, V36, P125.;CALIFORNIA DEPARTMENT OF FOOD AND AGRICULTURE IN COOPERATION WITH USDA'S NATIONAL AGRICULTURAL STATISTICS SERVICE, 2018, GRAP ACR REP 2017 CR.;CANON PM, 2014, CIENC INVESTIG AGRAR, V41, P2…	CASASSA, LF (REPRINT AUTHOR), CALIF POLYTECH STATE UNIV SAN LUIS OBISPO, WINE \& VITICULTURE DEPT, SAN LUIS OBISPO, CA 93407 USA.;MAWDSLEY, PAUL F. W., PETERSON, JEAN C. DODSON, CASASSA, L. FEDERICO, CALIF POLYTECH STATE UNIV SAN LUIS OBISPO, WINE \& VITICULTURE DEPT, SAN LUIS OBISPO, CA 93407 USA.	10.1016/J.SCIENTA.2019.108631	RADARWEG 29, 1043 NX AMSTERDAM, NETHERLANDS	108631	NA	CALIFORNIA STATE UNIVERSITY AGRICULTURAL RESEARCH INSTITUTE [2017-58874]; CALIFORNIA POLYTECHNIC STATE UNIVERSITY, SAN LUIS OBISPO, BAKER KOOB ENDOWMENT GRANT [2018-65141]; CALIFORNIA POLYTECHNIC STATE UNIVERSITY, SAN LUIS OBISPO, COLLEGE OF AGRICULTURE AND ENVIRONMENTAL SCIENCES SUMMER UNDERGRADUATE RESEARCH PROGRAM (SURP); CRIMSON WINE GROUP (NAPA VALLEY, CA, USA)	THIS RESEARCH WAS FUNDED BY THE CALIFORNIA STATE UNIVERSITY AGRICULTURAL RESEARCH INSTITUTE GRANT 2017-58874, THE CALIFORNIA POLYTECHNIC STATE UNIVERSITY, SAN LUIS OBISPO, BAKER KOOB ENDOWMENT GRANT 2018-65141, CALIFORNIA POLYTECHNIC STATE UNIVERSITY, SAN LUIS OBISPO, COLLEGE OF AGRICULTURE AND ENVIRONMENTAL SCIENCES SUMMER UNDERGRADUATE RESEARCH PROGRAM (SURP) AND THE CRIMSON WINE GROUP (NAPA VA…	NA	0304-4238	NA	NA	ELSEVIER	256	2019	ISI000481723200088	67	AGRICULTURE	15	HORTICULTURE	LCASASSACALPOLY.EDU	NA	IR8WW	NA	CASASSA, LF (REPRINT AUTHOR), CALIF POLYTECH STATE UNIV SAN LUIS OBISPO, WINE \& VITICULTURE DEPT, SAN LUIS OBISPO, CA 93407 USA	ISI	CALIF POLYTECH STATE UNIV SAN LUIS OBISPO	CALIF POLYTECH STATE UNIV SAN LUIS OBISPO	NA	MAWDSLEY PFW, 2019, SCI HORTIC	MAWDSLEY PFW, 2019, SCI HORTIC
VEERAPANDIAN R, 2019, FRONT MICROBIOL	VEERAPANDIAN R;VEDIYAPPAN G	GYMNEMIC ACIDS INHIBIT ADHESIVE NANOFIBRILLAR MEDIATED STREPTOCOCCUS GORDONII-CANDIDA ALBICANS MONO-SPECIES AND DUAL-SPECIES BIOFILMS	FRONTIERS IN MICROBIOLOGY	FRONT. MICROBIOL.	DENTAL CARIES AND PERIODONTITIS ARE THE MOST COMMON ORAL DISEASE OF ALL AGE GROUPS, AFFECTING BILLIONS OF PEOPLE WORLDWIDE. THESE ORAL DISEASES ARE MOSTLY ASSOCIATED WITH MICROBIAL BIOFILMS IN THE ORAL CAVITY. STREPTOCOCCUS GORDONII, AN EARLY TOOTH COLONIZING BACTERIUM AND CANDIDA ALBICANS, AN OPPORTUNISTIC PATHOGENIC FUNGUS, ARE THE TWO ABUNDANT ORAL MICROBES THAT FORM MIXED BIOFILMS WITH AUGMEN…	BACTERIA-FUNGI INTERACTIONS; CANDIDA ALBICANS; STREPTOCOCCUS GORDONII; NANOFIBRILS; GYMNEMIC ACID; BIOFILM INHIBITION; GAPDH; MIXED ORAL BIOFILMS	GLYCERALDEHYDE-3-PHOSPHATE DEHYDROGENASE; CELL-WALL; IN-VITRO; POLYMICROBIAL BIOFILMS; DIABETES-MELLITUS; MUTANS BIOFILM; SYLVESTRE; BINDING; VISUALIZATION; INFECTIONS	ENGLISH	ARTICLE	ARTICLE	0	BACK CR, 2017, J BIOL CHEM, V292, P1538, DOI 10.1074/JBC.M116.760975.;BAMFORD CV, 2009, INFECT IMMUN, V77, P3696, DOI 10.1128/IAI.00438-09.;BASKARAN K, 1990, J ETHNOPHARMACOL, V30, P295, DOI 10.1016/0378-8741(90)90108-6.;BITOUN JP, 2016, MOL ORAL MICROBIOL, V31, P115, DOI 10.1111/OMI.12114.;BRASSARD J, 2004, VET MICROBIOL, V102, P87, DOI 10.1016/J.VETMIC.2004.05.008.;BRAUN BR, 2001, EMBO J, V20, …	VEDIYAPPAN, G (REPRINT AUTHOR), KANSAS STATE UNIV, DIV BIOL, ACKERT HALL, MANHATTAN, KS 66506 USA.;VEERAPANDIAN, RAJA, VEDIYAPPAN, GOVINDSAMY, KANSAS STATE UNIV, DIV BIOL, ACKERT HALL, MANHATTAN, KS 66506 USA.	10.3389/FMICB.2019.02328	AVENUE DU TRIBUNAL FEDERAL 34, LAUSANNE, CH-1015, SWITZERLAND	2328	NA	JOHNSON CANCER RESEARCH CENTER, KSU; K-INBRE	WE ACKNOWLEDGE THE GENEROUS GIFT OF STREPTOCOCCAL STRAINS BY INDRANIL BISWAS, KUMC, KANSAS CITY. WE THANK KANSAS IDEA NETWORK OF BIOMEDICAL RESEARCH EXCELLENCE (K-INBRE) FOR CORE FACILITY SUPPORT AND JOHNSON CANCER RESEARCH CENTER, KSU FOR IRA FUNDING SUPPORTS TO GV AND K-INBRE POSTDOCTORAL SUPPORT TO RV. WE ALSO THANK ERICK SAENZ-GARDEA'S ASSISTANCE UNDER THE DEVELOPING SCHOLAR PROGRAM DURING TH…	NA	1664-302X	NA	NA	FRONTIERS MEDIA SA	10	2019	ISI000491960700001	77	MICROBIOLOGY	2	MICROBIOLOGY	GVEDIYAPKSU.EDU	NA	JG3FV	NA	VEDIYAPPAN, G (REPRINT AUTHOR), KANSAS STATE UNIV, DIV BIOL, ACKERT HALL, MANHATTAN, KS 66506 USA	ISI	KANSAS STATE UNIV	KANSAS STATE UNIV	NA	VEERAPANDIAN R, 2019, FRONT MICROBIOL	VEERAPANDIAN R, 2019, FRONT MICROBIOL
WEHR NH, 2019, SCI REP	WEHR NH;KINNEY KM;NGUYEN NH;GIARDINA CP;LITTON CM	CHANGES IN SOIL BACTERIAL COMMUNITY DIVERSITY FOLLOWING THE REMOVAL OF INVASIVE FERAL PIGS FROM A HAWAIIAN TROPICAL MONTANE WET FOREST	SCIENTIFIC REPORTS	SCI REP	NONNATIVE, INVASIVE FERAL PIGS (SUS SCROFA) MODIFY HABITATS BY DISTURBING SOILS AND VEGETATION, WHICH CAN ALTER BIOGEOCHEMICAL PROCESSES. SOIL MICROBIAL COMMUNITIES DRIVE NUTRIENT CYCLING AND THEREFORE ALSO PLAY IMPORTANT ROLES IN SHAPING ECOSYSTEM STRUCTURE AND FUNCTION, BUT THE RESPONSES OF SOIL MICROBES TO NONNATIVE UNGULATE REMOVAL REMAINS POORLY STUDIED. WE EXAMINED CHANGES IN THE SOIL BACTE…	NA	BOAR SUS-SCROFA; TERM GRAZING EXCLUSION; MICROBIAL COMMUNITIES; WILD BOAR; ORGANIC AMENDMENTS; PLANT DIVERSITY; VEGETATION; IMPACT; RESILIENCE; GRASSLANDS	ENGLISH	ARTICLE	ARTICLE	1	ALLISON SD, 2008, P NATL ACAD SCI USA, V105, P11512, DOI 10.1073/PNAS.0801925105.;ATKINSON CT, 2009, J AVIAN MED SURG, V23, P53, DOI 10.1647/2008-059.1.;BARRIOS-GARCIA MN, 2012, BIOL INVASIONS, V14, P2283, DOI 10.1007/S10530-012-0229-6.;BECKER JM, 2006, MICROB ECOL, V51, P220, DOI 10.1007/S00248-005-0002-9.;BELL T, 2009, BIODIVERSITY ECOSYST, P121.;BOVINO-AGOSTINI V, 2012, THESIS.;BRUINDERINK GWT…	WEHR, NH, LITTON, CM (REPRINT AUTHOR), UNIV HAWAII MANOA, DEPT NAT RESOURCES \& ENVIRONM MANAGEMENT, HONOLULU, HI 96822 USA.;WEHR, NATHANIEL H., LITTON, CREIGHTON M., UNIV HAWAII MANOA, DEPT NAT RESOURCES \& ENVIRONM MANAGEMENT, HONOLULU, HI 96822 USA.;KINNEY, KEALOHANUIOPUNA M., GIARDINA, CHRISTIAN P., US FOREST SERV, INST PACIFIC ISL FORESTRY, USDA, HILO, HI 96720 USA.;NGUYEN, NHU H., UNIV HAWA…	10.1038/S41598-019-48922-7	MACMILLAN BUILDING, 4 CRINAN ST, LONDON N1 9XW, ENGLAND	14681	NA	WATSON T. YOSHIMOTO FELLOWSHIP; UNIVERSITY OF HAWAI'I AT MANOA; COLLEGE OF TROPICAL AGRICULTURE AND HUMAN RESOURCES, UNIVERSITY OF HAWAI'I AT MANOA [HAW01127H, HAW01123M]; DEPARTMENT OF DEFENSE STRATEGIC ENVIRONMENTAL RESEARCH AND DEVELOPMENT PROGRAM [RC-2433]; U.S. FOREST SERVICEUNITED STATES DEPARTMENT OF AGRICULTURE (USDA)UNITED STATES FOREST SERVICE	WE WOULD LIKE TO ACKNOWLEDGE THE FOLLOWING PEOPLE FOR THEIR VALUABLE CONTRIBUTIONS TO THIS PROJECT: KAINANA FRANCISCO FOR LOGISTICAL SUPPORT; RENEE CORPUZ, DR. JENIFER SAITO, AND ANNE VEILLET FOR LABORATORY ASSISTANCE; AND NANEA BABILA, NATHANAEL FRIDAY, AND TAYLOR TOMITA FOR FIELDWORK ASSISTANCE. IN ADDITION, WE THANK DR. STEVEN HESS AND DR. NOA LINCOLN FOR THEIR HELPFUL MANUSCRIPT REVIEWS. FINA…	NA	2045-2322	NA	NA	NATURE PUBLISHING GROUP	9	2019	ISI000489701600017	54	SCIENCE \& TECHNOLOGY - OTHER TOPICS	0	MULTIDISCIPLINARY SCIENCES	NWEHRHAWAII.EDU LITTONHAWAII.EDU	NA	JD0YE	NA	WEHR, NH, LITTON, CM (REPRINT AUTHOR), UNIV HAWAII MANOA, DEPT NAT RESOURCES \& ENVIRONM MANAGEMENT, HONOLULU, HI 96822 USA	ISI	UNIV HAWAII MANOA;INST PACIFIC ISL FORESTRY;UNIV HAWAII MANOA	UNIV HAWAII MANOA	NA	WEHR NH, 2019, SCI REP	WEHR NH, 2019, SCI REP
IGAWA T, 2019, PEERJ	IGAWA T;TAKAHARA T;LAU Q;KOMAKI S	AN APPLICATION OF PCR-RFLP SPECIES IDENTIFICATION ASSAY FOR ENVIRONMENTAL DNA DETECTION	PEERJ	PEERJ	RECENT ADVANCEMENT OF ENVIRONMENTAL DNA (EDNA) METHODS FOR SURVEYING SPECIES IN AQUATIC ECOSYSTEMS HAS BEEN USED FOR VARIOUS ORGANISMS AND CONTRIBUTED TO MONITORING AND CONSERVATION OF SPECIES AND ENVIRONMENTS. AMPHIBIANS ARE ONE OF THE PROMISING TAXA WHICH COULD BE MONITORED EFFICIENTLY BY APPLYING QUANTITATIVE PCR (QPCR) OR NEXT GENERATION SEQUENCING TO EDNA. HOWEVER, THE COST OF EDNA DETECTION…	AMPHIBIAN; ENVIRONMENTAL DNA; DISTRIBUTION RANGE; SPECIES IDENTIFICATION; MONITORING SURVEY; WATER SAMPLE; FROG SPECIES; TADPOLE	EDNA; QUANTIFY; TOOL	ENGLISH	ARTICLE	ARTICLE	0	BALDIGO BP, 2017, T AM FISH SOC, V146, P99, DOI 10.1080/00028487.2016.1243578.;BIGGS J, 2015, BIOL CONSERV, V183, P19, DOI 10.1016/J.BIOCON.2014.11.029.;BUXTON AS, 2017, SCI REP-UK, V7, DOI 10.1038/SREP46294.;CLUSA L, 2017, PEERJ, V5, DOI 10.7717/PEERJ.3045.;GOLDBERG CS, 2015, BIOL CONSERV, V183, P1, DOI 10.1016/J.BIOCON.2014.11.040.;GOSNER K. L., 1960, HERPETOLOGICA, V16, P183.;IGAWA T, 2006, MO…	IGAWA, T (REPRINT AUTHOR), HIROSHIMA UNIV, AMPHIBIAN RES CTR, HIGASHIHIROSHIMA, HIROSHIMA, JAPAN.;TAKAHARA, T (REPRINT AUTHOR), SHIMANE UNIV, FAC LIFE \& ENVIRONM SCI, MATSUE, SHIMANE, JAPAN.;TAKAHARA, T (REPRINT AUTHOR), SHIMANE UNIV, ESTUARY RES CTR, MATSUE, SHIMANE, JAPAN.;IGAWA, TAKESHI, HIROSHIMA UNIV, AMPHIBIAN RES CTR, HIGASHIHIROSHIMA, HIROSHIMA, JAPAN.;TAKAHARA, TERUHIKO, SHIMANE UNIV, F…	10.7717/PEERJ.7597	341-345 OLD ST, THIRD FLR, LONDON, EC1V 9LL, ENGLAND	E7597	NA	KURITA WATER, JAPANKURITA WATER AND ENVIRONMENT FOUNDATION; ENVIRONMENT RESEARCH AND TECHNOLOGY DEVELOPMENT FUND OF THE MINISTRY OF THE ENVIRONMENT [4RF-1302]; FACULTY OF LIFE AND ENVIRONMENTAL SCIENCE IN SHIMANE UNIVERSITY, JAPAN; ENVIRONMENTAL RESTORATION AND CONSERVATION AGENCY, JAPAN [4-1503, 4-1602]	THIS WORK WAS SUPPORTED BY A SCIENTIFIC RESEARCH GRANT FROM THE KURITA WATER, JAPAN AND ENVIRONMENT FOUNDATION GRANT, BY THE ENVIRONMENT RESEARCH AND TECHNOLOGY DEVELOPMENT FUND OF THE MINISTRY OF THE ENVIRONMENT (4RF-1302), AND ENVIRONMENTAL RESTORATION AND CONSERVATION AGENCY (4-1503 AND 4-1602), JAPAN, AND THE FACULTY OF LIFE AND ENVIRONMENTAL SCIENCE IN SHIMANE UNIVERSITY, JAPAN PROVIDED FINA…	NA	2167-8359	NA	NA	PEERJ INC	7	2019	ISI000488777300002	23	SCIENCE \& TECHNOLOGY - OTHER TOPICS	2	MULTIDISCIPLINARY SCIENCES	TIGAWAHIROSHIMA-U.AC.JP TTAKAHARALIFE.SHIMANE-U.AC.JP	NA	JB7WY	NA	IGAWA, T (REPRINT AUTHOR), HIROSHIMA UNIV, AMPHIBIAN RES CTR, HIGASHIHIROSHIMA, HIROSHIMA, JAPAN	ISI	HIROSHIMA UNIV;SHIMANE UNIV;SHIMANE UNIV;IWATE MED UNIV	HIROSHIMA UNIV	NA	IGAWA T, 2019, PEERJ	IGAWA T, 2019, PEERJ
HARPER LR, 2019, BIOL CONSERV	HARPER LR;HANDLEY LL;CARPENTER AI;GHAZALI M;DI MURI C;MACGREGOR CJ;LOGAN TW;LAW A;BREITHAUPT T;READ DS;MCDEVITT AD;HANFLING B	ENVIRONMENTAL DNA (EDNA) METABARCODING OF POND WATER AS A TOOL TO SURVEY CONSERVATION AND MANAGEMENT PRIORITY MAMMALS	BIOLOGICAL CONSERVATION	BIOL. CONSERV.	ENVIRONMENTAL DNA (EDNA) METABARCODING CAN IDENTIFY TERRESTRIAL TAXA UTILISING AQUATIC HABITATS ALONGSIDE AQUATIC COMMUNITIES, BUT TERRESTRIAL SPECIES' EDNA DYNAMICS ARE UNDERSTUDIED. WE EVALUATED EDNA METABARCODING FOR MONITORING SEMI-AQUATIC AND TERRESTRIAL MAMMALS, SPECIFICALLY NINE SPECIES OF CONSERVATION OR MANAGEMENT CONCERN, AND EXAMINED SPATIOTEMPORAL VARIATION IN MAMMAL EDNA SIGNALS. WE …	CAMERA TRAPS; FIELD SIGNS; LENTIC; MONITORING; SEMI-AQUATIC MAMMALS; TERRESTRIAL MAMMALS	TERRESTRIAL MAMMALS; OTTER; SNOW	ENGLISH	ARTICLE	ARTICLE	1	BALINT M, 2018, MOL ECOL RESOUR, V18, P1415, DOI 10.1111/1755-0998.12934.;BLAND LM, 2015, CONSERV BIOL, V29, P250, DOI 10.1111/COBI.12372.;BONESI L, 2004, OIKOS, V106, P509, DOI 10.1111/J.0030-1299.2004.13034.X.;BRONNER I.F., 2009, CURRENT PROTOCOLS HU, V18.;BROOKS ME, 2017, R J, V9, P378, DOI 10.32614/RJ-2017-066.;BURTON AC, 2015, J APPL ECOL, V52, P675, DOI 10.1111/1365-2664.12432.;CARAVAGGI A,…	HARPER, LR (REPRINT AUTHOR), UNIV ILLINOIS, PRAIRIE RES INST, ILLINOIS NAT HIST SURVEY, CHAMPAIGN, IL 61820 USA.;HARPER, LYNSEY R., HANDLEY, LORI LAWSON, DI MURI, CRISTINA, LOGAN, THOMAS W., BREITHAUPT, THOMAS, HANFLING, BERND, UNIV HULL, DEPT BIOL \& MARINE SCI, KINGSTON UPON HULL HU6 7RX, N HUMBERSIDE, ENGLAND.;HARPER, LYNSEY R., UNIV ILLINOIS, PRAIRIE RES INST, ILLINOIS NAT HIST SURVEY, CHAMPA…	10.1016/J.BIOCON.2019.108225	THE BOULEVARD, LANGFORD LANE, KIDLINGTON, OXFORD OX5 1GB, OXON, ENGLAND	UNSP 108225	NA	UNIVERSITY OF HULL; NATURAL ENVIRONMENT RESEARCH COUNCIL AS PART OF THE UK-SCAPE PROGRAMME [NE/R016429/1]	THIS WORK WAS FUNDED BY THE UNIVERSITY OF HULL, AND D.S.R WAS SUPPORTED BY THE NATURAL ENVIRONMENT RESEARCH COUNCIL AWARD NUMBER NE/R016429/1 AS PART OF THE UK-SCAPE PROGRAMME DELIVERING NATIONAL CAPABILITY. WE WOULD LIKE TO THANK GILL MURRAY-DICKSON (NATIONAL MUSEUMS SCOTLAND) AND HELEN SEMI (RZSS EDINBURGH ZOO) FOR FEEDBACK ON THE STUDY DESIGN, AND RICHARD GRIFFITHS (DICE, UNIVERSITY OF KENT) F…	NA	0006-3207	NA	NA	ELSEVIER SCI LTD	238	2019	ISI000497252700027	47	BIODIVERSITY \& CONSERVATION, ENVIRONMENTAL SCIENCES \& ECOLOGY	13	BIODIVERSITY CONSERVATION, ECOLOGY, ENVIRONMENTAL SCIENCES	LYNSEY.HARPER2GMAIL.COM	NA	JO0BM	NA	HARPER, LR (REPRINT AUTHOR), UNIV ILLINOIS, PRAIRIE RES INST, ILLINOIS NAT HIST SURVEY, CHAMPAIGN, IL 61820 USA	ISI	UNIV HULL;UNIV ILLINOIS;UNIV YORK;UNIV STIRLING;UNIV SALFORD	UNIV ILLINOIS	NA	HARPER LR, 2019, BIOL CONSERV	HARPER LR, 2019, BIOL CONSERV
COLLINS MK, 2019, AM MIDL NAT	COLLINS MK;SPEAR SF;GROVES JD;WILLIAMS LA;KUCHTA SR	SEARCHING FOR A SALAMANDER: DISTRIBUTION AND HABITAT OF THE MUDPUPPY (NECTURUS MACULOSUS) IN SOUTHEAST OHIO USING EDNA AS A RAPID ASSESSMENT TECHNIQUE	AMERICAN MIDLAND NATURALIST	AM. MIDL. NAT.	HABITAT DESTRUCTION AND ANTHROPOGENIC DRIVERS HAVE LED TO AMPHIBIAN POPULATION DECLINES WORLDWIDE, BUT THE CONSERVATION STATUS OF MANY SPECIES REMAINS IN QUESTION. THIS STUDY REPORTS ON THE DISTRIBUTION OF MUDPUPPIES, NECTURUS MACULOSUS, IN SOUTHEAST OHIO, WHERE WIDESPREAD ACID MINE DRAINAGE AND OTHER FORMS OF HABITAT DESTRUCTION HAVE LED TO SEVERE DECLINES AND EXTINCTION IN MANY WATERWAYS. WITHI…	NA	ENVIRONMENTAL DNA; POPULATION DECLINES; RARE	ENGLISH	ARTICLE	ARTICLE	0	ANBUMOZHI V, 2005, ECOL ENG, V24, P517, DOI 10.1016/J.ECOLENG.2004.01.007.;ARMITAGE B, 2013, AMPHIBIANS OHIO.;ARMSTEAD MY, 2016, PLOS ONE, V11, DOI 10.1371/JOURNAL.PONE.0165683.;BARNES MA, 2014, ENVIRON SCI TECHNOL, V48, P1819, DOI 10.1021/ES404734P.;BATES D, 2013, LME4 LINEAR MIXED EF.;BESSER J. M., 2007, TOXICITY METALS WATE.;BLAUSTEIN AR, 2011, ANN NY ACAD SCI, V1223, P108, DOI 10.1111/J.1749-…	COLLINS, MK (REPRINT AUTHOR), OHIO UNIV, OHIO CTR ECOL \& EVOLUTIONARY STUDIES, DEPT BIOL SCI, ATHENS, OH 45701 USA.;COLLINS, MERRI K., KUCHTA, SHAWN R., OHIO UNIV, OHIO CTR ECOL \& EVOLUTIONARY STUDIES, DEPT BIOL SCI, ATHENS, OH 45701 USA.;SPEAR, STEPHEN F., WILDS, CUMBERLAND, OH 43732 USA.;GROVES, JOHN D., NORTH CAROLINA WILDLIFE RESOURCES COMMISS, ASHEBORO, NC 27205 USA.;WILLIAMS, LORI A., NOR…	10.1674/0003-0031-182.2.191	UNIV NOTRE DAME, BOX 369, ROOM 295 GLSC, NOTRE DAME, IN 46556 USA	NA	NA	NORTH CAROLINA WILDLIFE RESOURCES COMMISSION; CRANE HOLLOW; NORTH CAROLINA ZOOLOGICAL SOCIETY; NORTH CAROLINA ZOOLOGICAL PARK	WE THANK CRANE HOLLOW, NORTH CAROLINA ZOOLOGICAL SOCIETY, NORTH CAROLINA ZOOLOGICAL PARK, AND THE NORTH CAROLINA WILDLIFE RESOURCES COMMISSION FOR THEIR GENEROUS FUNDING. WE ARE ALSO GRATEFUL TO THE OHIO DEPARTMENT OF WILDLIFE, OHIO DIVISION OF FORESTRY, MEIGS SOIL AND WATER CONSERVATION DISTRICT, OHIO METRO PARKS, APPALACHIAN OHIO ALLIANCE, CAMP OTY' OKWA, AND STATE PUBLIC LANDS MANAGERS FOR LAN…	NA	0003-0031	2	191-202	AMER MIDLAND NATURALIST	182	2019	ISI000488971400004	50	BIODIVERSITY \& CONSERVATION, ENVIRONMENTAL SCIENCES \& ECOLOGY	9	BIODIVERSITY CONSERVATION, ECOLOGY	MC112609OHIO.EDU	NA	JC0LV	NA	COLLINS, MK (REPRINT AUTHOR), OHIO UNIV, OHIO CTR ECOL \& EVOLUTIONARY STUDIES, DEPT BIOL SCI, ATHENS, OH 45701 USA	ISI	OHIO UNIV;NORTH CAROLINA WILDLIFE RESOURCES COMMISS;NORTH CAROLINA WILDLIFE RESOURCES COMMISS	OHIO UNIV	NA	COLLINS MK, 2019, AM MIDL NAT	COLLINS MK, 2019, AM MIDL NAT
SINGER D, 2019, MICROB ECOL	SINGER D;METZ S;UNREIN F;SHIMANO S;MAZEI Y;MITCHELL EAD;LARA E	CONTRASTED MICRO-EUKARYOTIC DIVERSITY ASSOCIATED WITH SPHAGNUM MOSSES IN TROPICAL, SUBTROPICAL AND TEMPERATE CLIMATIC ZONES	MICROBIAL ECOLOGY	MICROB. ECOL.	SPHAGNUM-DOMINATED ECOSYSTEM PLAYS MAJOR ROLES AS CARBON SINKS AT THE GLOBAL LEVEL. ASSOCIATED MICROBIAL COMMUNITIES, IN PARTICULAR, EUKARYOTES, PLAY SIGNIFICANT ROLES IN NUTRIENT FIXATION AND TURNOVER. IN ORDER TO UNDERSTAND BETTER THE ECOLOGICAL PROCESSES DRIVEN BY THESE ORGANISMS, THE FIRST STEP IS TO CHARACTERISE THESE ASSOCIATED ORGANISMS. WE CHARACTERISED THE TAXONOMIC DIVERSITY, AND FROM T…	SPHAGNOSPHERE; V9 REGION OF THE SSU RRNA GENE; PROTIST; MOULD; YEAST; MICROBIAL FOOD WEBS	ALTITUDINAL GRADIENT; CARBON SEQUESTRATION; HIGHLY DIVERSE; COMMUNITIES; PROTISTS; PATTERNS; FUNGI; PLANT; WATER; BIOGEOGRAPHY	ENGLISH	ARTICLE	ARTICLE	0	ADL SM, 2012, J EUKARYOT MICROBIOL, V59, P429, DOI 10.1111/J.1550-7408.2012.00644.X.;AGUILAR M, 2012, ISME J, V6, P1506, DOI 10.1038/ISMEJ.2012.12.;AH-PENG C, 2017, J HYDROL, V548, P665, DOI 10.1016/J.JHYDROL.2017.03.043.;AMARAL-ZETTLER LA, 2009, PLOS ONE, V4, DOI 10.1371/JOURNAL.PONE.0006372.;AZOVSKY AI, 2016, PROTIST, V167, P411, DOI 10.1016/J.PROTIS.2016.07.001.;BATES ST, 2013, ISME J, V7, P65…	SINGER, D (REPRINT AUTHOR), UNIV NEUCHATEL, INST BIOL, LAB SOIL BIODIVERS, RUE EMILE ARGAND 11, CH-2000 NEUCHATEL, SWITZERLAND.;SINGER, D (REPRINT AUTHOR), UNIV SAO PAULO, INST BIOSCI, DEPT ZOOL, BR-05508090 SAO PAULO, BRAZIL.;SINGER, DAVID, MITCHELL, EDWARD A. D., UNIV NEUCHATEL, INST BIOL, LAB SOIL BIODIVERS, RUE EMILE ARGAND 11, CH-2000 NEUCHATEL, SWITZERLAND.;SINGER, DAVID, UNIV SAO PAULO, IN…	10.1007/S00248-019-01325-7	233 SPRING ST, NEW YORK, NY 10013 USA	NA	NA	SWISS NATIONAL SCIENCE FOUNDATIONSWISS NATIONAL SCIENCE FOUNDATION (SNSF) [310003A 143960]; PROJECT ``ATRACCION DE TALENTO INVESTIGADOR BY THE CONSEJERIA DE EDUCACION, JUVENTUD Y DEPORTE, COMUNIDAD DE MADRID (SPAIN) [2017-T1/AMB-5210]; EUROPEAN MOLECULAR BIOLOGY ORGANIZATION (EMBO)EUROPEAN MOLECULAR BIOLOGY ORGANIZATION (EMBO) [ASTF 520 -2015]; CONICET (CONSEJO NACIONAL DE INVESTIGACIONES CIENTIF…	THIS WORK WAS FUNDED BY THE SWISS NATIONAL SCIENCE FOUNDATION PROJECT NO. 310003A 143960 AND A PROJECT ``ATRACCION DE TALENTO INVESTIGADOR BY THE CONSEJERIA DE EDUCACION, JUVENTUD Y DEPORTE, COMUNIDAD DE MADRID (SPAIN) NO 2017-T1/AMB-5210 TO EL, A SHORT-TERM FELLOWSHIP FROM THE EUROPEAN MOLECULAR BIOLOGY ORGANIZATION (EMBO) ASTF 520 -2015, A CONICET (CONSEJO NACIONAL DE INVESTIGACIONES CIENTIFICA…	NA	0095-3628	3	714-724	SPRINGER	78	2019	ISI000485929400014	82	ENVIRONMENTAL SCIENCES \& ECOLOGY, MARINE \& FRESHWATER BIOLOGY, MICROBIOLOGY	11	ECOLOGY, MARINE \& FRESHWATER BIOLOGY, MICROBIOLOGY	DAVID.SINGER.BIOOUTLOOK.COM	NA	IX8IF	NA	SINGER, D (REPRINT AUTHOR), UNIV NEUCHATEL, INST BIOL, LAB SOIL BIODIVERS, RUE EMILE ARGAND 11, CH-2000 NEUCHATEL, SWITZERLAND	ISI	UNIV NEUCHATEL;UNIV SAO PAULO;INST INVEST BIOTECNOL;HOSEI UNIV;LOMONOSOV MOSCOW STATE UNIV	UNIV NEUCHATEL	NA	SINGER D, 2019, MICROB ECOL	SINGER D, 2019, MICROB ECOL
ROBINSON AT, 2019, NORTH AM J FISH MANAGE	ROBINSON AT;PAROZ YM;CLEMENT MJ;FRANKLIN TW;DYSTHE JC;YOUNG MK;MCKELVEY KS;CARIM KJ	ENVIRONMENTAL DNA SAMPLING OF SMALL-BODIED MINNOWS: PERFORMANCE RELATIVE TO LOCATION, SPECIES, AND TRADITIONAL SAMPLING	NORTH AMERICAN JOURNAL OF FISHERIES MANAGEMENT	NORTH AM. J. FISH MANAGE.	WE PERFORMED EXPERIMENTS IN SOUTHWESTERN USA STREAMS TO EVALUATE THE EFFICACY OF ENVIRONMENTAL DNA (EDNA) SAMPLING FOR TWO RARE SMALL-BODIED MINNOWS: SPIKEDACE MEDA FULGIDA AND LOACH MINNOW RHINICHTHYS COBITIS. WE COLLECTED EDNA BY FILTERING 5-L SAMPLES AND COMPARED DETECTION SENSITIVITY OF EDNA ASSAYS TO TRADITIONAL SAMPLING METHODS (ELECTROFISHING AND SEINING) BY USING BOTH TECHNIQUES AT 33 SIT…	NA	PARTICLE-TRANSPORT; RIVER-BASIN; ABUNDANCE; BIOMASS; SIZE; DEPOSITION; OCCUPANCY; HABITAT; EDNA; RARE	ENGLISH	ARTICLE	ARTICLE	0	ADWR (ARIZONA DEPARTMENT OF WATER RESOURCES), 2008, CERT WAT RIGHT.;BALASINGHAM KD, 2018, MOL ECOL, V27, P112, DOI 10.1111/MEC.14395.;BYLEMANS J, 2017, METHODS ECOL EVOL, V8, P646, DOI 10.1111/2041-210X.12709.;CARIM KJ, 2016, CONSERV GENET RESOUR, V8, P197, DOI 10.1007/S12686-016-0531-1.;CARIM K. J., 2016, RMRSGTR355 US FOR SE.;CARRARO L, 2018, P NATL ACAD SCI USA, V115, P11724, DOI 10.1073/PNAS.…	ROBINSON, AT (REPRINT AUTHOR), ARIZONA GAME \& FISH DEPT, 5000 WEST CAREFREE HIGHWAY, PHOENIX, AZ 85086 USA.;ROBINSON, ANTHONY T., CLEMENT, MATTHEW J., ARIZONA GAME \& FISH DEPT, 5000 WEST CAREFREE HIGHWAY, PHOENIX, AZ 85086 USA.;PAROZ, YVETTE M., US FOREST SERV, 333 BROADWAY SOUTHEAST, ALBUQUERQUE, NM 87102 USA.;FRANKLIN, THOMAS W., DYSTHE, JOSEPH C., YOUNG, MICHAEL K., MCKELVEY, KEVIN S., CARIM…	10.1002/NAFM.10344	111 RIVER ST, HOBOKEN 07030-5774, NJ USA	NA	NA	U.S. BUREAU OF RECLAMATION [R16AC 00077]; U.S. FISH AND WILDLIFE SERVICE THROUGH AN ARIZONA STATE WILDLIFE GRANT; U.S. FOREST SERVICEUNITED STATES DEPARTMENT OF AGRICULTURE (USDA)UNITED STATES FOREST SERVICE; ARIZONA GAME AND FISH DEPARTMENT	FUNDING FOR THE FIELD WORK WAS FROM THE U.S. BUREAU OF RECLAMATION THROUGH COOPERATIVE AGREEMENT R16AC 00077 WITH THE ARIZONA GAME AND FISH DEPARTMENT, FROM THE U.S. FISH AND WILDLIFE SERVICE THROUGH AN ARIZONA STATE WILDLIFE GRANT, AND FROM THE U.S. FOREST SERVICE. FUNDING FOR THE LABORATORY ANALYSIS WAS PROVIDED BY THE U.S. FOREST SERVICE. WE THANK KENT MOSHER, BRETT MONTGOMERY, KALEB SMITH (AR…	NA	0275-5947	5	1073-1085	WILEY	39	2019	ISI000487624600001	43	FISHERIES	6	FISHERIES	TROBINSONAZGFD.GOV	NA	JF6HG	NA	ROBINSON, AT (REPRINT AUTHOR), ARIZONA GAME \& FISH DEPT, 5000 WEST CAREFREE HIGHWAY, PHOENIX, AZ 85086 USA	ISI	US FOREST SERV;NATL GENOM CTR WILDLIFE AND FISH CONSERVAT	NOTREPORTED	NA	ROBINSON AT, 2019, NORTH AM J FISH MANAGE	ROBINSON AT, 2019, NORTH AM J FISH MANAGE
GIBSON L, 2019, SCI TOTAL ENVIRON	GIBSON L;HUMPHREYS WF;HARVEYC M;HYDER B;WINZER A	SHEDDING LIGHT ON THE HIDDEN WORLD OF SUBTERRANEAN FAUNA: A TRANSDISCIPLINARY RESEARCH APPROACH	SCIENCE OF THE TOTAL ENVIRONMENT	SCI. TOTAL ENVIRON.	SUBTERRANEAN ENVIRONMENTS CONTAIN A DIVERSE AND UNIQUE OBLIGATE FAUNA: EITHER AQUATIC LIVING IN THE GROUNDWATER OR TERRESTRIAL LIVING IN VOIDS ABOVE THE WATER TABLE. IN THE ARID REGION OF THE WESTERN PART OF THE AUSTRALIAN CONTINENT, A PARTICULARLY RICH SUBTERRANEAN FAUNA COINCIDES WITH A CONCENTRATION OF NATURAL RESOURCE EXTRACTION OPERATIONS. SINCE THE INCLUSION OF SUBTERRANEAN FAUNA IN ASSESSM…	GROUNDWATER ECOSYSTEMS; STYGOFAUNA; TROGLOFAUNA; MULTIDISCIPLINARY; SUSTAINABILITY; ENVIRONMENTAL MANAGEMENT	GROUNDWATER-DEPENDENT ECOSYSTEMS; CALCRETE AQUIFER; ENVIRONMENTAL DNA; DIVING BEETLES; BIODIVERSITY; CONSERVATION; PATTERNS; DIVERSITY; AUSTRALIA; ECOLOGY	ENGLISH	REVIEW	ARTICLE	1	ALLFORD A, 2008, INVERTEBR SYST, V22, P127, DOI 10.1071/IS07058.;ASMYHR MG, 2014, FRESHWATER BIOL, V59, P1, DOI 10.1111/FWB.12239.;ASMYHR MG, 2012, INVERTEBR SYST, V26, P583, DOI 10.1071/IS12032.;BRADFORD TM, 2013, HEREDITY, V111, P77, DOI 10.1038/HDY.2013.22.;BRADFORD TM, 2014, MAR FRESHWATER RES, V65, P95, DOI 10.1071/MF12356.;CAMPBELL CA, 2015, SCI TOTAL ENVIRON, V534, P4, DOI 10.1016/J.SCITOT…	GIBSON, L (REPRINT AUTHOR), WESTERN AUSTRALIAN BIODIVERS SCI INST, WA TRUSTEES BLDG,LEVEL 2,133 ST GEORGES TERRACE, PERTH, WA 6000, AUSTRALIA.;GIBSON, LESLEY, WESTERN AUSTRALIAN BIODIVERS SCI INST, WA TRUSTEES BLDG,LEVEL 2,133 ST GEORGES TERRACE, PERTH, WA 6000, AUSTRALIA.;GIBSON, LESLEY, DEPT BIODIVERS CONSERVAT \& ATTRACT, 17 DICK PERRY AVE, KENSINGTON, WA 6151, AUSTRALIA.;GIBSON, LESLEY, HUMPH…	10.1016/J.SCITOTENV.2019.05.316	PO BOX 211, 1000 AE AMSTERDAM, NETHERLANDS	NA	NA	WESTERN AUSTRALIAN BIODIVERSITY SCIENCE INSTITUTE	WE ARE PARTICULARLY GRATEFUL TO ALL THE WORKSHOP PARTICIPANTS (45 INDIVIDUALS FROM 27 ORGANIZATIONS) FOR COLLABORATIVELY IDENTIFYING KNOWLEDGE GAPS AND SHARING RESEARCH IDEAS TO ADDRESS THESE. WE THANK THE CHAMBER OF MINERALS AND ENERGY OF WESTERN AUSTRALIA FOR CO-HOSTING THE FIRST WORKSHOP. THANKS TO BEVAN BESSAN OF TUNA BLUE, AND CRAIG SALT OF SUSTAINABLE CONSULTING, FOR THEIR SKILLED FACILITAT…	NA	0048-9697	NA	381-389	ELSEVIER SCIENCE BV	684	2019	ISI000472024300035	76	ENVIRONMENTAL SCIENCES \& ECOLOGY	18	ENVIRONMENTAL SCIENCES	LESLEY.GIBSONDBCA.WA.GOV.AU	NA	ID9RH	NA	GIBSON, L (REPRINT AUTHOR), WESTERN AUSTRALIAN BIODIVERS SCI INST, WA TRUSTEES BLDG,LEVEL 2,133 ST GEORGES TERRACE, PERTH, WA 6000, AUSTRALIA	ISI	WESTERN AUSTRALIAN BIODIVERS SCI INST;UNIV WESTERN AUSTRALIA;DEPT WATER AND ENVIRONM REGULAT	WESTERN AUSTRALIAN BIODIVERS SCI INST	NA	GIBSON L, 2019, SCI TOTAL ENVIRON	GIBSON L, 2019, SCI TOTAL ENVIRON
ZULKEFLI NS, 2019, INT J ENVIRON RES PUBLIC HEALTH	ZULKEFLI NS;KIM KH;HWANG SJ	EFFECTS OF MICROBIAL ACTIVITY AND ENVIRONMENTAL PARAMETERS ON THE DEGRADATION OF EXTRACELLULAR ENVIRONMENTAL DNA FROM A EUTROPHIC LAKE	INTERNATIONAL JOURNAL OF ENVIRONMENTAL RESEARCH AND PUBLIC HEALTH	INT. J. ENVIRON. RES. PUBLIC HEALTH	EXTRACELLULAR DNA (EXDNA) POOL IN AQUATIC ENVIRONMENTS IS A VALUABLE SOURCE FOR BIOMONITORING AND BIOASSESSMENT. HOWEVER, DEGRADATION UNDER PARTICULAR ENVIRONMENTAL CONDITIONS CAN HAMPER EXDNA DETECTABILITY OVER TIME. IN THIS STUDY, WE ANALYZED HOW DIFFERENT BIOTIC AND ABIOTIC FACTORS AFFECT THE DEGRADATION RATE OF EXTRACELLULAR ENVIRONMENTAL DNA USING 16S RDNA SEQUENCES EXTRACTED FROM THE SEDIME…	EXTRACELLULAR DNA; DEGRADATION; BIOMONITORING; FRESHWATER ENVIRONMENT; MICROBIAL ACTIVITY; TEMPERATURE; LIGHT; PH	WATER; EDNA; TEMPERATURE; SEDIMENTS; PERSISTENCE; DIVERSITY; RADIATION; BACTERIA; DAMAGE; DECAY	ENGLISH	ARTICLE	ARTICLE	0	ANDRUSZKIEWICZ EA, 2017, PLOS ONE, V12, DOI 10.1371/JOURNAL.PONE.0185043.;BARJA MI, 1997, THERMOCHIM ACTA, V303, P155, DOI 10.1016/S0040-6031(97)00262-1.;BARNES MA, 2014, ENVIRON SCI TECHNOL, V48, P1819, DOI 10.1021/ES404734P.;BOWLING R. A., 1988, PARTICLES SURFACES, P129.;CORINALDESI C, 2008, MOL ECOL, V17, P3939, DOI 10.1111/J.1365-294X.2008.03880.X.;CORINALDESI C, 2018, SCI REP-UK, V8, DOI 10.…	HWANG, SJ (REPRINT AUTHOR), KONKUK UNIV, DEPT ENVIRONM HLTH SCI, SEOUL 05029, SOUTH KOREA.;ZULKEFLI, NUR SYAHIDAH, HWANG, SOON-JIN, KONKUK UNIV, DEPT ENVIRONM HLTH SCI, SEOUL 05029, SOUTH KOREA.;KIM, KEON-HEE, KONKUK UNIV, HUMAN \& ECOCARE CTR, DEPT ENVIRONM HLTH SCI, SEOUL 05029, SOUTH KOREA.	10.3390/IJERPH16183339	ST ALBAN-ANLAGE 66, CH-4052 BASEL, SWITZERLAND	3339	NA	KONKUK UNIVERSITY	THIS STUDY WAS SUPPORTED BY KONKUK UNIVERSITY IN 2018.	NA	1661-7827	18	NA	MDPI	16	2019	ISI000489178500113	57	ENVIRONMENTAL SCIENCES \& ECOLOGY, PUBLIC, ENVIRONMENTAL \& OCCUPATIONAL HEALTH	11	ENVIRONMENTAL SCIENCES, PUBLIC, ENVIRONMENTAL \& OCCUPATIONAL HEALTH	SJHWANGKONKUK.AC.KR	NA	JC3KV	NA	HWANG, SJ (REPRINT AUTHOR), KONKUK UNIV, DEPT ENVIRONM HLTH SCI, SEOUL 05029, SOUTH KOREA	ISI	KONKUK UNIV;KONKUK UNIV	KONKUK UNIV	NA	ZULKEFLI NS, 2019, INT J ENVIRON RES PUBLIC HEALTH	ZULKEFLI NS, 2019, INT J ENVIRON RES PUBLIC HEALTH
MIRALLES L, 2019, MAR POLLUT BULL	MIRALLES L;PARRONDO M;HERNANDEZ DE ROJAS A;GARCIA-VAZQUEZ E;JUAN BORRELL Y	DEVELOPMENT AND VALIDATION OF EDNA MARKERS FOR THE DETECTION OF CREPIDULA FORNICATA IN ENVIRONMENTAL SAMPLES	MARINE POLLUTION BULLETIN	MAR. POLLUT. BULL.	THE INVASIVE CREPIDULA FORNICATA CAUSED MAJOR PROBLEMS ALONG THE EUROPEAN ATLANTIC COAST, ESPECIALLY IN FRANCE AND NETHERLANDS WHERE HIGH DENSITIES LEADS ON CHANGES IN THE HABITAT, DISTURB NATIVE MARINE WILDLIFE AS WELL AS IT ORIGINATES COMPETITION FOR SPACE AND FOOD. DESPITE ITS DANGEROUS INVASIVE NATURE, REGULAR MONITORING TO ALERT ABOUT ITS PRESENCE IN RISK AREAS, LIKE THE SOUTH BAY OF BISCAY …	CREPIDULA FORNICATA; INVASIVE SPECIES; SPECIFIC PRIMERS; DETECTION; EDNA; BAY OF BISCAY	INTRODUCED SUSPENSION-FEEDERS; CRASSOSTREA-GIGAS; SELECTION; CHANNEL; BAY	ENGLISH	ARTICLE	ARTICLE	0	ARDURA A, 2017, AQUAT CONSERV, V27, P165, DOI 10.1002/AQC.2655.;BANERJEE J, 2017, PLOS ONE, V12, DOI 10.1371/JOURNAL.PONE.0170528.;BANON R., 2012, REV GALEGA RECURSOS, V3, P1.;BANON RAFAEL, 2008, AQUATIC INVASIONS, V3, P331, DOI 10.3391/AI.2008.3.3.8.;BENINGER PG, 2007, MAR ECOL PROG SER, V334, P165, DOI 10.3354/MEPS334165.;BESTEIRO C., 2009, C NAC ESP EX INV, P21.;BLANCHARD M., 1995, HALIOTIS, V…	BORRELL, YJ (REPRINT AUTHOR), UNIV OVIEDO, DEPT FUNCT BIOL, GENET, C JULIAN CLAVERIA S-N, E-33006 OVIEDO, SPAIN.;MIRALLES, LAURA, PARRONDO, MARINA, GARCIA-VAZQUEZ, EVA, JUAN BORRELL, YAISEL, UNIV OVIEDO, DEPT FUNCT BIOL, GENET, C JULIAN CLAVERIA S-N, E-33006 OVIEDO, SPAIN.;HERNANDEZ DE ROJAS, ALMA, SPANISH INST OCEANOG, OCEANOG CTR GIJON, AVDA PRINCIPE ASTURIAS,70 BIS, GIJON 33212, SPAIN.	10.1016/J.MARPOLBUL.2019.07.050	THE BOULEVARD, LANGFORD LANE, KIDLINGTON, OXFORD OX5 1GB, ENGLAND	NA	NA	ASTURIAS GOVERNMENT [IDI2018-000201, CGL201342415-R, CGL-2016-79209-R]; SPANISH GOVERNMENTSPANISH GOVERNMENT [IDI2018-000201, CGL201342415-R, CGL-2016-79209-R]	THIS WORK WAS FUNDED BY ASTURIAS AND SPANISH GOVERNMENTS THROUGH THE GRANT IDI2018-000201 AND THE NATIONAL PROJECTS CGL201342415-R AND CGL-2016-79209-R. THANKS TO DR. M. MUFIOZ-COLMENERO AND DR. A. ARDURA FOR BILBAO AND A CORUFIA WATER SAMPLES RESPECTIVELY. THIS PAPER IS A CONTRIBUTION FROM THE MARINE OBSERVATORY OF ASTURIAS (OMA).	NA	0025-326X	NA	827-830	PERGAMON-ELSEVIER SCIENCE LTD	146	2019	ISI000488999000092	29	ENVIRONMENTAL SCIENCES \& ECOLOGY, MARINE \& FRESHWATER BIOLOGY	4	ENVIRONMENTAL SCIENCES, MARINE \& FRESHWATER BIOLOGY	BORRELLYAISELUNIOVI.ES	NA	JC0VX	NA	BORRELL, YJ (REPRINT AUTHOR), UNIV OVIEDO, DEPT FUNCT BIOL, GENET, C JULIAN CLAVERIA S-N, E-33006 OVIEDO, SPAIN	ISI	UNIV OVIEDO;SPANISH INST OCEANOG	UNIV OVIEDO	NA	MIRALLES L, 2019, MAR POLLUT BULL	MIRALLES L, 2019, MAR POLLUT BULL
PARTEL M, 2019, J VEG SCI	PARTEL M;CARMONA CP;ZOBEL M;MOORA M;RIIBAK K;TAMME R	DARKDIVNET - A GLOBAL RESEARCH COLLABORATION TO EXPLORE THE DARK DIVERSITY OF PLANT COMMUNITIES	JOURNAL OF VEGETATION SCIENCE	J. VEG. SCI.	DARKDIVNET IS A GLOBAL RESEARCH COLLABORATION WHICH EXPLORES DARK DIVERSITY - THE SET OF SPECIES THAT ARE ABSENT FROM A SITE DESPITE BEING SUITABLE UNDER THE SITE CONDITIONS AND PRESENT IN THE REGION. PARTICIPANTS OF THE NETWORK SURVEY VASCULAR PLANT DIVERSITY BOTH AT LOCAL (10 M X 10 M) AND REGIONAL SCALES (RADIUS 10 KM) USING A STANDARDIZED APPROACH. THEY ALSO MEASURE SIMPLE PLANT TRAITS AND CO…	ANTHROPOCENE; BIODIVERSITY; COORDINATED DISTRIBUTED EXPERIMENTS; DARK DIVERSITY; ECOINFORMATICS; MACROECOLOGY; PLANT COMMUNITIES; PLANT DIVERSITY; SPECIES POOL	SPECIES POOLS; COMPLETENESS; ECOLOGY; TOOL	ENGLISH	ARTICLE	ARTICLE	0	ADLER PB, 2011, SCIENCE, V333, P1750, DOI 10.1126/SCIENCE.1204498.;BENNETT JA, 2016, ECOL LETT, V19, P1496, DOI 10.1111/ELE.12702.;BOHLEN PJ, 2001, ECOLOGY, V82, P965, DOI 10.1890/0012-9658(2001)082[0965:PSMIIA]2.0.CO,2.;BORER ET, 2014, METHODS ECOL EVOL, V5, P65, DOI 10.1111/2041-210X.12125.;BROWN JJ, 2019, J VEG SCI, V30, P610, DOI 10.1111/JVS.12757.;BRUELHEIDE H, 2019, J VEG SCI, V30, P161, DO…	PARTEL, M (REPRINT AUTHOR), UNIV TARTU, INST ECOL \& EARTH SCI, LAI 40, EE-51005 TARTU, ESTONIA.;PARTEL, MEELIS, CARMONA, CARLOS P., ZOBEL, MARTIN, MOORA, MARI, RIIBAK, KERSTI, TAMME, RIIN, UNIV TARTU, INST ECOL \& EARTH SCI, LAI 40, EE-51005 TARTU, ESTONIA.	10.1111/JVS.12798	111 RIVER ST, HOBOKEN 07030-5774, NJ USA	NA	NA	NA	NA	NA	1100-9233	5	1039-1043	WILEY	30	2019	ISI000487881200025	25	PLANT SCIENCES, ENVIRONMENTAL SCIENCES \& ECOLOGY, FORESTRY	10	PLANT SCIENCES, ECOLOGY, FORESTRY	MEELIS.PARTELUT.EE	NA	JA5KB	NA	PARTEL, M (REPRINT AUTHOR), UNIV TARTU, INST ECOL \& EARTH SCI, LAI 40, EE-51005 TARTU, ESTONIA	ISI	UNIV TARTU	UNIV TARTU	NA	PARTEL M, 2019, J VEG SCI	PARTEL M, 2019, J VEG SCI
CHERNY KE, 2019, J BACTERIOL	CHERNY KE;SAUER K	PSEUDOMONAS AERUGINOSA REQUIRES THE DNA-SPECIFIC ENDONUCLEASE ENDA TO DEGRADE EXTRACELLULAR GENOMIC DNA TO DISPERSE FROM THE BIOFILM	JOURNAL OF BACTERIOLOGY	J. BACTERIOL.	THE DISPERSION OF BIOFILMS IS AN ACTIVE PROCESS RESULTING IN THE RELEASE OF PLANKTONIC CELLS FROM THE BIOFILM STRUCTURE. WHILE MUCH IS KNOWN ABOUT THE PROCESS OF DISPERSION CUE PERCEPTION AND THE SUBSEQUENT MODULATION OF THE C-DI-GMP POOL, LITTLE IS KNOWN ABOUT SUBSEQUENT EVENTS RESULTING IN THE RELEASE OF CELLS FROM THE BIOFILM. GIVEN THAT DISPERSION COINCIDES WITH VOID FORMATION AND AN OVERALL …	DNA-SPECIFIC ENDONUCLEASE I; EDDB; ENDA; BIOFILM; DISPERSION; ENDONUCLEASE; NUCLEASE	C-DI-GMP; NUTRIENT-INDUCED DISPERSION; ESCHERICHIA-COLI; DIGUANYLATE CYCLASE; DEOXYRIBONUCLEASE DNASE; BACTERIAL BIOFILM; SWARMING MOTILITY; VIBRIO-CHOLERAE; EDNA RELEASE; NITRIC-OXIDE	ENGLISH	ARTICLE	ARTICLE	2	ALLEGRUCCI M, 2008, J BACTERIOL, V190, P6330, DOI 10.1128/JB.00707-08.;ALLEGRUCCI M, 2007, J BACTERIOL, V189, P2030, DOI 10.1128/JB.01369-06.;BARRAUD N, 2006, J BACTERIOL, V188, P7344, DOI 10.1128/JB.00779-06.;BARRAUD N, 2015, CURR PHARM DESIGN, V21, P31, DOI 10.2174/1381612820666140905112822.;BOLES BR, 2011, TRENDS MICROBIOL, V19, P449, DOI 10.1016/J.TIM.2011.06.004.;CHAMBERS JR, 2017, ANTIMICRO…	SAUER, K (REPRINT AUTHOR), SUNY BINGHAMTON, DEPT BIOL SCI, BINGHAMTON BIOFILM RES CTR, BINGHAMTON, NY 13902 USA.;CHERNY, KATHRYN E., SAUER, KARIN, SUNY BINGHAMTON, DEPT BIOL SCI, BINGHAMTON BIOFILM RES CTR, BINGHAMTON, NY 13902 USA.	10.1128/JB.00059-19	1752 N ST NW, WASHINGTON, DC 20036-2904 USA	E00059-19	NA	NA	NA	NA	0021-9193	18	NA	AMER SOC MICROBIOLOGY	201	2019	ISI000482214800006	85	MICROBIOLOGY	28	MICROBIOLOGY	KSAUERBINGHAMTON.EDU	NA	IS5TG	NA	SAUER, K (REPRINT AUTHOR), SUNY BINGHAMTON, DEPT BIOL SCI, BINGHAMTON BIOFILM RES CTR, BINGHAMTON, NY 13902 USA	ISI	BINGHAMTON BIOFILM RES CTR	BINGHAMTON BIOFILM RES CTR	NA	CHERNY KE, 2019, J BACTERIOL	CHERNY KE, 2019, J BACTERIOL
GARLAPATI D, 2019, REV ENVIRON SCI BIO-TECHNOL	GARLAPATI D;CHARANKUMAR B;RAMU K;MADESWARAN P;MURTHY MVR	A REVIEW ON THE APPLICATIONS AND RECENT ADVANCES IN ENVIRONMENTAL DNA (EDNA) METAGENOMICS	REVIEWS IN ENVIRONMENTAL SCIENCE AND BIO-TECHNOLOGY	REV. ENVIRON. SCI. BIO-TECHNOL.	PROGRESSIONS ACCOMPLISHED IN THE FIELD OF MOLECULAR BIOLOGY AMID THE MOST RECENT DECADE HAS CHANGED THE WAY IN WHICH WE CONTEMPLATE BIODIVERSITY ON EARTH. TOGETHER WITH THE ACCESSIBILITY OF NEW MOLECULAR TECHNIQUES LIKE HIGH-THROUGHPUT SEQUENCING (HTS), A PROMPT METAMORPHOSIS WAS ATTAINED IN UNDERSTANDING THE BEHAVIOUR AND BIODIVERSITY PATTERNS OF BIOLOGICAL SYSTEMS AT A LEVEL NEVER BEFORE POSSIB…	BIODIVERSITY; ECOSYSTEM; ENVIRONMENTAL DNA; EDNA; FRESHWATER HABITATS; INVASIVE SPECIES; MARINE HABITATS; NEXT-GENERATION SEQUENCING; HIGH THROUGHPUT SEQUENCING; SPECIES MONITORING	GREAT CRESTED NEWT; GLOBAL BIODIVERSITY; FIELD VALIDATION; DECAY-RATES; SURVEY TOOL; REVEALS; COMMUNITIES; CONSERVATION; ASSEMBLAGES; EXTRACTION	ENGLISH	REVIEW	ARTICLE	0	ADAMS CIM, 2019, GENES-BASEL, V10, DOI 10.3390/GENES10030192.;ADRIAN-KALCHHAUSER I, 2016, PLOS ONE, V11, DOI 10.1371/JOURNAL.PONE.0147558.;AGERSNAP S, 2017, PLOS ONE, V12, DOI 10.1371/JOURNAL.PONE.0179261.;ANDRUSZKIEWICZ EA, 2017, PLOS ONE, V12, DOI 10.1371/JOURNAL.PONE.0185043.;APOTHELOZ-PERRET-GENTIL L, 2017, MOL ECOL RESOUR, V17, P1231, DOI 10.1111/1755-0998.12668.;BAILIFF MD, 1991, DEEP-SEA R…	GARLAPATI, D (REPRINT AUTHOR), MINIST EARTH SCI MOES, NCCR, CHENNAI 600100, TAMIL NADU, INDIA.;GARLAPATI, DEVIRAM, CHARANKUMAR, B., RAMU, K., MADESWARAN, P., MURTHY, M. V. RAMANA, MINIST EARTH SCI MOES, NCCR, CHENNAI 600100, TAMIL NADU, INDIA.	10.1007/S11157-019-09501-4	VAN GODEWIJCKSTRAAT 30, 3311 GZ DORDRECHT, NETHERLANDS	NA	NA	NA	NA	NA	1569-1705	3	389-411	SPRINGER	18	2019	ISI000480796900001	134	BIOTECHNOLOGY \& APPLIED MICROBIOLOGY, ENVIRONMENTAL SCIENCES \& ECOLOGY	94	BIOTECHNOLOGY \& APPLIED MICROBIOLOGY, ENVIRONMENTAL SCIENCES	DEVIRAMNCCR.GOV.IN	NA	IQ5MN	NA	GARLAPATI, D (REPRINT AUTHOR), MINIST EARTH SCI MOES, NCCR, CHENNAI 600100, TAMIL NADU, INDIA	ISI	MINIST EARTH SCI MOES	MINIST EARTH SCI MOES	NA	GARLAPATI D, 2019, REV ENVIRON SCI BIO-TECHNOL	GARLAPATI D, 2019, REV ENVIRON SCI BIO-TECHNOL
IKEDA K, 2019, FRESHW SCI	IKEDA K;DOI H;TERUI S;KATO A;MITSUZUKA T;KAWAI T;NEGISHI JN	ESTIMATING NATIVE AND INVASIVE CRAYFISH DISTRIBUTIONS IN RELATION TO CULVERT BARRIERS WITH ENVIRONMENTAL DNA	FRESHWATER SCIENCE	FRESHW. SCI.	THE SIGNAL CRAYFISH, PACIFASTACUS LENIUSCULUS, IS NON-NATIVE TO JAPAN, AND ITS INVASION MAY HAVE CONTRIBUTED TO THE HABITAT LOSS OF THE ENDEMIC JAPANESE CRAYFISH, CAMBAROIDES JAPONICUS. WE ASSESSED THE DISTRIBUTION OF THE SIGNAL CRAYFISH AND THE JAPANESE CRAYFISH IN SMALL STREAMS THAT FLOW INTO LAKE AKAN (HOKKAIDO, JAPAN), WHICH THE SIGNAL CRAYFISH INHABITS. WE CONDUCTED THIS SURVEY WITH 2 METHOD…	DISPERSAL BARRIERS; ENVIRONMENTAL DNA; HABITAT PREFERENCE; INVASIVE CRAYFISH; SPECIES DETECTION; SPECIES-SPECIFIC PRIMERS	SPECIES CAMBAROIDES-JAPONICUS; REAL-TIME PCR; PACIFASTACUS-LENIUSCULUS; PROCAMBARUS-CLARKII; ORCONECTES-RUSTICUS; ASTACUS-ASTACUS; EDNA DETECTION; POPULATION; DETECT; SPREAD	ENGLISH	ARTICLE	ARTICLE	0	ABRAHAMSSON SA, 1966, OIKOS, V17, P96, DOI 10.2307/3564784.;BALASINGHAM KD, 2017, MOL ECOL RESOUR, V17, P523, DOI 10.1111/1755-0998.12598.;BLANCHET S, 2012, FISHERIES MANAG ECOL, V19, P120, DOI 10.1111/J.1365-2400.2011.00832.X.;BOHMAN P, 2006, B FR PECHE PISCIC, P1291, DOI 10.1051/KMAE:2006026.;BUSTIN SA, 2009, CLIN CHEM, V55, P611, DOI 10.1373/CLINCHEM.2008.112797.;DANA ED, 2011, ECOL ENG, V37, …	IKEDA, K (REPRINT AUTHOR), HOKKAIDO UNIV, GRAD SCH ENVIRONM SCI, N10,W5, SAPPORO, HOKKAIDO 0600810, JAPAN.;IKEDA, K (REPRINT AUTHOR), PACIFIC CONSULTANTS CO LTD, CHIYODA KU, TOKYO 1018462, JAPAN.;IKEDA, KOUSUKE, HOKKAIDO UNIV, GRAD SCH ENVIRONM SCI, N10,W5, SAPPORO, HOKKAIDO 0600810, JAPAN.;IKEDA, KOUSUKE, KATO, ATSUKO, MITSUZUKA, TAKASHI, PACIFIC CONSULTANTS CO LTD, CHIYODA KU, TOKYO 1018462, JA…	10.1086/704998	1427 E 60TH ST, CHICAGO, IL 60637-2954 USA	NA	NA	NA	NA	NA	2161-9549	3	629-641	UNIV CHICAGO PRESS	38	2019	ISI000481502300016	74	ENVIRONMENTAL SCIENCES \& ECOLOGY, MARINE \& FRESHWATER BIOLOGY	17	ECOLOGY, MARINE \& FRESHWATER BIOLOGY	KOUSUKE.IKEDASS.PACIFIC.CO.JP HIDEYUKI.DOIICLOUD.COM PEG-TERUIABOX3.SO-NET.NE.JP ATSUKO.KATOUSS.PACIFIC.CO.JP TAKASHI.MITSUZUKASS.PACIFIC.CO.JP TADASHIKAWAI8GMAIL.COM NEGISHIEES.HOKUDAI.AC.JP	NA	IR5UI	NA	IKEDA, K (REPRINT AUTHOR), HOKKAIDO UNIV, GRAD SCH ENVIRONM SCI, N10,W5, SAPPORO, HOKKAIDO 0600810, JAPAN	ISI	HOKKAIDO UNIV;UNIV HYOGO;ENVIRONM GRASP PROMOT NETWORK PEG;CENT FISHERIES RES INST;HOKKAIDO UNIV	HOKKAIDO UNIV	NA	IKEDA K, 2019, FRESHW SCI	IKEDA K, 2019, FRESHW SCI
MORITA K, 2019, HYDROBIOLOGIA	MORITA K;SAHASHI G;MIYA M;KAMADA S;KANBE T;ARAKI H	ONGOING LOCALIZED EXTINCTIONS OF STREAM-DWELLING WHITE-SPOTTED CHARR POPULATIONS IN SMALL DAMMED-OFF HABITATS OF HOKKAIDO ISLAND, JAPAN	HYDROBIOLOGIA	HYDROBIOLOGIA	HABITAT FRAGMENTATION CAUSED BY DAMMING CAN GREATLY REDUCE THE POPULATION VIABILITY OF AQUATIC ORGANISMS, WITH SMALLER FRAGMENTED POPULATIONS AT HIGHER RISK OF EXTINCTION DUE TO INCREASED DEMOGRAPHIC, GENETIC, AND ENVIRONMENTAL STOCHASTICITY. HOWEVER, EMPIRICAL EVIDENCE DEMONSTRATING THAT SMALLER NATURAL POPULATIONS ARE MORE VULNERABLE TO EXTINCTION IS LIMITED. WE STUDIED THE VULNERABILITY TO EXT…	EDNA; ENVIRONMENTAL STOCHASTICITY; ISOLATION; POPULATION SIZE; SALMONID	SALVELINUS-LEUCOMAENIS; ENVIRONMENTAL DNA; NATIVE SALMONIDS; TROUT; FRAGMENTATION; FISHES; RIVER; PERSISTENCE; ATLANTIC; INVASION	ENGLISH	ARTICLE	ARTICLE	0	ANDERSON JH, 2015, CAN J FISH AQUAT SCI, V72, P454, DOI 10.1139/CJFAS-2014-0180.;BALDIGO BP, 2017, T AM FISH SOC, V146, P99, DOI 10.1080/00028487.2016.1243578.;BAXTER CV, 2007, OECOLOGIA, V153, P461, DOI 10.1007/S00442-007-0743-X.;CHAPMAN BB, 2012, J FISH BIOL, V81, P456, DOI 10.1111/J.1095-8649.2012.03342.X.;FAUSCH KD, 2009, CONSERV BIOL, V23, P859, DOI 10.1111/J.1523-1739.2008.01159.X.;FERRAZ G…	MORITA, K (REPRINT AUTHOR), JAPAN FISHERIES RES \& EDUC AGCY, HOKKAIDO NATL FISHERIES RES INST, SAPPORO, HOKKAIDO 0620922, JAPAN.;MORITA, KENTARO, SAHASHI, GENKI, JAPAN FISHERIES RES \& EDUC AGCY, HOKKAIDO NATL FISHERIES RES INST, SAPPORO, HOKKAIDO 0620922, JAPAN.;MIYA, MASAKI, NAT HIST MUSEUM \& INST, DEPT ECOL \& ENVIRONM SCI, CHIBA 2608682, JAPAN.;KAMADA, SHOUKO, KANBE, TAKASHI, ARAKI, HITOSHI…	10.1007/S10750-019-3891-1	VAN GODEWIJCKSTRAAT 30, 3311 GZ DORDRECHT, NETHERLANDS	NA	NA	JAPAN SOCIETY FOR THE PROMOTION OF SCIENCE KAKENHIMINISTRY OF EDUCATION, CULTURE, SPORTS, SCIENCE AND TECHNOLOGY, JAPAN (MEXT)JAPAN SOCIETY FOR THE PROMOTION OF SCIENCEGRANTS-IN-AID FOR SCIENTIFIC RESEARCH (KAKENHI) [JP25450293, 17H03623]; ENVIRONMENT RESEARCH AND TECHNOLOGY DEVELOPMENT FUND OF THE MINISTRY OF THE ENVIRONMENT, JAPANMINISTRY OF THE ENVIRONMENT, JAPAN [4-1602]; JST CREST, JAPANCORE…	WE THANK STEVE O'SHEA FOR EDITING A DRAFT OF THIS MANUSCRIPT AND YUKUTO SATO FOR MIFISH PIPELINE ANALYSIS. THE ELECTROFISHING SURVEYS WERE MADE POSSIBLE BY SAMPLING PERMITS ISSUED BY THE GOVERNOR OF HOKKAIDO. THIS STUDY WAS SUPPORTED BY THE JAPAN SOCIETY FOR THE PROMOTION OF SCIENCE KAKENHI GRANT NUMBERS JP25450293(KM), 17H03623(HA), AND IN PART BY THE ENVIRONMENT RESEARCH AND TECHNOLOGY DEVELOPM…	NA	0018-8158	1	207-213	SPRINGER	840	2019	ISI000479052700016	34	MARINE \& FRESHWATER BIOLOGY	7	MARINE \& FRESHWATER BIOLOGY	MORITAKAFFRC.GO.JP	NA	IO0ER	NA	MORITA, K (REPRINT AUTHOR), JAPAN FISHERIES RES \& EDUC AGCY, HOKKAIDO NATL FISHERIES RES INST, SAPPORO, HOKKAIDO 0620922, JAPAN	ISI	HOKKAIDO NATL FISHERIES RES INST;NAT HIST MUSEUM AND INST;HOKKAIDO UNIV	HOKKAIDO NATL FISHERIES RES INST	NA	MORITA K, 2019, HYDROBIOLOGIA	MORITA K, 2019, HYDROBIOLOGIA
BELLE CC, 2019, AQUAT CONSERV -MAR FRESHW ECOSYST	BELLE CC;STOECKLE BC;GEIST J	TAXONOMIC AND GEOGRAPHICAL REPRESENTATION OF FRESHWATER ENVIRONMENTAL DNA RESEARCH IN AQUATIC CONSERVATION	AQUATIC CONSERVATION-MARINE AND FRESHWATER ECOSYSTEMS	AQUAT. CONSERV.-MAR. FRESHW. ECOSYST.	FRESHWATER MACRO-ORGANISMIC ENVIRONMENTAL DNA (EDNA) IS GAINING INCREASING POPULARITY IN DETECTING INVASIVE SPECIES, ASSESSING COMMUNITY ASSEMBLAGES, AND IN MAPPING THE DISTRIBUTION OF TAXA THAT ARE RARE OR OTHERWISE DIFFICULT TO MONITOR. THE OBJECTIVES OF THIS ARTICLE ARE TO REVIEW THE TARGETS OF PUBLISHED FRESHWATER EDNA RESEARCH IN RELATION TO AQUATIC CONSERVATION WITH A FOCUS ON GEOGRAPHIC RE…	EDNA; FISHES; FRESHWATER CONSERVATION; GEOGRAPHICAL BIAS; MACROINVERTEBRATES; METHODS STANDARDIZATION; MONITORING; TAXONOMIC REPRESENTATION	GREAT CRESTED NEWT; FISH COMMUNITIES; LAKES BASIN; SURVEY TOOL; EDNA; BIODIVERSITY; IDENTIFICATION; FUTURE; REVEALS; IMPACTS	ENGLISH	REVIEW	ARTICLE	0	ARDURA A, 2017, AQUAT CONSERV, V27, P165, DOI 10.1002/AQC.2655.;ARIA M, 2017, J INFORMETR, V11, P959, DOI 10.1016/J.JOI.2017.08.007.;BALDIGO BP, 2017, T AM FISH SOC, V146, P99, DOI 10.1080/00028487.2016.1243578.;BALIAN H. I., 2010, FRESHWATER ESSENCE L, P50.;BALINT M, 2018, MOL ECOL RESOUR, V18, P1415, DOI 10.1111/1755-0998.12934.;BARNES MA, 2016, CONSERV GENET, V17, P1, DOI 10.1007/S10592-015-07…	GEIST, J (REPRINT AUTHOR), TECH UNIV MUNICH, DEPT ECOL \& ECOSYST MANAGEMENT, AQUAT SYST BIOL UNIT, MUEHLENWEG 22, D-85354 FREISING WEIHENSTEPHAN, GERMANY.;BELLE, CHRISTINA C., STOECKLE, BERNHARD C., GEIST, JUERGEN, TECH UNIV MUNICH, DEPT ECOL \& ECOSYST MANAGEMENT, AQUAT SYST BIOL UNIT, MUEHLENWEG 22, D-85354 FREISING WEIHENSTEPHAN, GERMANY.	10.1002/AQC.3208	111 RIVER ST, HOBOKEN 07030-5774, NJ USA	NA	NA	NA	NA	NA	1052-7613	11	1996-2009	WILEY	29	2019	ISI000483581600001	143	ENVIRONMENTAL SCIENCES \& ECOLOGY, MARINE \& FRESHWATER BIOLOGY, WATER RESOURCES	21	ENVIRONMENTAL SCIENCES, MARINE \& FRESHWATER BIOLOGY, WATER RESOURCES	GEISTWZW.TUM.DE	NA	JN2ZO	NA	GEIST, J (REPRINT AUTHOR), TECH UNIV MUNICH, DEPT ECOL \& ECOSYST MANAGEMENT, AQUAT SYST BIOL UNIT, MUEHLENWEG 22, D-85354 FREISING WEIHENSTEPHAN, GERMANY	ISI	TECH UNIV MUNICH	TECH UNIV MUNICH	NA	BELLE CC, 2019, AQUAT CONSERV -MAR FRESHW ECOSYST	BELLE CC, 2019, AQUAT CONSERV -MAR FRESHW ECOSYST
RUSANOWSKA P, 2019, WATER AIR SOIL POLLUT	RUSANOWSKA P;CYDZIK-KWIATKOWSKA A;WOJNOWSKA-BARYLA I	MICROBIAL ORIGIN OF EXCRETED DNA IN PARTICULAR FRACTIONS OF EXTRACELLULAR POLYMERS (EPS) IN AEROBIC GRANULES	WATER AIR AND SOIL POLLUTION	WATER AIR SOIL POLLUT.	THE STUDY INVESTIGATED SPECIES COMPOSITION AND POLYSACCHARIDES, PROTEINS, AND EDNA CONTENT IN EPS FRACTIONS (SOLUBLE, SOL-EPS, LOOSELY BOUND, LB-EPS, TIGHTLY BOUND, TB-EPS) IN NITRIFYING AEROBIC GRANULES FROM REACTOR OPERATED AT A HIGH LOAD OF NITROGEN 0.5 KG TKN/(M(3) X DAY). IN THE STUDY, POLYSACCHARIDES PREDOMINATED IN SOL-EPS, WHEREAS PROTEINS WERE THE MAIN COMPONENT OF BOUND EPS. EDNA WAS ON…	MICROBIAL EDNA IDENTIFICATION; DGGE; NGS; EPS COMPOSITION	SUBSTANCES EPS; BIOFILM; SLUDGE; GRANULATION; STABILITY; REMOVAL	ENGLISH	ARTICLE	ARTICLE	0	BLANCO Y, 2019, SCI TOTAL ENVIRON, V650, P384, DOI 10.1016/J.SCITOTENV.2018.08.440.;CAUDAN C, 2014, CHEMOSPHERE, V117, P262, DOI 10.1016/J.CHEMOSPHERE.2014.07.020.;COLVIN KM, 2012, ENVIRON MICROBIOL, V14, P1913, DOI 10.1111/J.1462-2920.2011.02657.X.;DAS T, 2013, ENV MICROBIOL REP, V5, P778, DOI 10.1111/1758-2229.12085.;DAVENPORT EK, 2014, ANTIMICROB AGENTS CH, V58, P4755, DOI 10.1128/AAC.03071-14…	RUSANOWSKA, P (REPRINT AUTHOR), UNIV WARMIA \& MAZURY, DEPT ENVIRONM BIOTECHNOL, SLONECZNA 45G, PL-10709 OLSZTYN, POLAND.;RUSANOWSKA, PAULINA, CYDZIK-KWIATKOWSKA, AGNIESZKA, WOJNOWSKA-BARYLA, IRENA, UNIV WARMIA \& MAZURY, DEPT ENVIRONM BIOTECHNOL, SLONECZNA 45G, PL-10709 OLSZTYN, POLAND.	10.1007/S11270-019-4248-0	GEWERBESTRASSE 11, CHAM, CH-6330, SWITZERLAND	203	NA	POLISH NATIONAL SCIENCE CENTER [DEC-2013/11/N/NZ9/04568]	THIS WORK WAS FINANCED BY THE POLISH NATIONAL SCIENCE CENTER BASED ON THE DECISION NUMBER DEC-2013/11/N/NZ9/04568.	NA	0049-6979	8	NA	SPRINGER INTERNATIONAL PUBLISHING AG	230	2019	ISI000480545300007	32	ENVIRONMENTAL SCIENCES \& ECOLOGY, METEOROLOGY \& ATMOSPHERIC SCIENCES, WATER RESOURCES	2	ENVIRONMENTAL SCIENCES, METEOROLOGY \& ATMOSPHERIC SCIENCES, WATER RESOURCES	PAULINA.JARANOWSKAUWM.EDU.PL	NA	IQ1YD	NA	RUSANOWSKA, P (REPRINT AUTHOR), UNIV WARMIA \& MAZURY, DEPT ENVIRONM BIOTECHNOL, SLONECZNA 45G, PL-10709 OLSZTYN, POLAND	ISI	UNIV WARMIA AND MAZURY	UNIV WARMIA AND MAZURY	NA	RUSANOWSKA P, 2019, WATER AIR SOIL POLLUT	RUSANOWSKA P, 2019, WATER AIR SOIL POLLUT
BUTLER CJ, 2019, DIVERSITY-BASEL	BUTLER CJ	A REVIEW OF THE EFFECTS OF CLIMATE CHANGE ON CHELONIANS	DIVERSITY-BASEL	DIVERSITY-BASEL	CLIMATE CHANGE IS OCCURRING AT AN UNPRECEDENTED RATE AND HAS BEGUN TO MODIFY THE DISTRIBUTION AND PHENOLOGY OF ORGANISMS WORLDWIDE. CHELONIANS ARE EXPECTED TO BE PARTICULARLY VULNERABLE DUE TO LIMITED DISPERSAL CAPABILITIES AS WELL AS WIDESPREAD TEMPERATURE-DEPENDENT SEX DETERMINATION. THE NUMBER OF PAPERS PUBLISHED ABOUT THE EFFECTS OF CLIMATE CHANGE ON TURTLES HAS INCREASED EXPONENTIALLY OVER T…	CHELONIAN; TURTLE; TORTOISE; CLIMATE CHANGE; SPECIES DISTRIBUTION MODEL; ECOLOGICAL NICHE MODEL; TEMPERATURE-DEPENDENT SEX DETERMINATION	TRACHEMYS-SCRIPTA-ELEGANS; FRESH-WATER TURTLES; RED-EARED SLIDER; DEPENDENT SEX DETERMINATION; SCALE THERMAL ADAPTATION; NEST-SITE SELECTION; LIFE-HISTORY STAGE; ENVIRONMENTAL DNA; BODY-SIZE; DERMOCHELYS-CORIACEA	ENGLISH	REVIEW	ARTICLE	0	ALLEN TFH, 1990, J VEG SCI, V1, P5, DOI 10.2307/3236048.;ASHTON KG, 2003, EVOLUTION, V57, P1151, DOI 10.1111/J.0014-3820.2003.TB00324.X.;BATES AE, 2014, GLOBAL ENVIRON CHANG, V26, P27, DOI 10.1016/J.GLOENVCHA.2014.03.009.;BERGGREN A, 2009, OIKOS, V118, P1121, DOI 10.1111/J.1600-0706.2009.17558.X.;BERGMANN C., 1847, GOTTINGER STUDIEN, V3, P595.;BICKFORD D, 2010, BIODIVERS CONSERV, V19, P1043, DOI …	BUTLER, CJ (REPRINT AUTHOR), UNIV CENT OKLAHOMA, DEPT BIOL, EDMOND, OK 73020 USA.;BUTLER, CHRISTOPHER J., UNIV CENT OKLAHOMA, DEPT BIOL, EDMOND, OK 73020 USA.	10.3390/D11080138	ST ALBAN-ANLAGE 66, CH-4052 BASEL, SWITZERLAND	138	NA	NA	NA	NA	NA	8	NA	MDPI	11	2019	ISI000482961700002	215	ENVIRONMENTAL SCIENCES \& ECOLOGY	12	ECOLOGY	CBUTLER11UCO.EDU	NA	IT6DZ	NA	BUTLER, CJ (REPRINT AUTHOR), UNIV CENT OKLAHOMA, DEPT BIOL, EDMOND, OK 73020 USA	ISI	UNIV CENT OKLAHOMA	UNIV CENT OKLAHOMA	NA	BUTLER CJ, 2019, DIVERSITY-BASEL	BUTLER CJ, 2019, DIVERSITY-BASEL
LECAUDEY LA, 2019, AQUAT CONSERV -MAR FRESHW ECOSYST	LECAUDEY LA;SCHLETTERER M;KUZOVLEV VV;HAHN C;WEISS SJ	FISH DIVERSITY ASSESSMENT IN THE HEADWATERS OF THE VOLGA RIVER USING ENVIRONMENTAL DNA METABARCODING	AQUATIC CONSERVATION-MARINE AND FRESHWATER ECOSYSTEMS	AQUAT. CONSERV.-MAR. FRESHW. ECOSYST.	THE HEADWATERS OF THE VOLGA RIVER EXHIBIT LARGE REACHES WITH NEAR-PRISTINE CONDITIONS, AND THEREFORE LONG-TERM BIODIVERSITY MONITORING OF THIS CATCHMENT CAN PROVIDE RARE AND VALUABLE INFORMATION ON A EUROPEAN LOWLAND RIVER. MORE SPECIFICALLY, FRESHWATER FISH SPECIES ASSEMBLAGES ARE A GOOD INDICATOR OF ECOSYSTEM STATUS, AS THEY ARE PARTICULARLY SENSITIVE TO ENVIRONMENTAL CHANGES AND HYDROMORPHOLOG…	BIODIVERSITY; CATCHMENT; ECOLOGICAL STATUS; LOWLAND RIVER; MONITORING	FRESH-WATER BIODIVERSITY; SPECIES RICHNESS; EDNA; CONSERVATION; COMMUNITIES; BASIN; TOOL	ENGLISH	ARTICLE	ARTICLE	0	AARTS BGW, 2003, HYDROBIOLOGIA, V500, P157, DOI 10.1023/A:1024638726162.;ADAMS RI, 2013, MICROB ECOL, V66, P735, DOI 10.1007/S00248-013-0266-4.;ANDREWS S., 2010, FASTQC QUALITY CONTR.;ARPONEN A, 2005, CONSERV BIOL, V19, P2009, DOI 10.1111/J.1523-1739.2005.00218.X.;ARTAEV OLEG N., 2017, CHECK LIST, V13, P185.;ATKINSON S, 2018, AQUAT CONSERV, V28, P1238, DOI 10.1002/AQC.2931.;BAER K. E., 1855, B CL…	LECAUDEY, LA (REPRINT AUTHOR), KARL FRANZENS UNIV GRAZ, INST BIOL, UNIV PL 2, A-8010 GRAZ, AUSTRIA.;LECAUDEY, LAURENE A., HAHN, CHRISTOPH, WEISS, STEVEN J., KARL FRANZENS UNIV GRAZ, INST BIOL, UNIV PL 2, A-8010 GRAZ, AUSTRIA.;LECAUDEY, LAURENE A., NORWEGIAN UNIV SCI \& TECHNOL, NTNU UNIV MUSEUM, DEPT NAT HIST, TRONDHEIM, NORWAY.;SCHLETTERER, MARTIN, BOKU UNIV NAT RESOURCES \& LIFE SCI, INST HYDRO…	10.1002/AQC.3163	111 RIVER ST, HOBOKEN 07030-5774, NJ USA	NA	NA	UNIVERSITY OF GRAZ; VEREIN FUR OKOLOGIE UND UMWELTFORSCHUNG (VOU)	UNIVERSITY OF GRAZ; VEREIN FUR OKOLOGIE UND UMWELTFORSCHUNG (VOU)	NA	1052-7613	10	1785-1800	WILEY	29	2019	ISI000479835400001	97	ENVIRONMENTAL SCIENCES \& ECOLOGY, MARINE \& FRESHWATER BIOLOGY, WATER RESOURCES	15	ENVIRONMENTAL SCIENCES, MARINE \& FRESHWATER BIOLOGY, WATER RESOURCES	LAURENELECAUDEYGMAIL.COM	NA	JJ5WA	NA	LECAUDEY, LA (REPRINT AUTHOR), KARL FRANZENS UNIV GRAZ, INST BIOL, UNIV PL 2, A-8010 GRAZ, AUSTRIA	ISI	KARL FRANZENS UNIV GRAZ;NORWEGIAN UNIV SCI AND TECHNOL;BOKU UNIV NAT RESOURCES AND LIFE SCI;SCHLETTERER;TGTU TVER STATE TECH UNIV;TVER CTR HYDROMETEOROL AND ENVIRONM MONITORING ROSG	KARL FRANZENS UNIV GRAZ	NA	LECAUDEY LA, 2019, AQUAT CONSERV -MAR FRESHW ECOSYST	LECAUDEY LA, 2019, AQUAT CONSERV -MAR FRESHW ECOSYST
QUEIROS AM, 2019, ECOL MONOGR	QUEIROS AM;STEPHENS N;WIDDICOMBE S;TAIT K;MCCOY SJ;INGELS J;RUEHL S;AIRS R;BEESLEY A;CARNOVALE G;CAZENAVE P;DASHFIELD S;HUA E;JONES M;LINDEQUE P;MCNEILL CL;NUNES J;PARRY H;PASCOE C;WIDDICOMBE C;SMYTH T;ATKINSON A;KRAUSE-JENSEN D;SOMERFIELD PJ	CONNECTED MACROALGAL-SEDIMENT SYSTEMS: BLUE CARBON AND FOOD WEBS IN THE DEEP COASTAL OCEAN	ECOLOGICAL MONOGRAPHS	ECOL. MONOGR.	MACROALGAE DRIVE THE LARGEST CO2 FLUX FIXED GLOBALLY BY MARINE MACROPHYTES. MOST OF THE RESULTING BIOMASS IS EXPORTED THROUGH THE COASTAL OCEAN AS DETRITUS AND YET ALMOST NO FIELD MEASUREMENTS HAVE VERIFIED ITS POTENTIAL NET SEQUESTRATION IN MARINE SEDIMENTS. THIS GAP LIMITS THE SCOPE FOR THE INCLUSION OF MACROALGAE WITHIN BLUE CARBON SCHEMES THAT SUPPORT OCEAN CARBON SEQUESTRATION GLOBALLY, AND …	BENTHOS; BLUE CARBON; CARBON CYCLING; CLIMATE CHANGE; ECOSYSTEM CONNECTIVITY; FOOD WEB; MACROPHYTE; MITIGATION; PARIS AGREEMENT; TROPHIC SUBSIDY	DISSOLVED INORGANIC CARBON; COMMUNITY STRUCTURE; STABLE-ISOTOPES; MARINE; KELP; IMPACT; OXYGEN; REORGANIZATION; BIOTURBATION; PRODUCTIVITY	ENGLISH	ARTICLE	ARTICLE	2	ABDULLAH MI, 2017, MAR BIOL RES, V13, P151, DOI 10.1080/17451000.2016.1240369.;AMARAL-ZETTLER LA, 2009, PLOS ONE, V4, DOI 10.1371/JOURNAL.PONE.0006372.;BOHMANN K, 2014, TRENDS ECOL EVOL, V29, P358, DOI 10.1016/J.TREE.2014.04.003.;BURROWS M. T., 2014, ASSESSMENT CARBON BU.;BYERS JE, 2014, MARINE COMMUNITY ECOLOGY AND CONSERVATION, P227.;COATES D. A., 2016, 585 JNCC.;DANNHEIM J, 2007, J EXP MAR BIO…	QUEIROS, AM (REPRINT AUTHOR), PLYMOUTH MARINE LAB, PLYMOUTH PL1 3DH, DEVON, ENGLAND.;QUEIROS, ANA MOURA, STEPHENS, NICHOLAS, WIDDICOMBE, STEPHEN, TAIT, KAREN, MCCOY, SOPHIE J., INGELS, JEROEN, RUEHL, SASKIA, AIRS, RUTH, BEESLEY, AMANDA, CARNOVALE, GIORGIA, CAZENAVE, PIERRE, DASHFIELD, SARAH, HUA, ER, JONES, MARK, LINDEQUE, PENELOPE, MCNEILL, CAROLINE L., NUNES, JOANA, PARRY, HELEN, PASCOE, CHRIST…	10.1002/ECM.1366	111 RIVER ST, HOBOKEN 07030-5774, NJ USA	UNSP E01366	NA	NATURAL ENVIRONMENT RESEARCH COUNCIL OF THE UKNERC NATURAL ENVIRONMENT RESEARCH COUNCIL; DEPARTMENT FOR THE ENVIRONMENT, FOOD AND RURAL AFFAIRS OF THE UK, THROUGH THE MARINE ECOSYSTEMS RESEARCH PROGRAMME [NE/L003279/1]; INDEPENDENT RESEARCH FUND DENMARK [8021-00222B]	THIS WORK WAS FUNDED BY THE NATURAL ENVIRONMENT RESEARCH COUNCIL OF THE UK AND THE DEPARTMENT FOR THE ENVIRONMENT, FOOD AND RURAL AFFAIRS OF THE UK, THROUGH THE MARINE ECOSYSTEMS RESEARCH PROGRAMME (NE/L003279/1). D. KRAUSE-JENSEN THANKS THE INDEPENDENT RESEARCH FUND DENMARK (8021-00222B, ``CARMA) FOR SUPPORT. THE CREW OF THE RV PLYMOUTH QUEST IS THANKED FOR SUPPORT DURING FIELD CAMPAIGNS. ALBERT…	NA	0012-9615	3	NA	WILEY	89	2019	ISI000478087600009	78	ENVIRONMENTAL SCIENCES \& ECOLOGY	38	ECOLOGY	ANQUPML.AC.UK	NA	IM6FA	NA	QUEIROS, AM (REPRINT AUTHOR), PLYMOUTH MARINE LAB, PLYMOUTH PL1 3DH, DEVON, ENGLAND	ISI	PLYMOUTH MARINE LAB;FLORIDA STATE UNIV;FLORIDA STATE UNIV;OCEAN UNIV CHINA;AARHUS UNIV	PLYMOUTH MARINE LAB	NA	QUEIROS AM, 2019, ECOL MONOGR	QUEIROS AM, 2019, ECOL MONOGR
SHOGREN AJ, 2019, FRESHW BIOL	SHOGREN AJ;TANK JL;EGAN SP;BOLSTER D;RIIS T	RIVERINE DISTRIBUTION OF MUSSEL ENVIRONMENTAL DNA REFLECTS A BALANCE AMONG DENSITY, TRANSPORT, AND REMOVAL PROCESSES	FRESHWATER BIOLOGY	FRESHW. BIOL.	SAMPLING WATER FOR ENVIRONMENTAL DNA (EDNA) IS AN EMERGING TOOL FOR DOCUMENTING SPECIES PRESENCE WITHOUT DIRECT OBSERVATION, ALLOWING FOR EARLIER DETECTION AND FASTER RESPONSE THAN CONVENTIONAL SAMPLING METHODS IN AQUATIC ECOSYSTEMS. HOWEVER, CURRENT UNDERSTANDING OF HOW EDNA IS TRANSPORTED IN STREAMS AND RIVERS REMAINS IMPRECISE, WITH UNCERTAINTY OF HOW THE UNIQUE TRANSPORT PROPERTIES OF EDNA MA…	EDNA REMOVAL; EDNA TECHNIQUES; EDNA TRANSPORT; INVASIVE SPECIES; ZEBRA MUSSELS	FRESH-WATER MUSSEL; DREISSENA-POLYMORPHA; SURVEY TOOL; EDNA; RETENTION; ABUNDANCE; BIODIVERSITY; CAPTURE; STREAMS; TEMPERATURE	ENGLISH	ARTICLE	ARTICLE	2	AMBERG JJ, 2016, ENV DNA MAPPING ZEBR.;ANDERSEN JM, 1994, HYDROBIOLOGIA, V275, P499, DOI 10.1007/BF00026738.;AUBENEAU AF, 2016, J GEOPHYS RES-BIOGEO, V121, P1840, DOI 10.1002/2016JG003333.;AUMEN NG, 1990, J N AM BENTHOL SOC, V9, P95.;BAIN M B, 1985, NORTH AMERICAN JOURNAL OF FISHERIES MANAGEMENT, V5, P499, DOI 10.1577/1548-8659(1985)5<499:QSSFHA>2.0.CO,2.;BALDIGO BP, 2017, T AM FISH SOC, V146, P9…	SHOGREN, AJ (REPRINT AUTHOR), UNIV NOTRE DAME, DEPT BIOL SCI, ENVIRONM CHANGE INITIAT, NOTRE DAME, IN 46556 USA.;SHOGREN, ARIAL J., TANK, JENNIFER L., UNIV NOTRE DAME, DEPT BIOL SCI, ENVIRONM CHANGE INITIAT, NOTRE DAME, IN 46556 USA.;EGAN, SCOTT P., RICE UNIV, DEPT BIOSCI, HOUSTON, TX USA.;BOLSTER, DIOGO, UNIV NOTRE DAME, DEPT CIVIL \& ENVIRONM ENGN \& EARTH SCI, NOTRE DAME, IN 46556 USA.;RIIS, T…	10.1111/FWB.13319	111 RIVER ST, HOBOKEN 07030-5774, NJ USA	NA	NA	U.S. DEPARTMENT OF AGRICULTUREUNITED STATES DEPARTMENT OF AGRICULTURE (USDA) [2013-33522-21007]; ENVIRONMENTAL PROTECTION AGENCYUNITED STATES ENVIRONMENTAL PROTECTION AGENCY [FP-91781601-0]	U.S. DEPARTMENT OF AGRICULTURE, GRANT/AWARD NUMBER: 2013-33522-21007; ENVIRONMENTAL PROTECTION AGENCY, GRANT/AWARD NUMBER: FP-91781601-0	NA	0046-5070	8	1467-1479	WILEY	64	2019	ISI000474661800009	70	ENVIRONMENTAL SCIENCES \& ECOLOGY, MARINE \& FRESHWATER BIOLOGY	20	ECOLOGY, MARINE \& FRESHWATER BIOLOGY	ARIALSHOGRENGMAIL.COM	NA	IH7CO	NA	SHOGREN, AJ (REPRINT AUTHOR), UNIV NOTRE DAME, DEPT BIOL SCI, ENVIRONM CHANGE INITIAT, NOTRE DAME, IN 46556 USA	ISI	UNIV NOTRE DAME;RICE UNIV;UNIV NOTRE DAME;AARHUS UNIV	UNIV NOTRE DAME	NA	SHOGREN AJ, 2019, FRESHW BIOL	SHOGREN AJ, 2019, FRESHW BIOL
VANZANDT PA, 2020, ECOL ENTOMOL	VANZANDT PA;JOHNSON DD;HARTLEY C;LECROY KA;SHEW HW;DAVIS BT;LEHNERT MS	WHICH MOTHS MIGHT BE POLLINATORS? APPROACHES IN THE SEARCH FOR THE FLOWER-VISITING NEEDLES IN THE LEPIDOPTERAN HAYSTACK	ECOLOGICAL ENTOMOLOGY	ECOL. ENTOMOL.	1. THE NATURAL HISTORY OF POLLINATION HAS BEEN STUDIED FOR CENTURIES AND IS WELL DOCUMENTED FOR DIURNAL INSECT SPECIES, SUCH AS BEES AND BUTTERFLIES, BUT LESS SO FOR MOTHS. THERE ARE NOTABLE CASES OF POLLINATION SYSTEMS AMONG MOTHS, BUT GIVEN THEIR ENORMOUS DIVERSITY AND PRIMARILY NOCTURNAL HABITS, THE ROLE OF MOTHS AS FLOWER VISITORS IS POORLY UNDERSTOOD. ONE POTENTIAL ISSUE WITH STUDYING MOTH-P…	COEVOLUTION; ENVIRONMENTAL DNA; LEPIDOPTERA; MOTH; MUTUALISM; PHYLOGENY; POLLINATION; PROBOSCIS MORPHOLOGY	POLLEN-TRANSPORT NETWORKS; NOCTURNAL POLLINATION; PROBOSCIS MORPHOLOGY; SETTLING MOTHS; INSECT; PLANT; EVOLUTION; LONG; THYMELAEACEAE; BUTTERFLIES	ENGLISH	ARTICLE	ARTICLE	0	AGOSTA SJ, 2005, OIKOS, V108, P183, DOI 10.1111/J.0030-1299.2005.13504.X.;ALLISON JAMES R., 2001, CASTANEA, V66, P154.;ARDITTI J, 2012, BOT J LINN SOC, V169, P403, DOI 10.1111/J.1095-8339.2012.01250.X.;ATWATER MM, 2013, J NAT HIST, V47, P2719, DOI 10.1080/00222933.2013.791944.;ATWATER MM, 2011, J LEPID SOC, V65, P265, DOI 10.18473/LEPI.V65I4.A8.;BAKER HG, 1961, Q REV BIOL, V36, P64, DOI 10.1086/4…	VANZANDT, PA (REPRINT AUTHOR), BIRMINGHAM SOUTHERN COLL, DEPT BIOL, BIRMINGHAM, AL 35254 USA.;VANZANDT, PETER A., HARTLEY, CHAD, LECROY, KATHRYN A., SHEW, H. WAYNE, BIRMINGHAM SOUTHERN COLL, DEPT BIOL, BIRMINGHAM, AL 35254 USA.;JOHNSON, DAYTONA D., DAVIS, BRANDON T., LEHNERT, MATTHEW S., KENT STATE UNIV STARK, DEPT BIOL SCI, NORTH CANTON, OH USA.	10.1111/EEN.12782	111 RIVER ST, HOBOKEN 07030-5774, NJ USA	NA	NA	NATIONAL SCIENCE FOUNDATIONNATIONAL SCIENCE FOUNDATION (NSF) [DBI 1429113]	WE WOULD LIKE TO THANK MICHELLE REYNOLDS, STUART MARCUS, KEN CHILDS, AND MERRILL LYNCH FOR USE OF THEIR MOTH PHOTOGRAPHS. THIS WORK WAS PARTIALLY SUPPORTED BY A NATIONAL SCIENCE FOUNDATION GRANT (LEHNERT, DBI 1429113). THE AUTHORS DECLARE THERE ARE NO CONFLICTS OF INTEREST.	NA	0307-6946	1	13-25	WILEY	45	2020	ISI000478132300001	95	ENTOMOLOGY	18	ENTOMOLOGY	PVANZANDBSC.EDU	NA	JZ7GO	NA	VANZANDT, PA (REPRINT AUTHOR), BIRMINGHAM SOUTHERN COLL, DEPT BIOL, BIRMINGHAM, AL 35254 USA	ISI	BIRMINGHAM SOUTHERN COLL;KENT STATE UNIV STARK	BIRMINGHAM SOUTHERN COLL	NA	VANZANDT PA, 2020, ECOL ENTOMOL	VANZANDT PA, 2020, ECOL ENTOMOL
MIZE EL, 2019, ECOL APPL	MIZE EL;ERICKSON RA;MERKES CM;BERNDT N;BOCKRATH K;CREDICO J;GRUENEIS N;MERRY J;MOSEL K;TUTTLE-LAU M;VON RUDEN K;WOIAK Z;AMBERG JJ;BAERWALDT K;FINNEY S;MONROE E	REFINEMENT OF EDNA AS AN EARLY MONITORING TOOL AT THE LANDSCAPE-LEVEL: STUDY DESIGN CONSIDERATIONS	ECOLOGICAL APPLICATIONS	ECOL. APPL.	NATURAL RESOURCE MANAGERS USE DATA ON THE SPATIAL RANGE OF SPECIES TO GUIDE MANAGEMENT DECISIONS. THESE DATA COME FROM SURVEY OR MONITORING EFFORTS THAT USE A WIDE VARIETY OF TOOLS. ENVIRONMENTAL DNA (EDNA) IS A SURVEILLANCE TOOL THAT USES GENETIC MARKERS FOR DETECTING SPECIES AND HOLDS POTENTIAL AS A TOOL FOR LARGE-SCALE MONITORING PROGRAMS. TWO CHALLENGES OF EDNA-BASED STUDIES ARE UNCERTAINTIES…	ASIAN CARP; BIGHEAD CARP; ENVIRONMENTAL DNA; EXPERIMENTAL DESIGN; INVASIVE SPECIES; OCCUPANCY; OCCURRENCE MODELS; SILVER CARP	CARP HYPOPHTHALMICHTHYS-NOBILIS; ENVIRONMENTAL DNA DETECTION; SEA-LAMPREY; LAND-USE; DEGRADATION; OCCUPANCY; TEMPERATURE	ENGLISH	ARTICLE	ARTICLE	2	BARNES MA, 2014, ENVIRON SCI TECHNOL, V48, P1819, DOI 10.1021/ES404734P.;BATEMAN BL, 2016, GLOBAL CHANGE BIOL, V22, P1130, DOI 10.1111/GCB.13154.;CARPENTER B., 2016, J STAT SOFTW, V20, P1, DOI DOI 10.18637/JSS.V076.I01.;CHAPMAN D. C., 2006, EARLY DEV 4 CYPRINID, P3.;CHICK JH, 2001, SCIENCE, V292, P2250, DOI 10.1126/SCIENCE.292.5525.2250.;CHRISTIE GC, 2003, J GREAT LAKES RES, V29, P1, DOI 10.1016/…	MIZE, EL (REPRINT AUTHOR), US FISH \& WILDLIFE SERV, WHITNEY GENET LAB, MIDWEST FISHERIES CTR, 555 LESTER AVE, ONALASKA, WI 54650 USA.;MIZE, E. L., BERNDT, N., BOCKRATH, K., GRUENEIS, N., TUTTLE-LAU, M., VON RUDEN, K., WOIAK, Z., MONROE, E., US FISH \& WILDLIFE SERV, WHITNEY GENET LAB, MIDWEST FISHERIES CTR, 555 LESTER AVE, ONALASKA, WI 54650 USA.;ERICKSON, R. A., MERKES, C. M., AMBERG, J. J., US…	10.1002/EAP.1951	111 RIVER ST, HOBOKEN 07030-5774, NJ USA	UNSP E01951	NA	USGS INVASIVE SPECIES PROGRAM	THE USGS INVASIVE SPECIES PROGRAM FUNDED THE WORK OF R. A. ERICKSON AND C. M. MERKES. THE FINDINGS AND CONCLUSIONS IN THIS ARTICLE ARE THOSE OF THE AUTHORS AND DO NOT NECESSARILY REPRESENT THE VIEWS OF THE U.S. FISH AND WILDLIFE SERVICE. ANY USE OF TRADE, FIRM, OR PRODUCT NAMES IS FOR DESCRIPTIVE PURPOSES ONLY AND DOES NOT IMPLY ENDORSEMENT BY THE U.S. GOVERNMENT. WE THANK A. RUNSTROM FOR THEIR H…	NA	1051-0761	6	NA	WILEY	29	2019	ISI000476087700001	63	ENVIRONMENTAL SCIENCES \& ECOLOGY	23	ECOLOGY, ENVIRONMENTAL SCIENCES	ERICA\_MIZEFWS.GOV	NA	IU6RX	NA	MIZE, EL (REPRINT AUTHOR), US FISH \& WILDLIFE SERV, WHITNEY GENET LAB, MIDWEST FISHERIES CTR, 555 LESTER AVE, ONALASKA, WI 54650 USA	ISI	MIDWEST FISHERIES CTR;UPPER MIDWEST ENVIRONM SCI CTR;MIDWEST FISHERIES CTR;MIDWEST FISHERIES CTR	MIDWEST FISHERIES CTR	NA	MIZE EL, 2019, ECOL APPL	MIZE EL, 2019, ECOL APPL
DUTTA A, 2019, FRONT MICROBIOL	DUTTA A;SAR P;SARKAR J;GUPTA SD;GUPTA A;BOSE H;MUKHERIEE A;ROY S	ARCHAEAL COMMUNITIES IN DEEP TERRESTRIAL SUBSURFACE UNDERNEATH THE DECCAN TRAPS, INDIA	FRONTIERS IN MICROBIOLOGY	FRONT. MICROBIOL.	ARCHAEAL COMMUNITY STRUCTURE AND POTENTIAL FUNCTIONS WITHIN THE DEEP, APHOTIC, OLIGOTROPHIC, HOT, IGNEOUS PROVINCES OF SIMILAR TO 65 MYR OLD BASALT AND ITS ARCHEAN GRANITIC BASEMENT WAS EXPLORED THROUGH ARCHAEAL 16S RRNA GENE AMPLICON SEQUENCING FROM EXTRACTED ENVIRONMENTAL DNA OF ROCKS. ROCK CORE SAMPLES FROM THREE DISTINCT HORIZONS, BASALTIC (BS), TRANSITION (WEATHERED GRANITES) (TZ) AND GRANIT…	DEEP BIOSPHERE; ARCHAEAL DIVERSITY; DECCAN TRAPS; ILLUMINA SEQUENCING; METABOLISM	KOYNA SEISMOGENIC ZONE; MICROBIAL COMMUNITIES; ANAEROBIC OXIDATION; METHANE; DIVERSITY; CARBON; PATTERNS; BASEMENT; WATER; CRENARCHAEOTA	ENGLISH	ARTICLE	ARTICLE	0	ALBERS SV, 2014, PROKARYOTES, P323.;ARCE-RODRIGUEZ A, 2019, EXTREMOPHILES, V23, P177, DOI 10.1007/S00792-018-01072-6.;ARNDT D, 2012, NUCLEIC ACIDS RES, V40, PW88, DOI 10.1093/NAR/GKS497.;BIDDLE JF, 2006, P NATL ACAD SCI USA, V103, P3846, DOI 10.1073/PNAS.0600035103.;BOMBERG M, 2019, GEOFLUIDS, DOI 10.1155/2019/7401304.;BOMBERG M, 2015, BIOMED RES INT, DOI 10.1155/2015/979530.;BRAZELTON WJ, 2013, …	SAR, P (REPRINT AUTHOR), INDIAN INST TECHNOL KHARAGPUR, ENVIRONM MICROBIOL \& GENOM LAB, DEPT BIOTECHNOL, KHARAGPUR, W BENGAL, INDIA.;DUTTA, AVISHEK, SAR, PINAKI, SARKAR, JAYEETA, GUPTA, ABHISHEK, BOSE, HIMADRI, INDIAN INST TECHNOL KHARAGPUR, ENVIRONM MICROBIOL \& GENOM LAB, DEPT BIOTECHNOL, KHARAGPUR, W BENGAL, INDIA.;DUTTA, AVISHEK, INDIAN INST TECHNOL KHARAGPUR, SCH BIOSCI, KHARAGPUR, W BENGAL…	10.3389/FMICB.2019.01362	AVENUE DU TRIBUNAL FEDERAL 34, LAUSANNE, CH-1015, SWITZERLAND	1362	NA	MINISTRY OF EARTH SCIENCES (MOES), GOVERNMENT OF INDIAMINISTRY OF EARTH SCIENCE (MOES), GOVERNMENT OF INDIA [MOES/P.O.(SEISMO)/1(181)/2013]; DEPARTMENT OF BIOTECHNOLOGY (DBT), GOVERNMENT OF INDIADEPARTMENT OF BIOTECHNOLOGY (DBT) INDIA [DBT/2014/IITKH/13]; DEPARTMENT OF SCIENCE AND TECHNOLOGY (DST)DEPARTMENT OF SCIENCE \& TECHNOLOGY (INDIA) [PDF/2017/000657]	THIS STUDY WAS SUPPORTED BY THE MINISTRY OF EARTH SCIENCES (MOES), GOVERNMENT OF INDIA, PROJECT ID: MOES/P.O.(SEISMO)/1(181)/2013 DATED APRIL 7, 2014. AG IS A RECIPIENT OF RESEARCH FELLOWSHIP AWARDED BY THE DEPARTMENT OF BIOTECHNOLOGY (DBT), GOVERNMENT OF INDIA (DBT/2014/IITKH/13). HB IS A RECIPIENT OF NATIONAL POSTDOCTORAL FELLOWSHIP AWARDED BY THE DEPARTMENT OF SCIENCE AND TECHNOLOGY (DST) (PDF…	NA	1664-302X	NA	NA	FRONTIERS MEDIA SA	10	2019	ISI000475791500001	94	MICROBIOLOGY	2	MICROBIOLOGY	SARPINAKIYAHOO.COM	NA	IJ3GJ	NA	SAR, P (REPRINT AUTHOR), INDIAN INST TECHNOL KHARAGPUR, ENVIRONM MICROBIOL \& GENOM LAB, DEPT BIOTECHNOL, KHARAGPUR, W BENGAL, INDIA	ISI	INDIAN INST TECHNOL KHARAGPUR;SCH BIOSCI;SCH ENVIRONM SCI AND ENGN;INDIAN INST TECHNOL KHARAGPUR;MINIST EARTH SCI;CSIR NATL GEOPHYS RES INST	INDIAN INST TECHNOL KHARAGPUR	NA	DUTTA A, 2019, FRONT MICROBIOL	DUTTA A, 2019, FRONT MICROBIOL
MARTINEZ-ALMOYNA C, 2019, FUNCT ECOL	MARTINEZ-ALMOYNA C;THUILLER W;CHALMANDRIER L;OHLMANN M;FOULQUIER A;CLEMENT JC;ZINGER L;MUNKEMULLER T	MULTI-TROPHIC BETA-DIVERSITY MEDIATES THE EFFECT OF ENVIRONMENTAL GRADIENTS ON THE TURNOVER OF MULTIPLE ECOSYSTEM FUNCTIONS	FUNCTIONAL ECOLOGY	FUNCT. ECOL.	MUCH EFFORT HAS BEEN DEVOTED TO BETTER UNDERSTANDING THE EFFECTS OF ENVIRONMENT AND BIODIVERSITY ON ECOSYSTEM FUNCTIONING. HOWEVER, FEW STUDIES HAVE MOVED BEYOND MEASURING BIODIVERSITY AS SPECIES RICHNESS OF A SINGLE GROUP AND/OR FOCUSING ON A SINGLE ECOSYSTEM FUNCTION. WHILE THERE IS A GROWING RECOGNITION THAT ALONG ENVIRONMENTAL GRADIENTS, THE COMPOSITIONAL TURNOVER OF MULTIPLE TROPHIC GROUPS I…	ALPINE SYSTEMS; BIODIVERSITY-ECOSYSTEM FUNCTIONING; ELEVATION GRADIENT; MULTI-TROPHIC; PATH ANALYSES; BETA-DIVERSITY	NITROGEN MINERALIZATION; PLANT TRAITS; SOIL; BIODIVERSITY; COMMUNITY; RESPONSES; HOMOGENIZATION; MECHANISMS; REDUNDANCY; DYNAMICS	ENGLISH	ARTICLE	ARTICLE	0	BAPTIST F, 2008, ENVIRON MICROBIOL, V10, P799, DOI 10.1111/J.1462-2920.2007.01504.X.;BASELGA A, 2010, GLOBAL ECOL BIOGEOGR, V19, P134, DOI 10.1111/J.1466-8238.2009.00490.X.;BRADFORD MA, 2014, P NATL ACAD SCI USA, V111, P14478, DOI 10.1073/PNAS.1413707111.;BROSE U, 2016, PHILOS T R SOC B, V371, DOI 10.1098/RSTB.2015.0267.;BRUSSAARD L, 1998, APPL SOIL ECOL, V9, P123, DOI 10.1016/S0929-1393(98)00066…	MARTINEZ-ALMOYNA, C (REPRINT AUTHOR), UNIV SAVOIE MT BLANC, UNIV GRENOBLE ALPES, LAB ECOL ALPINE, CNRS,LECA, GRENOBLE, FRANCE.;MARTINEZ-ALMOYNA, CAMILLE, THUILLER, WILFRIED, OHLMANN, MARC, FOULQUIER, ARNAUD, MUNKEMULLER, TAMARA, UNIV SAVOIE MT BLANC, UNIV GRENOBLE ALPES, LAB ECOL ALPINE, CNRS,LECA, GRENOBLE, FRANCE.;CHALMANDRIER, LOIC, UNIV WYOMING, DEPT BOT, LARAMIE, WY 82071 USA.;CLEMENT, JEAN-…	10.1111/1365-2435.13393	111 RIVER ST, HOBOKEN 07030-5774, NJ USA	NA	NA	AGENCE NATIONALE DE LA RECHERCHEFRENCH NATIONAL RESEARCH AGENCY (ANR) [ANR-16-CE02-0009, ANR-15-IDEX-02, ANR-10-LAB-56]	AGENCE NATIONALE DE LA RECHERCHE, GRANT/AWARD NUMBER: ANR-16-CE02-0009, ANR-15-IDEX-02 AND ANR-10-LAB-56	NA	0269-8463	10	2053-2064	WILEY	33	2019	ISI000476219300001	58	ENVIRONMENTAL SCIENCES \& ECOLOGY	28	ECOLOGY	CMARTINEZALMGMAIL.COM	NA	JC0TY	NA	MARTINEZ-ALMOYNA, C (REPRINT AUTHOR), UNIV SAVOIE MT BLANC, UNIV GRENOBLE ALPES, LAB ECOL ALPINE, CNRS,LECA, GRENOBLE, FRANCE	ISI	UNIV SAVOIE MT BLANC;UNIV WYOMING;UNIV SAVOIE MT BLANC;PSL RES UNIV	UNIV SAVOIE MT BLANC	NA	MARTINEZ-ALMOYNA C, 2019, FUNCT ECOL	MARTINEZ-ALMOYNA C, 2019, FUNCT ECOL
FLOJGAARD C, 2019, PLOS ONE	FLOJGAARD C;FROSLEV TG;BRUNBJERG AK;BRUUN HH;MOESLUND J;HANSEN AJ;EJRNAES R	PREDICTING PROVENANCE OF FORENSIC SOIL SAMPLES: LINKING SOIL TO ECOLOGICAL HABITATS BY METABARCODING AND SUPERVISED CLASSIFICATION	PLOS ONE	PLOS ONE	ENVIRONMENTAL DNA (EDNA) IS INCREASINGLY APPLIED IN ECOLOGICAL STUDIES, INCLUDING STUDIES WITH THE PRIMARY PURPOSE OF CRIMINAL INVESTIGATION, IN WHICH EDNA FROM SOIL CAN BE USED TO PAIR SAMPLES OR REVEAL SAMPLE PROVENANCE. WE COLLECTED SOIL EDNA SAMPLES AS PART OF A LARGE NATIONAL BIODIVERSITY RESEARCH PROJECT ACROSS 130 SITES IN DENMARK. WE INVESTIGATED THE POTENTIAL FOR SOIL EDNA METABARCODING …	NA	ELLENBERG INDICATOR VALUES; DNA; BIODIVERSITY; TOOL	ENGLISH	ARTICLE	ARTICLE	1	92/43/EEC C.D., 1992, OFFICIAL J EUROPEA L, V206, P7.;ANGOLD PG, 2006, SCI TOTAL ENVIRON, V360, P196, DOI 10.1016/J.SCITOTENV.2005.08.035.;BARTELHEIMER M, 2016, FUNCT ECOL, V30, P506, DOI 10.1111/1365-2435.12531.;BENGTSSON-PALME J, 2013, METHODS ECOL EVOL, V4, P914, DOI 10.1111/2041-210X.12073.;BRUNBJERG AK, 2017, BIORXIV, DOI [10.1101/158030, DOI 10.1101/158030].;BRUNBJERG AK, 2017, BASIC APPL E…	FLOJGAARD, C (REPRINT AUTHOR), AARHUS UNIV, DEPT BIOSCI, SECT BIODIVERS, RONDE, DENMARK.;FLOJGAARD, CAMILLA, BRUNBJERG, ANE KIRSTINE, MOESLUND, JESPER, EJRNAES, RASMUS, AARHUS UNIV, DEPT BIOSCI, SECT BIODIVERS, RONDE, DENMARK.;FROSLEV, TOBIAS GULDBERG, HANSEN, ANDERS JOHANNES, NAT HIST MUSEUM DENMARK, COPENHAGEN, DENMARK.;BRUUN, HANS HENRIK, UNIV COPENHAGEN, DEPT BIOL, COPENHAGEN, DENMARK.	10.1371/JOURNAL.PONE.0202844	1160 BATTERY STREET, STE 100, SAN FRANCISCO, CA 94111 USA	E0202844	NA	INNOVATION FUND DENMARK GRAND SOLUTIONS [6151-00002B]; VILLUM FOUNDATION [VKR-023343]	WE CONSIDER THIS A CONTRIBUTION TO A NATIONAL RESEARCH PROJECT TO DEVELOP SOIL FORENSIC METHODS FOR DENMARK SUPPORTED BY INNOVATION FUND DENMARK GRAND SOLUTIONS (GRANT NO. 6151-00002B, HTTPS://INNOVATIONSFONDEN.DK/, AWARDED TO AJH) BASED ON DATA COLLECTED IN BIOWIDE, A NATIONWIDE SURVEY OF BIODIVERSITY IN DENMARK SUPPORTED BY THE VILLUM FOUNDATION (GRANT NO. VKR-023343, HTTPS://VELUXFOUNDATIONS.D…	NA	1932-6203	7	NA	PUBLIC LIBRARY SCIENCE	14	2019	ISI000477622200001	47	SCIENCE \& TECHNOLOGY - OTHER TOPICS	10	MULTIDISCIPLINARY SCIENCES	CAMFBIOS.AU.DK	NA	IL9RQ	NA	FLOJGAARD, C (REPRINT AUTHOR), AARHUS UNIV, DEPT BIOSCI, SECT BIODIVERS, RONDE, DENMARK	ISI	AARHUS UNIV;UNIV COPENHAGEN	AARHUS UNIV	NA	FLOJGAARD C, 2019, PLOS ONE	FLOJGAARD C, 2019, PLOS ONE
LEI W, 2019, ADV SCI	LEI W;BRUCHMANN J;RUEPING JL;LEVKIN PA;SCHWARTZ T	BIOFILM BRIDGES FORMING STRUCTURAL NETWORKS ON PATTERNED LUBRICANT-INFUSED SURFACES	ADVANCED SCIENCE	ADV. SCI.	DESPITE MANY DECADES OF RESEARCH, BIOFILM ARCHITECTURE AND SPREADING MECHANISMS ARE STILL NOT CLEAR BECAUSE OF THE HETEROGENOUS 3D STRUCTURE WITHIN BIOFILMS. HERE, PATTERNED ``SLIPPERY LUBRICANT-INFUSED POROUS SURFACES ARE UTILIZED TO STUDY BIOFILM STRUCTURE OF PSEUDOMONAS AERUGINOSA, STENOTROPHOMONAS MALTOPHILIA, AND STAPHYLOCOCCUS AUREUS. IT IS FOUND THAT BACTERIA ARE ABLE TO SPREAD OVER BACTER…	ANTIBIOFOULING; BIOFILM BRIDGING; BIOFILM STRUCTURE; LIQUID-INFUSED SURFACES; NETWORKS; PATTERNED ``SLIPPERY LUBRICANT-INFUSED POROUS SURFACES (SLIPS)	PSEUDOMONAS-AERUGINOSA; ANTIBIOTIC-RESISTANCE; IRON; BACTERIA; RELEASE; FLOW; DNA	ENGLISH	ARTICLE	ARTICLE	0	BADV M, 2018, ACS NANO, V12, P10890, DOI 10.1021/ACSNANO.8B03938.;BADV M, 2017, SCI REP-UK, V7, DOI 10.1038/S41598-017-12149-1.;BRUCHMANN J, 2017, ADV HEALTHC MATER, V6, DOI 10.1002/ADHM.201601082.;BRUCHMANN J, 2015, PLOS ONE, V10, DOI 10.1371/JOURNAL.PONE.0117300.;DAVIES D, 2003, NAT REV DRUG DISCOV, V2, P114, DOI 10.1038/NRD1008.;DE LA FUENTE-NUNEZ C, 2013, CURR OPIN MICROBIOL, V16, P580, DOI 1…	LEVKIN, PA (REPRINT AUTHOR), KARLSRUHE INST TECHNOL, INST TOXICOL \& GENET, HERMANN VON HELMHOLTZ PL 1, D-76344 EGGENSTEIN LEOPOLDSHAFEN, GERMANY.;SCHWARTZ, T (REPRINT AUTHOR), KARLSRUHE INST TECHNOL, INST FUNCT INTERFACES, HERMANN VON HELMHOLTZ PL 1, D-76344 EGGENSTEIN LEOPOLDSHAFEN, GERMANY.;LEVKIN, PA (REPRINT AUTHOR), KARLSRUHE INST TECHNOL, INST ORGAN CHEM, D-76131 KARLSRUHE, GERMANY.;LEI, W…	10.1002/ADVS.201900519	111 RIVER ST, HOBOKEN 07030-5774, NJ USA	1900519	NA	ERC STARTING GRANT [337077]; HELMHOLTZ ASSOCIATION'S INITIATIVE AND NETWORKING FUND [VH-NG-621]; CHINA SCHOLARSHIP COUNCIL (CSC)CHINA SCHOLARSHIP COUNCIL; HELMHOLTZ PROGRAM BIF-TM	THE RESEARCH WAS SUPPORTED BY THE ERC STARTING GRANT (ID: 337077-DROPCELLARRAY), AND HELMHOLTZ ASSOCIATION'S INITIATIVE AND NETWORKING FUND (GRANT NO. VH-NG-621). W.L. IS GRATEFUL TO THE CHINA SCHOLARSHIP COUNCIL (CSC) FOR THE PH.D. SCHOLARSHIP. THE AUTHORS THANK DR. ZHEQIN DONG TO SUPPORT THIS WORK. THE WORK WAS FURTHER SUPPORTED BY THE HELMHOLTZ PROGRAM BIF-TM.	NA	NA	13	NA	WILEY	6	2019	ISI000477710600007	45	CHEMISTRY, SCIENCE \& TECHNOLOGY - OTHER TOPICS, MATERIALS SCIENCE	4	CHEMISTRY, MULTIDISCIPLINARY, NANOSCIENCE \& NANOTECHNOLOGY, MATERIALS SCIENCE, MULTIDISCIPLINARY	LEVKINKIT.EDU THOMAS.SCHWARTZKIT.EDU	NA	IM0WO	NA	LEVKIN, PA (REPRINT AUTHOR), KARLSRUHE INST TECHNOL, INST TOXICOL \& GENET, HERMANN VON HELMHOLTZ PL 1, D-76344 EGGENSTEIN LEOPOLDSHAFEN, GERMANY	ISI	KARLSRUHE INST TECHNOL;SCHWARTZ;KARLSRUHE INST TECHNOL	KARLSRUHE INST TECHNOL	NA	LEI W, 2019, ADV SCI	LEI W, 2019, ADV SCI
NAGATA N, 2019, MITOCHONDRIAL DNA PART B-RESOUR	NAGATA N	THE COMPLETE MITOCHONDRIAL GENOME OF THE CRITICALLY ENDANGERED DIVING BEETLE DYTISCUS SHARPI (COLEOPTERA: DYTISCIDAE)	MITOCHONDRIAL DNA PART B-RESOURCES	MITOCHONDRIAL DNA PART B-RESOUR.	THE DIVING BEETLES DYTISCUS SHARPI IS ONE OF THE MOST CRITICALLY ENDANGERED SPECIES IN JAPAN, CAUSED BY EXCESSIVE CAPTURE AND DESTRUCTION OF THEIR HABITATS. HERE, THE COMPLETE MITOCHONDRIAL GENOME SEQUENCE (MITOGENOME) OF D. SHARPI IS DESCRIBED. THE ENTIRE MITOGENOME SEQUENCE WAS 19,476 BP LONG, CONTAINING 13 PROTEIN-CODING GENES, 2 RIBOSOMAL RNA GENES, 22 TRANSFER RNA GENES, AND 1 CONTROL REGION…	COMPLETE MITOGENOME; DIVING BEETLE; DYTISCINAE; DYTISCUS SHARPI	NA	ENGLISH	ARTICLE	ARTICLE	0	BERNT M, 2013, MOL PHYLOGENET EVOL, V69, P313, DOI 10.1016/J.YMPEV.2012.08.023.;HYDE J, 2017, AUST J ZOOL, V65, P283, DOI 10.1071/ZO17076.;INODA T, 2011, ENTOMOL SCI, V14, P13, DOI 10.1111/J.1479-8298.2010.00407.X.;LINARD B, 2016, MOL ECOL RESOUR, V16, P1365, DOI 10.1111/1755-0998.12539.;LIU NY, 2018, CONSERV GENET RESOUR, V10, P157, DOI 10.1007/S12686-017-0787-0.;NAGATA N, 2018, ZOOL SCI, V35, P…	NAGATA, N (REPRINT AUTHOR), NATL MUSEUM NAT \& SCI, DIV COLLECT CONSERVAT, IBARAKI 3050005, JAPAN.;NAGATA, NOBUAKI, NATL MUSEUM NAT \& SCI, DIV COLLECT CONSERVAT, IBARAKI 3050005, JAPAN.	10.1080/23802359.2019.1630333	2-4 PARK SQUARE, MILTON PARK, ABINGDON OR14 4RN, OXON, ENGLAND	NA	NA	RESEARCH PROGRAM OF INTEGRATED ANALYSIS OF NATURAL HISTORY COLLECTIONS FOR CONSERVATION OF HIGHLY ENDANGERED SPECIES (NATIONAL MUSEUM OF NATURE AND SCIENCE)	THIS STUDY WAS PARTIALLY SUPPORTED BY THE RESEARCH PROGRAM OF INTEGRATED ANALYSIS OF NATURAL HISTORY COLLECTIONS FOR CONSERVATION OF HIGHLY ENDANGERED SPECIES (NATIONAL MUSEUM OF NATURE AND SCIENCE).	NA	2380-2359	2	2375-2376	TAYLOR \& FRANCIS LTD	4	2019	ISI000475308600001	8	GENETICS \& HEREDITY	0	GENETICS \& HEREDITY	NAGATAKAHAKU.GO.JP	NA	II6MS	NA	NAGATA, N (REPRINT AUTHOR), NATL MUSEUM NAT \& SCI, DIV COLLECT CONSERVAT, IBARAKI 3050005, JAPAN	ISI	DIV COLLECT CONSERVAT	DIV COLLECT CONSERVAT	NA	NAGATA N, 2019, MITOCHONDRIAL DNA PART B-RESOUR	NAGATA N, 2019, MITOCHONDRIAL DNA PART B-RESOUR
GIONGO A, 2019, DIVERSITY-BASEL	GIONGO A;MEDINA-SILVA R;ASTARITA LV;BORGES LGA;OLIVEIRA RR;SIMAO TLL;GANO KA;DAVIS-RICHARDSON AG;BROWN CT;FAGEN JR;ARZIVENCO PM;NETO CP;ABICHEQUER AD;LINDHOLZ CG;BAPTISTA-SILVA A;MONDIN CA;UTZ LRP;TRIPLETT EW;EIZIRIK E	SEASONAL PHYSIOLOGICAL PARAMETERS AND PHYTOTELMATA BACTERIAL DIVERSITY OF TWO BROMELIAD SPECIES (AECHMEA GAMOSEPALA AND VRIESEA PLATYNEMA) FROM THE ATLANTIC FOREST OF SOUTHERN BRAZIL	DIVERSITY-BASEL	DIVERSITY-BASEL	THE ECOLOGY OF COMPLEX MICROHABITATS REMAINS POORLY CHARACTERIZED IN MOST TROPICAL AND SUBTROPICAL BIOMES, AND HOLDS POTENTIAL TO HELP UNDERSTAND THE STRUCTURE AND DYNAMICS OF DI FF ERENT BIODIVERSITY COMPONENTS IN THESE ECOSYSTEMS. WE ASSESSED NUTRITIONAL AND METABOLIC PARAMETERS OF TWO BROMELIAD SPECIES (AECHMEA GAMOSEPALA AND VRIESEA PLATYNEMA) AT AN ATLANTIC FOREST SITE AND USED 16S RDNA META…	COMMUNITY ECOLOGY; PLANT NUTRITION; EDNA; DNA METABARCODING	CRASSULACEAN ACID METABOLISM; VASCULAR EPIPHYTES; MINERAL-NUTRITION; PHOTOSYNTHETIC PATHWAYS; NITROGEN; PHOSPHORUS; GROWTH; CAM; ECOSYSTEMS; STRATEGIES	ENGLISH	ARTICLE	ARTICLE	0	AERTS R, 2000, ADV ECOL RES, V30, P1, DOI 10.1016/S0065-2504(08)60016-1.;AHEMAD MUNEES, 2014, JOURNAL OF KING SAUD UNIVERSITY SCIENCE, V26, P1, DOI 10.1016/J.JKSUS.2013.05.001.;ALLEN S. E., 1974, CHEM ANAL ECOLOGICAL, P565.;AMBROSINI A., 2007, REV BRAS BIOCIENCIAS, V5, P1169.;SAVIO LEB, 2012, PLANT CELL TISS ORG, V108, P465, DOI 10.1007/S11240-011-0058-9.;BASHAN Y, 2014, PLANT SOIL, V378, P1, DOI…	EIZIRIK, E (REPRINT AUTHOR), PONTIFICIA UNIV CATOLICA RIO GRANDE SUL PUCRS, ESCOLA CIENCIAS, BR-90619900 PORTO ALEGRE, RS, BRAZIL.;GIONGO, ADRIANA, MEDINA-SILVA, RENATA, BORGES, LUIZ GUSTAVO DOS A., OLIVEIRA, RAFAEL R., PONTIFICIA UNIV CATOLICA RIO GRANDE SUL PUCRS, INST PETR \& RECURSOS NAT, BR-90619900 PORTO ALEGRE, RS, BRAZIL.;MEDINA-SILVA, RENATA, ASTARITA, LEANDRO V., SIMAO, TAIZ L. L., ARZI…	10.3390/D11070111	ST ALBAN-ANLAGE 66, CH-4052 BASEL, SWITZERLAND	111	NA	CONSELHO NACIONAL DE DESENVOLVIMENTO CIENTIFICO E TECNOLOGICONATIONAL COUNCIL FOR SCIENTIFIC AND TECHNOLOGICAL DEVELOPMENT (CNPQ) [474652/2009-2]	THIS RESEARCH WAS FUNDED BY [CONSELHO NACIONAL DE DESENVOLVIMENTO CIENTIFICO E TECNOLOGICO] GRANT NUMBER [474652/2009-2].	NA	NA	7	NA	MDPI	11	2019	ISI000481532700017	82	ENVIRONMENTAL SCIENCES \& ECOLOGY	2	ECOLOGY	EDUARDO.EIZIRIKPUCRS.BR	NA	IR6EO	NA	EIZIRIK, E (REPRINT AUTHOR), PONTIFICIA UNIV CATOLICA RIO GRANDE SUL PUCRS, ESCOLA CIENCIAS, BR-90619900 PORTO ALEGRE, RS, BRAZIL	ISI	PONTIFICIA UNIV CATOLICA RIO GRANDE SUL PUCRS;PONTIFICIA UNIV CATOLICA RIO GRANDE SUL PUCRS;INST FOOD AND AGR SCI	PONTIFICIA UNIV CATOLICA RIO GRANDE SUL PUCRS	NA	GIONGO A, 2019, DIVERSITY-BASEL	GIONGO A, 2019, DIVERSITY-BASEL
VAUSE BJ, 2019, BMC ECOL	VAUSE BJ;MORLEY SA;FONSECA VG;JAZDZEWSKA A;ASHTON GV;BARNES DKA;GIEBNER H;CLARK MS;PECK LS	SPATIAL AND TEMPORAL DYNAMICS OF ANTARCTIC SHALLOW SOFT-BOTTOM BENTHIC COMMUNITIES: ECOLOGICAL DRIVERS UNDER CLIMATE CHANGE	BMC ECOLOGY	BMC ECOL.	BACKGROUNDMARINE SOFT SEDIMENTS ARE SOME OF THE MOST WIDESPREAD HABITATS IN THE OCEAN, PLAYING A VITAL ROLE IN GLOBAL CARBON CYCLING, BUT ARE AMONGST THE LEAST STUDIED WITH REGARD TO SPECIES COMPOSITION AND ECOSYSTEM FUNCTIONING. THIS IS PARTICULARLY TRUE OF THE POLAR REGIONS, WHICH ARE CURRENTLY UNDERGOING RAPID CLIMATE CHANGE, THE IMPACTS OF WHICH ARE POORLY UNDERSTOOD. COMPARED TO OTHER LATITU…	DISTURBANCE ECOLOGY; PATCHINESS; SEASONALITY; LATITUDINAL COMPARISONS; SEDIMENT PROPERTIES	WATER SITE; DIVERSITY; BIODIVERSITY; MEIOFAUNA; ECOSYSTEM; SEA; ICE; DISCRIMINATION; PENINSULA; SEDIMENTS	ENGLISH	ARTICLE	ARTICLE	0	ANDERSON MJ, 2008, J EXP MAR BIOL ECOL, V366, P16, DOI 10.1016/J.JEMBE.2008.07.006.;ARRIGO KR, 2004, DEEP-SEA RES PT II, V51, P117, DOI 10.1016/J.DSR2.2003.04.003.;BARNES DKA, 2007, PHILOS T R SOC B, V362, P11, DOI 10.1098/RSTB.2006.1951.;BARNES DKA, 2014, CURR BIOL, V24, PR553, DOI 10.1016/J.CUB.2014.04.040.;BARNES DKA, 2011, NAT CLIM CHANGE, V1, P365, DOI 10.1038/NCLIMATE1232.;BLOTT SJ, 2001, E…	MORLEY, SA (REPRINT AUTHOR), BRITISH ANTARCT SURVEY, MADINGLEY RD, CAMBRIDGE CB3 0ET, CAMBS, ENGLAND.;VAUSE, BELINDA J., MORLEY, SIMON A., ASHTON, GAIL V., BARNES, DAVID K. A., CLARK, MELODY S., PECK, LLOYD S., BRITISH ANTARCT SURVEY, MADINGLEY RD, CAMBRIDGE CB3 0ET, CAMBS, ENGLAND.;FONSECA, VERA G., GIEBNER, HENDRIK, CTR MOL BIODIVERS RES, ZOOL RES MUSEUM ALEXANDER KOENIG ZFMK, ADENAUERALLEE 160…	10.1186/S12898-019-0244-X	CAMPUS, 4 CRINAN ST, LONDON N1 9XW, ENGLAND	27	NA	NERCNERC NATURAL ENVIRONMENT RESEARCH COUNCIL	THIS STUDY WAS FUNDED BY NERC CORE FUNDING TO THE BIODIVERSITY, EVOLUTION AND ADAPTATIONS TEAM (BRITISH ANTARCTIC SURVEY). APART FROM THE FUNDING, NERC HAD NO ROLE IN THE DESIGN OF THE STUDY, COLLECTION, ANALYSIS, AND INTERPRETATION OF DATA OR IN WRITING THIS MANUSCRIPT.	NA	NA	NA	NA	BMC	19	2019	ISI000474354200001	70	ENVIRONMENTAL SCIENCES \& ECOLOGY	13	ECOLOGY	SMORBAS.AC.UK	NA	IH2WB	NA	MORLEY, SA (REPRINT AUTHOR), BRITISH ANTARCT SURVEY, MADINGLEY RD, CAMBRIDGE CB3 0ET, CAMBS, ENGLAND	ISI	CTR MOL BIODIVERS RES;UNIV LODZ;SMITHSONIAN ENVIRONM RES CTR	NOTREPORTED	NA	VAUSE BJ, 2019, BMC ECOL	VAUSE BJ, 2019, BMC ECOL
RADINGER J, 2019, FISH FISH	RADINGER J;BRITTON JR;CARLSON SM;MAGURRAN AE;DIEGO ALCARAZ-HERNANDEZ J;ALMODOVAR A;BENEJAM L;FERNANDEZ-DELGADO C;NICOLA GG;OLIVA-PATERNA FJ;TORRALVA M;GARCIA-BERTHOU E	EFFECTIVE MONITORING OF FRESHWATER FISH	FISH AND FISHERIES	FISH. FISH.	FRESHWATER ECOSYSTEMS CONSTITUTE ONLY A SMALL FRACTION OF THE PLANET'S WATER RESOURCES, YET SUPPORT MUCH OF ITS DIVERSITY, WITH FRESHWATER FISH ACCOUNTING FOR MORE SPECIES THAN BIRDS, MAMMALS, AMPHIBIANS OR REPTILES. FRESH WATERS ARE, HOWEVER, PARTICULARLY VULNERABLE TO ANTHROPOGENIC IMPACTS, INCLUDING HABITAT LOSS, CLIMATE AND LAND USE CHANGE, POLLUTION AND BIOLOGICAL INVASIONS. THIS ENVIRONMENT…	BIODIVERSITY TARGETS; ECOLOGICAL MONITORING; ENVIRONMENTAL ASSESSMENT; ENVIRONMENTAL MANAGEMENT; RIVERS AND LAKES; SAMPLING DESIGN	STATISTICAL POWER ANALYSIS; FEELINGS-BASED APPROACH; PIKE ESOX-LUCIUS; CLIMATE-CHANGE; RIVER TRENT; BIODIVERSITY CHANGE; ENVIRONMENTAL DNA; SPECIES-DIVERSITY; EUROPEAN RIVERS; DATA-MANAGEMENT	ENGLISH	ARTICLE	ARTICLE	1	ALEXANDER M. A., 2008, MANAGEMENT PLANNING.;ALLAN JD, 2005, BIOSCIENCE, V55, P1041, DOI 10.1641/0006-3568(2005)055[1041:OOIW]2.0.CO,2.;TRIGO FA, 2017, KNOWL MANAG AQUAT EC, DOI 10.1051/KMAE/2017009.;APRIL J, 2011, P NATL ACAD SCI USA, V108, P10602, DOI 10.1073/PNAS.1016437108.;ARLINGHAUS R, 2007, FISH FISH, V8, P57, DOI 10.1111/J.1467-2979.2007.00233.X.;BANHA F, 2015, KNOWL MANAG AQUAT EC, DOI 10…	RADINGER, J (REPRINT AUTHOR), UNIV GIRONA, INST AQUAT ECOL, GRECO, GIRONA 17003, SPAIN.;RADINGER, JOHANNES, DIEGO ALCARAZ-HERNANDEZ, JUAN, GARCIA-BERTHOU, EMILI, UNIV GIRONA, INST AQUAT ECOL, GRECO, GIRONA 17003, SPAIN.;BRITTON, J. ROBERT, BOURNEMOUTH UNIV, FAC SCI \& TECHNOL, POOLE, DORSET, ENGLAND.;CARLSON, STEPHANIE M., UNIV CALIF BERKELEY, DEPT ENVIRONM SCI POLICY \& MANAGEMENT, BERKELEY, CA …	10.1111/FAF.12373	111 RIVER ST, HOBOKEN 07030-5774, NJ USA	NA	NA	GOVERNMENT OF CATALONIAGENERALITAT DE CATALUNYA [2014 SGR 484, 2017 SGR 548]; SPANISH MINISTRY OF SCIENCE, INNOVATION AND UNIVERSITIES [BIODIVERSA3-2015-26, CGL2015-69311-REDT, CGL2016-80820-R, PCIN-2016-168]	GOVERNMENT OF CATALONIA, GRANT/AWARD NUMBER: 2014 SGR 484 AND 2017 SGR 548; SPANISH MINISTRY OF SCIENCE, INNOVATION AND UNIVERSITIES, GRANT/AWARD NUMBER: BIODIVERSA3-2015-26, CGL2015-69311-REDT, CGL2016-80820-R AND PCIN-2016-168	NA	1467-2960	4	729-747	WILEY	20	2019	ISI000474606100008	231	FISHERIES	22	FISHERIES	JOHANNES.RADINGERUDG.EDU	NA	IH6LA	NA	RADINGER, J (REPRINT AUTHOR), UNIV GIRONA, INST AQUAT ECOL, GRECO, GIRONA 17003, SPAIN	ISI	UNIV GIRONA;BOURNEMOUTH UNIV;UNIV CALIF BERKELEY;UNIV ST ANDREWS;UNIV COMPLUTENSE MADRID;UNIV VIC;UNIV CORDOBA;UNIV CASTILLA LA MANCHA;UNIV MURCIA	UNIV GIRONA	NA	RADINGER J, 2019, FISH FISH	RADINGER J, 2019, FISH FISH
STRAND DA, 2019, J APPL ECOL	STRAND DA;JOHNSEN SI;RUSCH JC;AGERSNAP S;LARSEN WB;KNUDSEN SW;MOLLER PR;VRALSTAD T	MONITORING A NORWEGIAN FRESHWATER CRAYFISH TRAGEDY: EDNA SNAPSHOTS OF INVASION, INFECTION AND EXTINCTION	JOURNAL OF APPLIED ECOLOGY	J. APPL. ECOL.	SAMMENDRAG EUROPEISK EDELKREPS (ASTACUS ASTACUS) TRUES AV KREPSEPEST SOM FORARSAKES AV EGGSPORESOPPEN APHANOMYCES ASTACI. SMITTEN SPRES AV FREMMED NORDAMERIKANSK FERSKVANNSKREPS (F.EKS. SIGNALKREPS, PACIFASTACUS LENIUSCULUS). OVERVAKING AV KREPSEPEST I NORGE HAR TRADISJONELT BASERT SEG PA BURFORSOK, EN ETISK PROBLEMATISK METODE HVOR DODELIGHET HOS EDELKREPS I BUR OVERVAKES VED RELEVANTE LOKALITET…	CRAYFISH PLAGUE; DISEASE SURVEILLANCE; ENVIRONMENTAL DNA; HOST-PATHOGEN; INVASIVE SPECIES; NOBLE CRAYFISH; SIGNAL CRAYFISH; SPECIES-SPECIFIC DETECTION	WHITE-CLAWED CRAYFISH; ENVIRONMENTAL DNA; APHANOMYCES-ASTACI; PLAGUE; TRANSMISSION; CONSERVATION	ENGLISH	ARTICLE	ARTICLE	3	AGERSNAP S, 2017, PLOS ONE, V12, DOI 10.1371/JOURNAL.PONE.0179261.;ALDERMAN DJ, 1987, J FISH DIS, V10, P385, DOI 10.1111/J.1365-2761.1987.TB01086.X.;BASS D, 2015, TRENDS PARASITOL, V31, P499, DOI 10.1016/J.PT.2015.06.013.;BOHMANN K, 2014, TRENDS ECOL EVOL, V29, P358, DOI 10.1016/J.TREE.2014.04.003.;DEINER K, 2017, MOL ECOL, V26, P5872, DOI 10.1111/MEC.14350.;DOI H, 2015, ENVIRON SCI TECHNOL, V49,…	STRAND, DA (REPRINT AUTHOR), NORWEGIAN VET INST, OSLO, NORWAY.;STRAND, DA (REPRINT AUTHOR), NORWEGIAN INST WATER RES, OSLO, NORWAY.;STRAND, DAVID A., RUSCH, JOHANNES C., VRALSTAD, TRUDE, NORWEGIAN VET INST, OSLO, NORWAY.;STRAND, DAVID A., NORWEGIAN INST WATER RES, OSLO, NORWAY.;JOHNSEN, STEIN IVAR, NORWEGIAN INST NAT RES, LILLEHAMMER, NORWAY.;RUSCH, JOHANNES C., UNIV OSLO, DEPT BIOSCI, OSLO, NORW…	10.1111/1365-2664.13404	111 RIVER ST, HOBOKEN 07030-5774, NJ USA	NA	NA	NORGES FORSKNINGSRAD [243907]	NORGES FORSKNINGSRAD, GRANT/AWARD NUMBER: 243907	NA	0021-8901	7	1661-1673	WILEY	56	2019	ISI000474270200014	45	BIODIVERSITY \& CONSERVATION, ENVIRONMENTAL SCIENCES \& ECOLOGY	16	BIODIVERSITY CONSERVATION, ECOLOGY	DAVID.STRANDVETINST.NO	NA	IH1RY	NA	STRAND, DA (REPRINT AUTHOR), NORWEGIAN VET INST, OSLO, NORWAY	ISI	RUSCH;NORWEGIAN INST WATER RES;NORWEGIAN INST NAT RES;UNIV OSLO;UNIV COPENHAGEN;AARHUS UNIV	NORWEGIAN VET INST	NA	STRAND DA, 2019, J APPL ECOL	STRAND DA, 2019, J APPL ECOL
RONI P, 2019, WILEY INTERDISCIP REV -WATER	RONI P;HALL JE;DRENNER SM;ARTERBURN D	MONITORING THE EFFECTIVENESS OF FLOODPLAIN HABITAT RESTORATION: A REVIEW OF METHODS AND RECOMMENDATIONS FOR FUTURE MONITORING	WILEY INTERDISCIPLINARY REVIEWS-WATER	WILEY INTERDISCIP. REV.-WATER	FLOODPLAINS ARE SOME OF THE MOST ECOLOGICALLY IMPORTANT AND HUMAN-IMPACTED HABITATS THROUGHOUT THE WORLD. LARGE EFFORTS ARE UNDERWAY IN NORTH AMERICA, EUROPE, AUSTRALIA, AND ELSEWHERE TO RESTORE FLOODPLAIN HABITATS, NOT ONLY TO INCREASE FISH AND AQUATIC BIOTA BUT TO RESTORE ECOLOGICAL DIVERSITY. AS THE SCALE, NUMBER, AND COMPLEXITY OF FLOODPLAIN RESTORATION PROJECTS HAS INCREASED, SO HAS THE NEED…	FLOODPLAINS; MONITORING; RESTORATION	LIFE DEMONSTRATION PROJECT; RIVER RESTORATION; STREAM RESTORATION; BENTHIC INVERTEBRATES; ENVIRONMENTAL DNA; HYDROMORPHOLOGICAL RESTORATION; BIOLOGICAL EFFECTIVENESS; SECONDARY CHANNELS; ECOLOGICAL CHANGES; GROUND BEETLES	ENGLISH	REVIEW	ARTICLE	0	AKITA M, 2006, ECOL FRESHW FISH, V15, P125, DOI 10.1111/J.1600-0633.2006.00153.X.;ANDERSON DH, 2014, RESTOR ECOL, V22, P367, DOI 10.1111/REC.12061.;[ANONYMOUS], 2006, YB INT LAW COMMISSIO, VII.;BAATTRUP-PEDERSEN A, 2000, AQUAT CONSERV, V10, P13, DOI 10.1002/(SICI)1099-0755(200001/02)10:1<13::AID-AQC351>3.0.CO,2-S.;BANCHETTI R., 2005, ATTI DELLA SOCIETA TOSCANA DI SCIENZE NATURALI RESIDENTE IN PIS…	RONI, P (REPRINT AUTHOR), CRAMER FISH SCI, WATERSHED SCI LAB, 1125 12TH AVE NW,SUITE B-1, ISSAQUAH, WA 98075 USA.;RONI, PHILIP, HALL, JASON E., ARTERBURN, DEREK, CRAMER FISH SCI, WATERSHED SCI LAB, 1125 12TH AVE NW,SUITE B-1, ISSAQUAH, WA 98075 USA.;DRENNER, S. MATTHEW, CRAMER FISH SCI, FISH ECOL LAB, PORTLAND, OR USA.	10.1002/WAT2.1355	111 RIVER ST, HOBOKEN 07030-5774, NJ USA	E1355	NA	U.S. DEPARTMENT OF ENERGYUNITED STATES DEPARTMENT OF ENERGY (DOE)	U.S. DEPARTMENT OF ENERGY	NA	2049-1948	4	NA	WILEY	6	2019	ISI000471709400009	185	ENVIRONMENTAL SCIENCES \& ECOLOGY, WATER RESOURCES	24	ENVIRONMENTAL SCIENCES, WATER RESOURCES	PHIL.RONIFISHSCIENCES.NET	NA	ID5IH	NA	RONI, P (REPRINT AUTHOR), CRAMER FISH SCI, WATERSHED SCI LAB, 1125 12TH AVE NW,SUITE B-1, ISSAQUAH, WA 98075 USA	ISI	CRAMER FISH SCI;CRAMER FISH SCI	CRAMER FISH SCI	NA	RONI P, 2019, WILEY INTERDISCIP REV -WATER	RONI P, 2019, WILEY INTERDISCIP REV -WATER
HUNTER ME, 2019, ECOL INDIC	HUNTER ME;MEIGS-FRIEND G;FERRANTE JA;SMITH BJ;HART KM	EFFICACY OF EDNA AS AN EARLY DETECTION INDICATOR FOR BURMESE PYTHONS IN THE ARM LOXAHATCHEE NATIONAL WILDLIFE REFUGE IN THE GREATER EVERGLADES ECOSYSTEM	ECOLOGICAL INDICATORS	ECOL. INDIC.	ENVIRONMENTAL DNA (EDNA) DETECTION OF INVASIVE SPECIES CAN BE USED TO INFORM MANAGEMENT DECISIONS BY DELIMITING OCCUPIED RANGES AND ESTIMATING DETECTION PROBABILITIES. ENVIRONMENTAL DNA IS SHED INTO THE ENVIRONMENT THROUGH SKIN CELLS AND BODILY FLUIDS AND CAN BE DETECTED IN WATER SAMPLES COLLECTED FROM LAKES, RIVERS, AND SWAMPS. IN SOUTH FLORIDA, USA, INVASIVE BURMESE PYTHONS (PYTHON BIVITTATUS) …	ENVIRONMENTAL DNA; INVASIVE SPECIES; GIANT CONSTRICTOR SNAKES; OCCUPANCY ESTIMATE; NON-INVASIVE MONITORING; RANGE DELIMITATION	MOLURUS-BIVITTATUS; ENVIRONMENTAL DNA; DIGITAL PCR; PERSISTENCE; FLORIDA; PARK	ENGLISH	ARTICLE	ARTICLE	3	BONNEAU M, 2016, ECOL MODEL, V337, P15, DOI 10.1016/J.ECOLMODEL.2016.05.013.;BRANDT L. A., 2002, TREE ISLANDS OF THE EVERGLADES, P311.;BRANDT L. A, 2000, PATTERNS CHANGE TREE, P14.;BRANDT LA, 2003, SOUTHEAST NAT, V2, P179, DOI 10.1656/1528-7092(2003)002[0179:WAVOBI]2.0.CO,2.;CHESTNUT T, 2014, PLOS ONE, V9, DOI 10.1371/JOURNAL.PONE.0106790.;CHRISTY MT, 2010, J APPL ECOL, V47, P106, DOI 10.1111/J.1…	HUNTER, ME (REPRINT AUTHOR), US GEOL SURVEY, WETLAND \& AQUAT RES CTR, 7920 NORTH WEST 71ST ST, GAINESVILLE, FL 32653 USA.;HUNTER, MARGARET E., MEIGS-FRIEND, GAIA, US GEOL SURVEY, WETLAND \& AQUAT RES CTR, 7920 NORTH WEST 71ST ST, GAINESVILLE, FL 32653 USA.;FERRANTE, JASON A., US GEOL SURVEY, WETLAND \& AQUAT RES CTR, CHEROKEE NATION TECHNOL, 7920 NORTH WEST 71ST ST, GAINESVILLE, FL 32653 USA.;SM…	10.1016/J.ECOLIND.2019.02.058	PO BOX 211, 1000 AE AMSTERDAM, NETHERLANDS	NA	NA	USGS'S GREATER EVERGLADES PRIORITY ECOSYSTEMS SCIENCE (GEPES) PROGRAM	THIS PROJECT WAS FUNDED IN WHOLE BY USGS'S GREATER EVERGLADES PRIORITY ECOSYSTEMS SCIENCE (GEPES) PROGRAM.	NA	1470-160X	NA	617-622	ELSEVIER SCIENCE BV	102	2019	ISI000470964500061	54	BIODIVERSITY \& CONSERVATION, ENVIRONMENTAL SCIENCES \& ECOLOGY	24	BIODIVERSITY CONSERVATION, ENVIRONMENTAL SCIENCES	MHUNTERUSGS.GOV	NA	IC4VG	NA	HUNTER, ME (REPRINT AUTHOR), US GEOL SURVEY, WETLAND \& AQUAT RES CTR, 7920 NORTH WEST 71ST ST, GAINESVILLE, FL 32653 USA	ISI	WETLAND AND AQUAT RES CTR;WETLAND AND AQUAT RES CTR;WETLAND AND AQUAT RES CTR;WETLAND AND AQUAT RES CTR	WETLAND AND AQUAT RES CTR	NA	HUNTER ME, 2019, ECOL INDIC	HUNTER ME, 2019, ECOL INDIC
RHODES LL, NA, N Z J MAR FRESHW RES	RHODES LL;SMITH KF;MACKENZIE L;MOISAN C	CHECKLIST OF THE PLANKTONIC MARINE DINOFLAGELLATES OF NEW ZEALAND	NEW ZEALAND JOURNAL OF MARINE AND FRESHWATER RESEARCH	N. Z. J. MAR. FRESHW. RES.	PLANKTONIC DINOFLAGELLATE RECORDS FOR NEW ZEALAND ARE SUBSTANTIAL DUE TO INTENSE MONITORING PROGRAMMES THAT HAVE TAKEN PLACE ON BEHALF OF NEW ZEALAND'S BIOTOXIN REGULATORS AND THE SHELLFISH INDUSTRY SINCE 1993. AT THAT TIME A KARENIA BLOOM CAUSED HUMAN ILLNESSES AND SHELLFISH HARVESTING CEASED UNTIL MONITORING WAS INSTIGATED. PHYTOPLANKTON RECORDS ARE BASED ON MORPHOLOGICAL IDENTIFICATION USING L…	DINOFLAGELLATES; PLANKTONIC; MARINE; NEW ZEALAND; QUANTITATIVE PCR	SP-NOV; AMPHIDINIUM-CARTERAE; DINOPHYCEAE; KARENIA; GYMNODINIALES; GENUS; MORPHOLOGY; BLOOM; PFIESTERIACEAE; IDENTIFICATION	ENGLISH	ARTICLE, EARLY ACCESS	ARTICLE	0	BALECH E., 1976, CLAVE ILUSTRADA DINO.;CALADO AJ, 2010, PROTIST, V161, P517, DOI 10.1016/J.PROTIS.2010.04.003.;CHANG FH, 2008, HARMFUL ALGAE, V7, P532, DOI 10.1016/J.HAL.2007.11.004.;CHANG FH, 1999, PHYCOLOGIA, V38, P377.;CHANG FH, 2012, NZ INVENTORY BIODIVE, V3, P175.;DAUGBJERG N, 2000, PHYCOLOGIA, V39, P302, DOI 10.2216/I0031-8884-39-4-302.1.;DE SALAS MF, 2005, NEW ZEAL J MAR FRESH, V39, P135, …	RHODES, LL (REPRINT AUTHOR), CAWTHRON INST, COASTAL \& FRESHWATER GRP, NELSON, NEW ZEALAND.;RHODES, LESLEY L., SMITH, KIRSTY F., MACKENZIE, LINCOLN, MOISAN, CATHERINE, CAWTHRON INST, COASTAL \& FRESHWATER GRP, NELSON, NEW ZEALAND.	10.1080/00288330.2019.1626746	2-4 PARK SQUARE, MILTON PARK, ABINGDON OR14 4RN, OXON, ENGLAND	NA	NA	NEW ZEALAND MINISTRY FOR BUSINESS, INNOVATION AND EMPLOYMENTNEW ZEALAND MINISTRY OF BUSINESS, INNOVATION AND EMPLOYMENT (MBIE) [CAWX1317, CAWX0902]	THIS WORK WAS SUPPORTED BY NEW ZEALAND MINISTRY FOR BUSINESS, INNOVATION AND EMPLOYMENT [GRANT NUMBER CONTRACTS CAWX1317 AND CAWX0902.].	NA	0028-8330	NA	NA	TAYLOR \& FRANCIS LTD	NA	2019	ISI000472370100001	64	FISHERIES, MARINE \& FRESHWATER BIOLOGY, OCEANOGRAPHY	12	FISHERIES, MARINE \& FRESHWATER BIOLOGY, OCEANOGRAPHY	LESLEY.RHODESCAWTHRON.ORG.NZ	NA	IE4SL	NA	RHODES, LL (REPRINT AUTHOR), CAWTHRON INST, COASTAL \& FRESHWATER GRP, NELSON, NEW ZEALAND	ISI	CAWTHRON INST	CAWTHRON INST	NA	RHODES LL, NA, N Z J MAR FRESHW RES	RHODES LL, NA, N Z J MAR FRESHW RES
SIMONS AL, 2019, ECOL APPL	SIMONS AL;MAZOR R;STEIN ED;NUZHDIN S	USING ALPHA, BETA, AND ZETA DIVERSITY IN DESCRIBING THE HEALTH OF STREAM-BASED BENTHIC MACROINVERTEBRATE COMMUNITIES	ECOLOGICAL APPLICATIONS	ECOL. APPL.	ECOLOGICAL MONITORING OF STREAMS HAS FREQUENTLY FOCUSED ON MEASURES DESCRIBING THE TAXONOMIC, AND SOMETIMES FUNCTIONAL, ALPHA DIVERSITY OF BENTHIC MACROINVERTEBRATES (BMIS) WITHIN A SINGLE SAMPLED COMMUNITY. HOWEVER, AS MANY ECOLOGICAL PROCESSES EFFECTIVELY LINK BMI STREAM COMMUNITIES THERE IS A NEED TO DESCRIBE GROUPS OF COMMUNITIES USING MEASURES OF REGIONAL DIVERSITY. HERE WE DEMONSTRATE A ROL…	ZETA DIVERSITY; BENTHIC MACROINVERTEBRATES; BIOTIC INTEGRITY; DIVERSITY INDICES; LANDSCAPE DIVERSITY; WATERSHED HEALTH; ZETA DIVERSITY	HARMFUL ALGAL BLOOMS; LAND-USE; HABITAT HETEROGENEITY; ENVIRONMENTAL DNA; AQUATIC INSECTS; NEXT-GENERATION; BIODIVERSITY; BIOASSESSMENT; LANDSCAPE; GRADIENTS	ENGLISH	ARTICLE	ARTICLE	3	ABELL R, 2007, BIOL CONSERV, V134, P48, DOI 10.1016/J.BIOCON.2006.08.017.;ALLAN JD, 2004, ANNU REV ECOL EVOL S, V35, P257, DOI 10.1146/ANNUREV.ECOLSYS.35.120202.110122.;ANDERSON DM, 2002, ESTUARIES, V25, P704, DOI 10.1007/BF02804901.;ASTORGA A, 2014, ECOL EVOL, V4, P2693, DOI 10.1002/ECE3.1124.;ASTORGA A, 2012, GLOBAL ECOL BIOGEOGR, V21, P365, DOI 10.1111/J.1466-8238.2011.00681.X.;BAIRD DJ, 2012,…	SIMONS, AL (REPRINT AUTHOR), UNIV SOUTHERN CALIF, DORNSIFE COLL LETTERS ARTS \& SCI, LOS ANGELES, CA 90089 USA.;SIMONS, ARIEL LEVI, NUZHDIN, SERGEY, UNIV SOUTHERN CALIF, DORNSIFE COLL LETTERS ARTS \& SCI, LOS ANGELES, CA 90089 USA.;MAZOR, RAPHAEL, STEIN, ERIC D., SOUTHERN CALIF COASTAL WATER RES PROJECT, 3535 HARBOR BLVD,SUITE 110, COSTA MESA, CA 92626 USA.	10.1002/EAP.1896	111 RIVER ST, HOBOKEN 07030-5774, NJ USA	UNSP E01896	NA	ENVIRONMENTAL PROTECTION AGENCYUNITED STATES ENVIRONMENTAL PROTECTION AGENCY	WE WOULD LIKE TO ACKNOWLEDGE THE SUPPORT OF THE ENVIRONMENTAL PROTECTION AGENCY IN FUNDING THIS ANALYSIS. ADDITIONALLY, WE WOULD LIKE TO ACKNOWLEDGE JED FUHRMAN AND CARLY KENKEL FOR THEIR INSIGHTS IN LANDSCAPE ECOLOGY USED IN THIS PROJECT.	NA	1051-0761	4	NA	WILEY	29	2019	ISI000474122100007	77	ENVIRONMENTAL SCIENCES \& ECOLOGY	16	ECOLOGY, ENVIRONMENTAL SCIENCES	ALSIMONSUSC.EDU	NA	IG9OF	NA	SIMONS, AL (REPRINT AUTHOR), UNIV SOUTHERN CALIF, DORNSIFE COLL LETTERS ARTS \& SCI, LOS ANGELES, CA 90089 USA	ISI	UNIV SOUTHERN CALIF;SOUTHERN CALIF COASTAL WATER RES PROJECT	UNIV SOUTHERN CALIF	NA	SIMONS AL, 2019, ECOL APPL	SIMONS AL, 2019, ECOL APPL
HONG XIAOYOU HX, 2019, CHELONIAN CONSERV BIOL	HONG XIAOYOU HX;CAI XIAODAN CX;CHEN CHEN CC;LIU XIAOLI LX;ZHAO JIAN ZJ;QIU QUANBO QQ;ZHU XINPING ZX	CONSERVATION STATUS OF THE ASIAN GIANT SOFTSHELL TURTLE (PELOCHELYS CANTORII) IN CHINA	CHELONIAN CONSERVATION AND BIOLOGY	CHELONIAN CONSERV. BIOL.	THE ASIAN GIANT SOFTSHELL TURTLE, PELOCHELYS CANTORII (TRIONYCHIDAE), IS ENDANGERED AND WAS DESIGNATED AS A FIRST GRADE PROTECTED ANIMAL IN CHINA IN 1989 AND LISTED AS ENDANGERED ON THE INTERNATIONAL UNION FOR CONSERVATION OF NATURE RED LIST IN 2000, THE SPECIES HAS SUFFERED A GRADUAL REDUCTION IN ITS RANGE, ITS TOTAL POPULATION HAS DECREASED, AND THE NEED TO PROTECT THIS SPECIES HAS BEEN IGNORED…	NA	RAFETUS-EUPHRATICUS; ENVIRONMENTAL DNA; HABITAT SELECTION	ENGLISH	ARTICLE	ARTICLE	0	ASIAN TURTLE TRADE WORKING GROUP, 2000, IUCN RED LIST THREAT.;BEAUCLERC K, 2019, CONSERV GENET RESOUR, V11, P43, DOI 10.1007/S12686-017-0962-3.;CHEN X, 2013, MITOCHONDR DNA, V24, P111, DOI 10.3109/19401736.2012.726623.;DAS I., 2008, CHELONIAN RES MONOGR, V5.;DAVY CM, 2015, PLOS ONE, V10, DOI 10.1371/JOURNAL.PONE.0130965.;FICETOLA GF, 2008, BIOL LETTERS, V4, P423, DOI 10.1098/RSBL.2008.0118.;GHAFF…	ZHU, XP (REPRINT AUTHOR), CHINESE ACAD FISHERY SCI, PEARL RIVER FISHERIES RES INST, KEY LAB TROP \& SUBTROP FISHERY RESOURCES APPLICAT, MINIST AGR, GUANGZHOU 510380, GUANGDONG, PEOPLES R CHINA.;ZHU, XP (REPRINT AUTHOR), SHANGHAI OCEAN UNIV, COLL LIFE SCI \& TECHNOL, SHANGHAI 201306, PEOPLES R CHINA.;HONG XIAOYOU, CAI XIAODAN, CHEN CHEN, LIU XIAOLI, ZHAO JIAN, ZHU XINPING, CHINESE ACAD FISHERY SCI…	10.2744/CCB.1365.1	810 E 10TH ST, LAWRENCE, KS 66044 USA	NA	NA	CENTRAL PUBLIC-INTEREST SCIENTIFIC INSTITUTION BASAL RESEARCH FUND, CAFS [2019ZD04]; MINISTRY OF AGRICULTURE FINANCIAL PROJECT [2130135/2/1]	THANKS ARE DUE TO THE STUDENTS OF THE PEARL RIVER FISHERIES RESEARCH INSTITUTE OF THE CHINESE ACADEMY OF FISHERY SCIENCES FOR THEIR ASSISTANCE DURING LABORATORY PROCEDURES. WE THANK ALL THOSE WHO HAVE CONTRIBUTED TO PELOCHELYS CANTORII CONSERVATION. THE FINANCIAL SUPPORT OF THIS WORK WAS PROVIDED BY THE CENTRAL PUBLIC-INTEREST SCIENTIFIC INSTITUTION BASAL RESEARCH FUND, CAFS (2019ZD04), AND THE M…	NA	1071-8443	1	68-74	ALLEN PRESS INC	18	2019	ISI000472723700008	24	ZOOLOGY	8	ZOOLOGY	HONGXIAOYOU1216163.COM CXD430163.COM CHENCHEN3729163.COM LIU\_XIAOLI1988126.COM ZJ.8286163.COM MYSL888163.COM ZHUXINPING\_1964163.COM	NA	IE9VB	NA	ZHU, XP (REPRINT AUTHOR), CHINESE ACAD FISHERY SCI, PEARL RIVER FISHERIES RES INST, KEY LAB TROP \& SUBTROP FISHERY RESOURCES APPLICAT, MINIST AGR, GUANGZHOU 510380, GUANGDONG, PEOPLES R CHINA	ISI	PEARL RIVER FISHERIES RES INST;SHANGHAI OCEAN UNIV	PEARL RIVER FISHERIES RES INST	NA	HONG XIAOYOU HX, 2019, CHELONIAN CONSERV BIOL	HONG XIAOYOU HX, 2019, CHELONIAN CONSERV BIOL
TREBITZ AS, 2019, J GT LAKES RES	TREBITZ AS;HATZENBUHLER CL;HOFFMAN JC;MEREDITH CS;PETERSON GS;PILGRIM EM;BARGE JT;COTTER AM;WICK MJ	DREISSENA VELIGERS IN WESTERN LAKE SUPERIOR - INFERENCE FROM NEW LOW-DENSITY DETECTION	JOURNAL OF GREAT LAKES RESEARCH	J. GT. LAKES RES.	THE NOTION THAT LAKE SUPERIOR PROPER IS INHOSPITABLE TO DREISSENID MUSSEL SURVIVAL HAS BEEN CHALLENGED BY RECENT FINDS ON SHIPWRECKS AND ROCKY REEFS IN THE APOSTLE ISLANDS REGION. MOTIVATED BY CONCERNS SURROUNDING THESE FINDS, WE CONDUCTED AN INTENSIVE SAMPLING CAMPAIGN OF APOSTLE ISLANDS WATERS IN 2017 TO UNDERSTAND DREISSENA PREVALENCE AND DISTRIBUTION. THE 100-SITE EFFORT COMBINED RANDOM AND T…	DREISSENID MUSSELS; EARLY DETECTION; AQUATIC INVERTEBRATE SURVEY; APOSTLE ISLANDS NATIONAL LAKESHORE	QUAGGA MUSSELS; ZEBRA MUSSELS; ENVIRONMENTAL DNA; WATER-QUALITY; POLYMORPHA; INVASION; BUGENSIS; PRESERVATION; HISTORY; SAMPLES	ENGLISH	ARTICLE	ARTICLE	0	ACKERMAN JD, 1994, CAN J ZOOL, V72, P1169, DOI 10.1139/Z94-157.;ALLAN JD, 2013, P NATL ACAD SCI USA, V110, P372, DOI 10.1073/PNAS.1213841110.;[ANONYMOUS], 2018, NAS NON AQ SPEC DAT.;BALDWIN BS, 2012, BIOL INVASIONS, V14, P1157, DOI 10.1007/S10530-011-0146-0.;BARBIERO RP, 2018, J GREAT LAKES RES, V44, P539, DOI 10.1016/J.JGLR.2018.05.011.;BARBIERO RP, 2012, J GREAT LAKES RES, V38, P368, DOI 10.101…	TREBITZ, AS (REPRINT AUTHOR), US EPA, OFF RES \& DEV, MIDCONTINENT ECOL DIV, DULUTH, MN 55804 USA.;TREBITZ, ANETT S., HATZENBUHLER, CHELSEA L., HOFFMAN, JOEL C., MEREDITH, CHRISTY S., PETERSON, GREGORY S., PILGRIM, ERIK M., BARGE, JONATHAN T., COTTER, ANNE M., WICK, MOLLY J., US EPA, OFF RES \& DEV, MIDCONTINENT ECOL DIV, DULUTH, MN 55804 USA.;HATZENBUHLER, CHELSEA L., US EPA, OAK RIDGE INST SCI …	10.1016/J.JGLR.2019.03.013	THE BOULEVARD, LANGFORD LANE, KIDLINGTON, OXFORD OX5 1GB, OXON, ENGLAND	NA	NA	INTRAMURAL EPA [EPA999999]	NA	NA	0380-1330	3	691-699	ELSEVIER SCI LTD	45	2019	ISI000471738100025	52	ENVIRONMENTAL SCIENCES \& ECOLOGY, MARINE \& FRESHWATER BIOLOGY	6	ENVIRONMENTAL SCIENCES, LIMNOLOGY, MARINE \& FRESHWATER BIOLOGY	TREBITZ.ANETTEPA.GOV	NA	ID5TE	NA	TREBITZ, AS (REPRINT AUTHOR), US EPA, OFF RES \& DEV, MIDCONTINENT ECOL DIV, DULUTH, MN 55804 USA	ISI	OFF RES AND DEV;OAK RIDGE INST SCI AND EDUC;POSTDOCTORAL ASSOCIATE PROGRAM;OFF RES AND DEV	OFF RES AND DEV	NA	TREBITZ AS, 2019, J GT LAKES RES	TREBITZ AS, 2019, J GT LAKES RES
PINDER AC, 2019, REV FISH BIOL FISH	PINDER AC;BRITTON JR;HARRISON AJ;NAUTIYAL P;BOWER SD;COOKE SJ;LOCKETT S;EVERARD M;KATWATE U;RANJEET K;WALTON S;DANYLCHUK AJ;DAHANUKAR N;RAGHAVAN R	MAHSEER (TOR SPP.) FISHES OF THE WORLD: STATUS, CHALLENGES AND OPPORTUNITIES FOR CONSERVATION	REVIEWS IN FISH BIOLOGY AND FISHERIES	REV. FISH. BIOL. FISH.	THE MAHSEER FISHES (TOR SPP.) REPRESENT AN ICONIC GENUS OF LARGE-BODIED SPECIES OF THE CYPRINIDAE FAMILY. ACROSS THE 16 RECOGNISED SPECIES IN THE GENUS, INDIVIDUAL FISH CAN ATTAIN WEIGHTS OVER 50KG, RESULTING IN SOME SPECIES BEING CONSIDERED AS PREMIER SPORT FISHES. TOR SPECIES ALSO GENERALLY HAVE HIGH RELIGIOUS AND CULTURAL SIGNIFICANCE THROUGHOUT SOUTH AND SOUTHEAST ASIA. DESPITE THEIR ECONOMIC…	FRESHWATER FISHES; MEGAFAUNA; ASIA; RECREATIONAL ANGLING; TAXONOMY; SPECIES DISTRIBUTIONS	CATCH-AND-RELEASE; COMPLETE MITOCHONDRIAL GENOME; FRESH-WATER; RECREATIONAL FISHERIES; PUTITORA HAMILTON; LIFE-HISTORY; LONG-TERM; ENDANGERED MAHSEER; MALAYSIAN MAHSEER; ENVIRONMENTAL DNA	ENGLISH	REVIEW	ARTICLE	2	ALOS J, 2012, PLOS ONE, V7, DOI 10.1371/JOURNAL.PONE.0048030.;AMBAK M A, 2012, FISHES MALAYSIA.;[ANONYMOUS], 1984, TRANSW FISH TEAM QUE.;[ANONYMOUS], 2018, MAHS CONS RES BAD LA.;[ANONYMOUS], 2000, DAMS DEV NEW FRAM BE.;ARAI R., 2011, FISH KARYOTYPES CHEC.;ARLINGHAUS R, 2017, REV FISH SCI AQUAC, V25, P1, DOI 10.1080/23308249.2016.1209160.;ARLINGHAUS R, 2016, FISHERIES MANAG ECOL, V23, P177, DOI 10…	PINDER, AC (REPRINT AUTHOR), BOURNEMOUTH UNIV, FAC SCI \& TECHNOL, POOLE, DORSET, ENGLAND.;PINDER, ADRIAN C., BRITTON, J. ROBERT, HARRISON, ANDREW J., BOURNEMOUTH UNIV, FAC SCI \& TECHNOL, POOLE, DORSET, ENGLAND.;PINDER, ADRIAN C., HARRISON, ANDREW J., BOWER, SHANNON D., LOCKETT, STEVE, EVERARD, MARK, RAGHAVAN, RAJEEV, FRESHWATER BIOL ASSOC, MAHSEER TRUST, WAREHAM, DORSET, ENGLAND.;NAUTIYAL, PRAK…	10.1007/S11160-019-09566-Y	VAN GODEWIJCKSTRAAT 30, 3311 GZ DORDRECHT, NETHERLANDS	NA	NA	NA	NA	NA	0960-3166	2	417-452	SPRINGER	29	2019	ISI000467802500011	236	FISHERIES, MARINE \& FRESHWATER BIOLOGY	3	FISHERIES, MARINE \& FRESHWATER BIOLOGY	APINDERBOURNEMOUTH.AC.UK	NA	HY0LE	NA	PINDER, AC (REPRINT AUTHOR), BOURNEMOUTH UNIV, FAC SCI \& TECHNOL, POOLE, DORSET, ENGLAND	ISI	BOURNEMOUTH UNIV;FRESHWATER BIOL ASSOC;HEMWATI NANDAN BAHUGUNA GARHWAL UNIV;UPPSALA UNIV;CARLETON UNIV;UNIV WEST ENGLAND;DEPT AQUAT ENVIRONM MANAGEMENT;UNIV MASSACHUSETTS;DEPT FISHERIES RESOURCE MANAGEMENT	BOURNEMOUTH UNIV	NA	PINDER AC, 2019, REV FISH BIOL FISH	PINDER AC, 2019, REV FISH BIOL FISH
REID AJ, 2019, BIOL REV	REID AJ;CARLSON AK;CREED IF;ELIASON EJ;GELL PA;JOHNSON PTJ;KIDD KA;MACCORMACK TJ;OLDEN JD;ORMEROD SJ;SMOL JP;TAYLOR WW;TOCKNER K;VERMAIRE JC;DUDGEON D;COOKE SJ	EMERGING THREATS AND PERSISTENT CONSERVATION CHALLENGES FOR FRESHWATER BIODIVERSITY	BIOLOGICAL REVIEWS	BIOL. REV.	IN THE 12 YEARS SINCE DUDGEON ET AL. (2006) REVIEWED MAJOR PRESSURES ON FRESHWATER ECOSYSTEMS, THE BIODIVERSITY CRISIS IN THE WORLD'S LAKES, RESERVOIRS, RIVERS, STREAMS AND WETLANDS HAS DEEPENED. WHILE LAKES, RESERVOIRS AND RIVERS COVER ONLY 2.3\% OF THE EARTH'S SURFACE, THESE ECOSYSTEMS HOST AT LEAST 9.5\% OF THE EARTH'S DESCRIBED ANIMAL SPECIES. FURTHERMORE, USING THE WORLD WIDE FUND FOR NATURE…	CLIMATE CHANGE; ENDANGERED SPECIES; LAKES; MANAGEMENT; MITIGATION; RESTORATION; RIVERS; STREAMS; STRESSORS; WETLANDS	METHYLAMINO-L-ALANINE; LAKEWATER CALCIUM DECLINE; GLOBAL CLIMATE-CHANGE; MURRAY-DARLING BASIN; MULTIPLE STRESSORS; ENVIRONMENTAL DNA; FISH-PASSAGE; AQUATIC ECOSYSTEMS; FOOD SECURITY; ENGINEERED NANOMATERIALS	ENGLISH	REVIEW	ARTICLE	52	ALDERMAN DJ, 1984, J FISH DIS, V7, P401, DOI 10.1111/J.1365-2761.1984.TB01205.X.;ALLAN JD, 2005, BIOSCIENCE, V55, P1041, DOI 10.1641/0006-3568(2005)055[1041:OOIW]2.0.CO,2.;ALLEN RB, 1997, CAN J FOREST RES, V27, P323, DOI 10.1139/X96-183.;ALVERSON D. L., 1994, GLOBAL ASSESSMENT FI.;[ANONYMOUS], 2017, IEEE T POWER SYSTEMS, VPP, P1, DOI DOI 10.13155/46607.;ARTHINGTON AH, 2018, FRONT ENV SCI-SWITZ, V…	REID, AJ (REPRINT AUTHOR), CARLETON UNIV, DEPT BIOL, FISH ECOL \& CONSERVAT PHYSIOL LAB, OTTAWA, ON K1S 5B6, CANADA.;REID, ANDREA J., COOKE, STEVEN J., CARLETON UNIV, DEPT BIOL, FISH ECOL \& CONSERVAT PHYSIOL LAB, OTTAWA, ON K1S 5B6, CANADA.;CARLSON, ANDREW K., TAYLOR, WILLIAM W., MICHIGAN STATE UNIV, CTR SYST INTEGRAT \& SUSTAINABIL, DEPT FISHERIES \& WILDLIFE \& ECOL EVOLUTIONARY BIO, E LANSING…	10.1111/BRV.12480	111 RIVER ST, HOBOKEN 07030-5774, NJ USA	NA	NA	NATURAL SCIENCES AND ENGINEERING RESEARCH COUNCIL OF CANADA (NSERC)NATURAL SCIENCES AND ENGINEERING RESEARCH COUNCIL OF CANADA; UNITED STATES DEPARTMENT OF AGRICULTURE NATIONAL INSTITUTE OF FOOD AND AGRICULTUREUNITED STATES DEPARTMENT OF AGRICULTURE (USDA); DAVID AND LUCILE PACKARD FOUNDATIONTHE DAVID \& LUCILE PACKARD FOUNDATION; NATIONAL SCIENCE FOUNDATIONNATIONAL SCIENCE FOUNDATION (NSF); NIWO…	WE THANK THE FISH ECOLOGY AND CONSERVATION PHYSIOLOGY LAB GROUP AT CARLETON UNIVERSITY AND THE INFISH INTERNATIONAL WORKING GROUP (INFISH.ORG) FOR THEIR HELPFUL DISCUSSIONS AND FEEDBACK ON THE PAPER CONCEPT AND FIGURES. WE SINCERELY THANK THE REVIEWERS FOR CONSTRUCTIVE COMMENTS ON AN EARLIER VERSION OF THIS ARTICLE. A.J.R., I.F.C., T.J.M. AND S.J.C. WOULD ALSO LIKE TO THANK THE NATURAL SCIENCES A…	NA	1464-7931	3	849-873	WILEY	94	2019	ISI000467422400006	306	LIFE SCIENCES \& BIOMEDICINE - OTHER TOPICS	284	BIOLOGY	ANDREAJANE.REIDCARLETON.CA	NA	HX5EB	NA	REID, AJ (REPRINT AUTHOR), CARLETON UNIV, DEPT BIOL, FISH ECOL \& CONSERVAT PHYSIOL LAB, OTTAWA, ON K1S 5B6, CANADA	ISI	CARLETON UNIV;MICHIGAN STATE UNIV;UNIV SASKATCHEWAN;UNIV CALIF SANTA BARBARA;FEDERAT UNIV AUSTRALIA;UNIV COLORADO;MCMASTER UNIV;MCMASTER UNIV;MT ALLISON UNIV;UNIV WASHINGTON;CARDIFF UNIV;CARDIFF UNIV;QUEENS UNIV;LEIBNIZ INST FRESHWATER ECOL AND INLAND FISHERIES I;CARLETON UNIV;UNIV HONG KONG;AUSTRIAN SCI FUND FWF	CARLETON UNIV	NA	REID AJ, 2019, BIOL REV	REID AJ, 2019, BIOL REV
FARRINGTON R, 2019, FORENSIC SCI MED PATHOL	FARRINGTON R;MUSGRAVE I;NASH C;COGHLAN ML;BYARD RW	EVALUATION OF AN EARLY TWENTIETH CENTURY AFGHAN HERBALIST'S PREPARATIONS	FORENSIC SCIENCE MEDICINE AND PATHOLOGY	FORENSIC SCI. MED. PATHOL.	MAHOMET ALLUM WAS A FLAMBOYANT PHILANTHROPIST AND HERBALIST WHO WORKED IN SOUTH AUSTRALIA IN THE EARLY PART OF LAST CENTURY, WHOSE HERBAL THERAPIES GENERATED SOME CONTROVERSY AT THE TIME. TWO OF HIS PREPARATIONS HAVE SURVIVED TO THE PRESENT DAY, A GENERAL TONIC AND A TREATMENT FOR LIVER AND KIDNEY DYSFUNCTION. GIVEN THE FREQUENT USE OF PHARMACEUTICAL DRUGS IN TONICS AT THE TIME, TOXICOLOGICAL ANA…	MAHOMET ALLUM; HERBAL PREPARATIONS; EARLY TWENTIETH CENTURY; AFGHAN	NA	ENGLISH	ARTICLE	ARTICLE	1	ANDERSON S, 2000, ADDICTION, V95, P23, DOI 10.1046/J.1360-0443.2000.951234.X.;[ANONYMOUS], 1916, HOSPITAL (LOND 1886), V59, P465.;[ANONYMOUS], 2007, SA MEM ALL MAH 1858.;BAHMANI M, 2016, J RENAL INJ PREV, V5, P129, DOI 10.15171/JRIP.2016.27.;BAHRAMIKIA S, 2010, J ACUPUNCT MERIDIAN, V3, P283, DOI 10.1016/S2005-2901(10)60049-0.;BELL A., 1797, ENCY BRITANNICA DICT, VXIII, P228.;BUDIMIR V, 2015, HIST…	FARRINGTON, R (REPRINT AUTHOR), UNIV ADELAIDE, SCH MED, LEVEL 5 HELEN MAYO SOUTH BLDG,FROME RD, ADELAIDE, SA 5005, AUSTRALIA.;FARRINGTON, RACHAEL, MUSGRAVE, IAN, BYARD, ROGER W., UNIV ADELAIDE, SCH MED, LEVEL 5 HELEN MAYO SOUTH BLDG,FROME RD, ADELAIDE, SA 5005, AUSTRALIA.;NASH, CHRISTINE, BYARD, ROGER W., FORENS SCI SA, ADELAIDE, SA 5000, AUSTRALIA.;COGHLAN, MEGHAN L., CURTIN UNIV, DEPT ENVIRONM …	10.1007/S12024-018-0027-2	999 RIVERVIEW DRIVE SUITE 208, TOTOWA, NJ 07512 USA	NA	NA	NA	NA	NA	1547-769X	2	314-318	HUMANA PRESS INC	15	2019	ISI000467470900028	24	LEGAL MEDICINE, PATHOLOGY	3	MEDICINE, LEGAL, PATHOLOGY	RACHAEL.FARRINGTONADELAIDE.EDU.AU	NA	HX5UZ	NA	FARRINGTON, R (REPRINT AUTHOR), UNIV ADELAIDE, SCH MED, LEVEL 5 HELEN MAYO SOUTH BLDG,FROME RD, ADELAIDE, SA 5005, AUSTRALIA	ISI	UNIV ADELAIDE;FORENS SCI SA;CURTIN UNIV	UNIV ADELAIDE	NA	FARRINGTON R, 2019, FORENSIC SCI MED PATHOL	FARRINGTON R, 2019, FORENSIC SCI MED PATHOL
TAKAHARA T, 2019, ESTUAR COAST SHELF SCI	TAKAHARA T;IKEBUCHI T;DOI H;MINAMOTO T	USING ENVIRONMENTAL DNA TO ESTIMATE THE SEASONAL DISTRIBUTION AND HABITAT PREFERENCES OF A JAPANESE BASKET CLAM IN LAKE SHINJI, JAPAN	ESTUARINE COASTAL AND SHELF SCIENCE	ESTUAR. COAST. SHELF SCI.	THE JAPANESE BASKET CLAM (CORBICULA JAPONICA) IS AN ECONOMICALLY IMPORTANT FOOD RESOURCE FOR INLAND ESTUARINE FISHERIES IN JAPAN. THE BIOMASS OF C. JAPONICA COMPRISES MORE THAN 90\% OF THE TOTAL BIOMASS OF THE MACROBENTHOS IN LAKE SHINJI. HOWEVER, TO MANAGE THIS RESOURCE OPTIMALLY, KNOWLEDGE OF THE SEASONAL FLUCTUATIONS OF BIVALVE POPULATIONS IS REQUIRED. ENVIRONMENTAL DNA (EDNA) IS INCREASINGLY …	BIVALVE; CORBICULA JAPONICA; EDNA; HABITAT; SALINITY	CONSERVATION; TEMPERATURE; DETECT; EDNA	ENGLISH	ARTICLE	ARTICLE	1	BABA K, 1999, MAR ECOL PROG SER, V180, P213, DOI 10.3354/MEPS180213.;BRANDER KM, 2007, P NATL ACAD SCI USA, V104, P19709, DOI 10.1073/PNAS.0702059104.;BUSTIN SA, 2009, CLIN CHEM, V55, P611, DOI 10.1373/CLINCHEM.2008.112797.;BUXTON AS, 2017, SCI REP-UK, V7, DOI 10.1038/SREP46294.;DEINER K, 2014, PLOS ONE, V9, DOI 10.1371/JOURNAL.PONE.0088786.;DOI H, 2017, ROY SOC OPEN SCI, V4, DOI 10.1098/RSOS.170…	TAKAHARA, T (REPRINT AUTHOR), SHIMANE UNIV, FAC LIFE \& ENVIRONM SCI, 1060 NISHIKAWATSU CHO, MATSUE, SHIMANE 6908504, JAPAN.;TAKAHARA, TERUHIKO, IKEBUCHI, TAKASHI, SHIMANE UNIV, FAC LIFE \& ENVIRONM SCI, 1060 NISHIKAWATSU CHO, MATSUE, SHIMANE 6908504, JAPAN.;TAKAHARA, TERUHIKO, SHIMANE UNIV, ESTUARY RES CTR, 1060 NISHIKAWATSU CHO, MATSUE, SHIMANE 6908504, JAPAN.;DOI, HIDEYUKI, UNIV HYOGO, GRAD SC…	10.1016/J.ECSS.2019.02.022	24-28 OVAL RD, LONDON NW1 7DX, ENGLAND	NA	NA	ENVIRONMENT RESEARCH AND TECHNOLOGY DEVELOPMENT FUND OF THE ENVIRONMENTAL RESTORATION AND CONSERVATION AGENCY, JAPAN [4-1602]; JST CREST, JAPANCORE RESEARCH FOR EVOLUTIONAL SCIENCE AND TECHNOLOGY (CREST) [JPMJCR13A2]; FACULTY OF LIFE AND ENVIRONMENTAL SCIENCE IN SHIMANE UNIVERSITY	WE THANK H. SEMURA AND K. FUKUI OF THE SHIMANE PREFECTURAL FISHERIES TECHNOLOGY CENTER FOR PROVIDING USEFUL COMMENTS AND DATA. WE ALSO THANK THE FISHERY RESEARCH LABORATORY AT KYUSHU UNIVERSITY FOR PROVIDING THE DNA SAMPLES OF C. FLUMINEA. THIS RESEARCH WAS SUPPORTED BY THE ENVIRONMENT RESEARCH AND TECHNOLOGY DEVELOPMENT FUND (4-1602) OF THE ENVIRONMENTAL RESTORATION AND CONSERVATION AGENCY, JAPA…	NA	0272-7714	NA	15-20	ACADEMIC PRESS LTD- ELSEVIER SCIENCE LTD	221	2019	ISI000467668900003	47	MARINE \& FRESHWATER BIOLOGY, OCEANOGRAPHY	20	MARINE \& FRESHWATER BIOLOGY, OCEANOGRAPHY	TTAKAHARALIFE.SHIMANE-U.AC.JP	NA	HX8PX	NA	TAKAHARA, T (REPRINT AUTHOR), SHIMANE UNIV, FAC LIFE \& ENVIRONM SCI, 1060 NISHIKAWATSU CHO, MATSUE, SHIMANE 6908504, JAPAN	ISI	SHIMANE UNIV;SHIMANE UNIV;UNIV HYOGO;KOBE UNIV	SHIMANE UNIV	NA	TAKAHARA T, 2019, ESTUAR COAST SHELF SCI	TAKAHARA T, 2019, ESTUAR COAST SHELF SCI
TAKEUCHI A, 2019, SCI REP	TAKEUCHI A;SADO T;GOTOH RO;WATANABE S;TSUKAMOTO K;MIYA M	NEW PCR PRIMERS FOR METABARCODING ENVIRONMENTAL DNA FROM FRESHWATER EELS, GENUS ANGUILLA	SCIENTIFIC REPORTS	SCI REP	FRESHWATER EELS OF THE GENUS ANGUILLA COMPRISE 16 SPECIES THAT INCLUDE THREE SUBSPECIES AND ARE CHARACTERIZED BY THEIR UNIQUE CATADROMOUS LIFE CYCLES. THEIR LIFE HISTORIES AND NOCTURNAL LIFE STYLES MAKE IT DIFFICULT TO OBSERVE THEM IN FRESHWATER AND MARINE HABITATS. TO INVESTIGATE THEIR DISTRIBUTION AND ECOLOGY IN AQUATIC ENVIRONMENTS, WE DEVELOPED NEW PCR PRIMERS FOR METABARCODING ENVIRONMENTAL …	NA	YELLOW; MOVEMENTS; RIVER; LEPTOCEPHALI; EVOLUTION	ENGLISH	ARTICLE	ARTICLE	0	AOYAMA J, 1999, MAR ECOL PROG SER, V188, P193, DOI 10.3354/MEPS188193.;AOYAMA J, 2002, HYDROBIOLOGIA, V470, P31, DOI 10.1023/A:1015604906154.;BARAS E, 1998, HYDROBIOLOGIA, V372, P187, DOI 10.1023/A:1017072213791.;BERGMAN PS, 2016, PLOS ONE, V11, DOI 10.1371/JOURNAL.PONE.0153500.;CHOW S, 2009, FISHERIES SCI, V75, P257, DOI 10.1007/S12562-008-0017-5.;CROOKS GE, 2004, GENOME RES, V14, P1188, DOI 10.…	TAKEUCHI, A (REPRINT AUTHOR), NIHON UNIV, GRAD SCH BIORESOURCE SCI, 1866 KAMEINO, FUJISAWA, KANAGAWA 2520880, JAPAN.;MIYA, M (REPRINT AUTHOR), NAT HIST MUSEUM \& INST, DEPT ECOL \& ENVIRONM SCI, CHUO KU, 955-2 AOBA CHO, CHIBA 2608682, JAPAN.;TAKEUCHI, AYA, TSUKAMOTO, KATSUMI, NIHON UNIV, GRAD SCH BIORESOURCE SCI, 1866 KAMEINO, FUJISAWA, KANAGAWA 2520880, JAPAN.;SADO, TETSUYA, GOTOH, RYO O., MIYA,…	10.1038/S41598-019-44402-0	MACMILLAN BUILDING, 4 CRINAN ST, LONDON N1 9XW, ENGLAND	7977	NA	CREST FROM JSTCORE RESEARCH FOR EVOLUTIONAL SCIENCE AND TECHNOLOGY (CREST) [JPMJCR13A2]; ENVIRONMENT RESEARCH AND TECHNOLOGY DEVELOPMENT FUND OF THE MINISTRY OF THE ENVIRONMENT, JAPANMINISTRY OF THE ENVIRONMENT, JAPAN [4-1602]; MINISTRY OF EDUCATION, CULTURE, SPORTS, SCIENCE AND TECHNOLOGY OF JAPANMINISTRY OF EDUCATION, CULTURE, SPORTS, SCIENCE AND TECHNOLOGY, JAPAN (MEXT) [JP26252030, JP17K19300…	THE AUTHORS THANK JUN AOYAMA FOR PROVIDING THE TISSUE SAMPLES. THIS PAPER GREATLY BENEFITED FROM CRITICAL COMMENTS AND SUGGESTIONS BY SATOSHI YAMAMOTO AND MICHAEL. J. MILLER, AND RITSUNO YAMA HELPED WITH VARIOUS ASPECTS OF THE PROJECT. THIS RESEARCH WAS SUPPORTED BY CREST (JPMJCR13A2) FROM JST (M.M.), ENVIRONMENT RESEARCH AND TECHNOLOGY DEVELOPMENT FUND (4-1602) OF THE MINISTRY OF THE ENVIRONMENT…	NA	2045-2322	NA	NA	NATURE PUBLISHING GROUP	9	2019	ISI000469218200023	52	SCIENCE \& TECHNOLOGY - OTHER TOPICS	6	MULTIDISCIPLINARY SCIENCES	KA030AKYAHOO.CO.JP MIYACHIBA-MUSE.OR.JP	NA	IA0AE	NA	TAKEUCHI, A (REPRINT AUTHOR), NIHON UNIV, GRAD SCH BIORESOURCE SCI, 1866 KAMEINO, FUJISAWA, KANAGAWA 2520880, JAPAN	ISI	NIHON UNIV;NAT HIST MUSEUM AND INST;KINDAI UNIV;UNIV TOKYO	NIHON UNIV	NA	TAKEUCHI A, 2019, SCI REP	TAKEUCHI A, 2019, SCI REP
GERALDI NR, 2019, FRONT MAR SCI	GERALDI NR;ORTEGA A;SERRANO O;MACREADIE P;LOVELOCK CE;KRAUSE-JENSEN D;KENNEDY H;LAVERY PS;PACE ML;KAAL J;DUARTE CM	FINGERPRINTING BLUE CARBON: RATIONALE AND TOOLS TO DETERMINE THE SOURCE OF ORGANIC CARBON IN MARINE DEPOSITIONAL ENVIRONMENTS	FRONTIERS IN MARINE SCIENCE	FRONT. MAR. SCI.	BLUE CARBON IS THE ORGANIC CARBON IN OCEANIC AND COASTAL ECOSYSTEMS THAT IS CAPTURED ON CENTENNIAL TO MILLENNIAL TIMESCALES. MAINTAINING AND INCREASING BLUE CARBON IS AN INTEGRAL COMPONENT OF STRATEGIES TO MITIGATE GLOBAL WARMING. MARINE VEGETATED ECOSYSTEMS (ESPECIALLY SEAGRASS MEADOWS, MANGROVE FORESTS, AND TIDAL MARSHES) ARE BLUE CARBON HOTSPOTS AND THEIR DEGRADATION AND LOSS WORLDWIDE HAVE RE…	BLUE CARBON; CARBON ACCOUNTING; ENVIRONMENTAL DNA; ISOTOPES; ORGANIC CARBON; SEQUESTRATION	OXYGEN-ISOTOPE RATIOS; STABLE-ISOTOPES; SEDIMENTARY DNA; MATTER SOURCES; WATER SOURCES; HYDROGEN; COASTAL; TERRESTRIAL; PATTERNS; FOOD	ENGLISH	ARTICLE	ARTICLE	3	ACINAS SG, 2005, APPL ENVIRON MICROB, V71, P8966, DOI 10.1128/AEM.71.12.8966-8969.2005.;ADAME MF, 2016, HYDROL PROCESS, V30, P2033, DOI 10.1002/HYP.10761.;APOSTOLOPOULOU MV, 2015, MAR POLLUT BULL, V99, P346, DOI 10.1016/J.MARPOLBUL.2015.07.033.;BALDOCK JA, 2004, MAR CHEM, V92, P39, DOI 10.1016/J.MARCHEM.2004.06.016.;BARBOUR MM, 2007, PLANT CELL ENVIRON, V30, P456, DOI 10.1111/J.1365-3040.2007.016…	GERALDI, NR (REPRINT AUTHOR), KING ABDULLAH UNIV SCI \& TECHNOL, RED SEA RES CTR, THUWAL, SAUDI ARABIA.;GERALDI, NATHAN R., ORTEGA, ALEJANDRA, DUARTE, CARLOS M., KING ABDULLAH UNIV SCI \& TECHNOL, RED SEA RES CTR, THUWAL, SAUDI ARABIA.;SERRANO, OSCAR, LOVELOCK, CATHERINE E., LAVERY, PAUL S., EDITH COWAN UNIV, CTR MARINE ECOSYST RES, SCH SCI, JOONDALUP, WA, AUSTRALIA.;MACREADIE, PETER, I, DEAKIN U…	10.3389/FMARS.2019.00263	AVENUE DU TRIBUNAL FEDERAL 34, LAUSANNE, CH-1015, SWITZERLAND	263	NA	KAUSTKING ABDULLAH UNIVERSITY OF SCIENCE \& TECHNOLOGY; ARC DECRAAUSTRALIAN RESEARCH COUNCIL [DE170101524]; AUSTRALIAN RESEARCH COUNCILAUSTRALIAN RESEARCH COUNCIL [LP160100242]; ECOSYSTEM SERVICES FOR POVERTY ALLEVIATION PROGRAM COASTAL ECOSYSTEM SERVICES IN EAST AFRICA [NE/L001535/1]; DANISH CENTER OF THE ENVIRONMENT'S EDNA SYNERGY PROJECT; COCOA PROJECT UNDER THE BONUS PROGRAM - EU 7TH FRAMEWOR…	THIS MANUSCRIPT WAS INITIATED AT THE BLUE CARBON WORKSHOP HELD AT KAUST ON MARCH 19TH TO THE 23RD 2017 AND WAS FUNDED BY KAUST. NG AND CD WERE SUPPORTED BY KAUST THROUGH BASELINE FUNDING AND BY THE TAREK AHMED JUFFALI RESEARCH CHAIR IN RED SEA ECOLOGY TO CD. OS WAS SUPPORTED BY AN ARC DECRA DE170101524. PM AND CL ACKNOWLEDGE THE SUPPORT OF AN AUSTRALIAN RESEARCH COUNCIL LINKAGE GRANT -LP160100242…	NA	NA	NA	NA	FRONTIERS MEDIA SA	6	2019	ISI000468495600001	95	ENVIRONMENTAL SCIENCES \& ECOLOGY, MARINE \& FRESHWATER BIOLOGY	18	ENVIRONMENTAL SCIENCES, MARINE \& FRESHWATER BIOLOGY	NATHAN.GERALDIKAUST.EDU.SA	NA	HY9XV	NA	GERALDI, NR (REPRINT AUTHOR), KING ABDULLAH UNIV SCI \& TECHNOL, RED SEA RES CTR, THUWAL, SAUDI ARABIA	ISI	KING ABDULLAH UNIV SCI AND TECHNOL;EDITH COWAN UNIV;DEAKIN UNIV;UNIV QUEENSLAND;AARHUS UNIV;AARHUS UNIV;BANGOR UNIV;UNIV VIRGINIA;UNIV SANTIAGO DE COMPOSTELA	KING ABDULLAH UNIV SCI AND TECHNOL	NA	GERALDI NR, 2019, FRONT MAR SCI	GERALDI NR, 2019, FRONT MAR SCI
RIBEIRO H, 2019, PLOS ONE	RIBEIRO H;MARTINS A;GONCALVES M;GUEDES M;TOMASINO MP;DIAS N;DIAS A;MUCHA AP;CARVALHO MF;ALMEIDA CMR;RAMOS S;ALMEIDA JM;SILVA E;MAGALHAES C	DEVELOPMENT OF AN AUTONOMOUS BIOSAMPLER TO CAPTURE IN SITU AQUATIC MICROBIOMES	PLOS ONE	PLOS ONE	THE IMPORTANCE OF PLANKTONIC MICROBIAL COMMUNITIES IS WELL ACKNOWLEDGED, SINCE THEY ARE FUNDAMENTAL FOR SEVERAL NATURAL PROCESSES OF AQUATIC ECOSYSTEMS. MICROORGANISMS NATURALLY CONTROL THE FLUX OF NUTRIENTS, AND ALSO DEGRADE AND RECYCLE ANTHROPOGENIC ORGANIC AND INORGANIC CONTAMINANTS. NEVERTHELESS, CLIMATE CHANGE EFFECTS AND/OR THE RUNOFF OF NUTRIENTS/POLLUTANTS CAN AFFECT THE EQUILIBRIUM OF NA…	NA	DEEP-SEA; DIVERSITY; BIODEGRADATION; COLLECTION; PRESSURE; STORAGE; SAMPLES; FOREST	ENGLISH	ARTICLE	ARTICLE	1	ADL SM, 2012, J EUKARYOT MICROBIOL, V59, P429, DOI 10.1111/J.1550-7408.2012.00644.X.;AINSWORTH TD, 2015, ISME J, V9, P2261, DOI 10.1038/ISMEJ.2015.39.;ALVARENGA N, 2014, CHEMOSPHERE, V117, P47, DOI 10.1016/J.CHEMOSPHERE.2014.05.069.;BARTLETT DH, 2002, BBA-PROTEIN STRUCT M, V1595, P367, DOI 10.1016/S0167-4838(01)00357-0.;BIRD LE, 2007, DEV ACTIVE LARGE VOL, DOI [10.1109/OCEANS.2007.4449303, DOI 10…	RIBEIRO, H (REPRINT AUTHOR), UNIV PORTO, CIIMAR, INTERDISCIPLINARY CTR MARINE \& ENVIRONM RES, AV GEN NORTON DE MATOS S-N, MATOSINHOS, PORTUGAL.;RIBEIRO, H (REPRINT AUTHOR), UNIV PORTO, INST BIOMED SCI ABEL SALAZAR ICBAS UP, PORTO, PORTUGAL.;RIBEIRO, HUGO, TOMASINO, MARIA PAOLA, MUCHA, ANA PAULA, CARVALHO, MARIA F., ALMEIDA, C. MARISA R., RAMOS, SANDRA, MAGALHAES, CATARINA, UNIV PORTO, CIIMAR, IN…	10.1371/JOURNAL.PONE.0216882	1160 BATTERY STREET, STE 100, SAN FRANCISCO, CA 94111 USA	E0216882	NA	PROGRAMME EP INTERREG V A ESPANHA PORTUGAL (POCTEC) THROUGH THE EUROPEAN REGIONAL DEVELOPMENT FUND (ERDF) [0262\_MARRISK\_1\_E]; FCT - FOUNDATION FOR SCIENCE AND TECHNOLOGYPORTUGUESE FOUNDATION FOR SCIENCE AND TECHNOLOGY [UID/MULTI/04423/2019]; EUROPEAN REGIONAL DEVELOPMENT FUND (ERDF)EUROPEAN UNION (EU)	THIS STUDY WAS PARTIALLY SUPPORTED BY THE PROGRAMME EP INTERREG V A ESPANHA PORTUGAL (POCTEC) THROUGH THE EUROPEAN REGIONAL DEVELOPMENT FUND (ERDF) ATTRIBUTED TO MARRISK PROJECT (0262\_MARRISK\_1\_E). THIS RESEARCH WAS PARTIALLY SUPPORTED BY THE STRATEGIC FUNDING UID/MULTI/04423/2019 THROUGH NATIONAL FUNDS PROVIDED BY FCT - FOUNDATION FOR SCIENCE AND TECHNOLOGY AND EUROPEAN REGIONAL DEVELOPMENT F…	NA	1932-6203	5	NA	PUBLIC LIBRARY SCIENCE	14	2019	ISI000467949100049	63	SCIENCE \& TECHNOLOGY - OTHER TOPICS	0	MULTIDISCIPLINARY SCIENCES	HRIBEIROCIIMAR.UP.PT	NA	HY2KH	NA	RIBEIRO, H (REPRINT AUTHOR), UNIV PORTO, CIIMAR, INTERDISCIPLINARY CTR MARINE \& ENVIRONM RES, AV GEN NORTON DE MATOS S-N, MATOSINHOS, PORTUGAL	ISI	UNIV PORTO;UNIV PORTO;INESC TEC INESC TECHNOL AND SCI;SCH ENGN;UNIV HULL;UNIV PORTO	UNIV PORTO	NA	RIBEIRO H, 2019, PLOS ONE	RIBEIRO H, 2019, PLOS ONE
AL-WAHAIBI ASM, 2019, FRONT MICROBIOL	AL-WAHAIBI ASM;LAPINSKA E;RAJARAJAN N;DOBRETSOV S;UPSTILL-GODDARD R;BURGESS JG	SECRETION OF DNASES BY MARINE BACTERIA: A CULTURE BASED AND BIOINFORMATICS APPROACH	FRONTIERS IN MICROBIOLOGY	FRONT. MICROBIOL.	THE VAST MAJORITY OF BACTERIA PRESENT IN THE NATURAL ENVIRONMENT ARE PRESENT IN THE FORM OF AGGREGATES AND/OR BIOFILMS. MICROBIAL AGGREGATES ARE UBIQUITOUS IN THE MARINE ENVIRONMENT AND ARE INHABITED BY DIVERSE MICROBIAL COMMUNITIES WHICH OFTEN EXPRESS INTENSE EXTRACELLULAR ENZYMATIC ACTIVITIES. HOWEVER, THE SECRETION OF AN IMPORTANT GROUP OF ENZYMES, DNASES, BY BACTERIA FROM MARINE AGGREGATES HA…	MARINE GEL PARTICLE AGGREGATES; BACTERIAL DIVERSITY IN THE OCEAN; BIOFILM; EXTRACELLULARDNA (EDNA); EXTRACELLULAR BACTERIAL NUCLEASE; PROTOBIOFILM; EXTRACELLULAR DNA (EDNA); MARINE ENZYMES	EXTRACELLULAR DEOXYRIBONUCLEASE PRODUCTION; ORGANIC-MATTER; SERRATIA-MARCESCENS; ENZYME-ACTIVITY; NUCLEASE; SEA; DYNAMICS; PSEUDOMONAS; HYDROLYSIS; DIVERSITY	ENGLISH	ARTICLE	ARTICLE	0	AHRENHOLTZ I, 1994, ARCH MICROBIOL, V161, P176, DOI 10.1007/BF00276480.;ALLDREDGE AL, 1993, DEEP-SEA RES PT I, V40, P1131, DOI 10.1016/0967-0637(93)90129-Q.;ANJUM K, 2018, NAT PROD RES, V32, P1353, DOI 10.1080/14786419.2017.1343329.;APWEILER R, 2004, CURR OPIN CHEM BIOL, V8, P76, DOI 10.1016/J.CBPA.2003.12.004.;ARMSTRONG E, 2001, HYDROBIOLOGIA, V461, P37, DOI 10.1023/A:1012756913566.;ARNOSTI C, 2…	BURGESS, JG (REPRINT AUTHOR), NEWCASTLE UNIV, SCH NAT \& ENVIRONM SCI, NEWCASTLE UPON TYNE, TYNE \& WEAR, ENGLAND.;AL-WAHAIBI, AISHA S. M., LAPINSKA, EMILIA, RAJARAJAN, NITHYALAKSHMY, UPSTILL-GODDARD, ROBERT, BURGESS, J. GRANT, NEWCASTLE UNIV, SCH NAT \& ENVIRONM SCI, NEWCASTLE UPON TYNE, TYNE \& WEAR, ENGLAND.;AL-WAHAIBI, AISHA S. M., DOBRETSOV, SERGEY, SULTAN QABOOS UNIV, CTR EXCELLENCE MARINE …	10.3389/FMICB.2019.00969	AVENUE DU TRIBUNAL FEDERAL 34, LAUSANNE, CH-1015, SWITZERLAND	969	NA	MINISTRY OF HIGHER EDUCATION IN THE SULTANATE OF OMAN	PART OF THE PROJECT WAS FUNDED BY THE MINISTRY OF HIGHER EDUCATION IN THE SULTANATE OF OMAN.	NA	1664-302X	NA	NA	FRONTIERS MEDIA SA	10	2019	ISI000467036200001	99	MICROBIOLOGY	4	MICROBIOLOGY	GRANT.BURGESSNCL.AC.UK	NA	HW9UM	NA	BURGESS, JG (REPRINT AUTHOR), NEWCASTLE UNIV, SCH NAT \& ENVIRONM SCI, NEWCASTLE UPON TYNE, TYNE \& WEAR, ENGLAND	ISI	NEWCASTLE UNIV;SULTAN QABOOS UNIV;SULTAN QABOOS UNIV	NEWCASTLE UNIV	NA	AL-WAHAIBI ASM, 2019, FRONT MICROBIOL	AL-WAHAIBI ASM, 2019, FRONT MICROBIOL
SHAW JLA, 2019, MOL ECOL	SHAW JLA;WEYRICH LS;HALLEGRAEFF G;COOPER A	RETROSPECTIVE EDNA ASSESSMENT OF POTENTIALLY HARMFUL ALGAE IN HISTORICAL SHIP BALLAST TANK AND MARINE PORT SEDIMENTS	MOLECULAR ECOLOGY	MOL. ECOL.	MICROALGAL BLOOM EVENTS CAN CAUSE MAJOR ECOSYSTEM DISTURBANCES, DEVASTATE LOCAL MARINE ECONOMIES, AND ENDANGER PUBLIC HEALTH. THEREFORE, DETECTING AND MONITORING HARMFUL MICROALGAL TAXA IS ESSENTIAL TO ENSURE EFFECTIVE RISK MANAGEMENT IN WATERWAYS USED FOR FISHERIES, AQUACULTURE, RECREATIONAL ACTIVITY, AND SHIPPING. TO FULLY UNDERSTAND THE CURRENT STATUS AND FUTURE DIRECTION OF ALGAL BLOOM DISTRI…	ENVIRONMENTAL DNA; HISTORICAL SEDIMENT; METABARCODING; NGS SEQUENCING; PALEOGENOMICS; SHIPPING	WATER MANAGEMENT; COASTAL WATERS; CLIMATE-CHANGE; ANCIENT DNA; N. SP; DINOPHYCEAE; TRANSPORT; BLOOMS; EUTROPHICATION; PHYLOGENY	ENGLISH	ARTICLE	ARTICLE	5	AJANI P, 2013, J PHYCOL, V49, P765, DOI 10.1111/JPY.12087.;ANDERSON DM, 2002, ESTUARIES, V25, P704, DOI 10.1007/BF02804901.;BARNES MA, 2014, ENVIRON SCI TECHNOL, V48, P1819, DOI 10.1021/ES404734P.;BESZTERI B, 2001, INT J SYST EVOL MICR, V51, P1581, DOI 10.1099/00207713-51-4-1581.;BIK HM, 2012, TRENDS ECOL EVOL, V27, P233, DOI 10.1016/J.TREE.2011.11.010.;CAMPBELL A., 2013, REV 2012 PARALYTIC S.;CA…	SHAW, JLA (REPRINT AUTHOR), COMMONWEALTH SCI \& IND RES ORG, LAND \& WATER UNIT, WAITE CAMPUS, ADELAIDE, SA, AUSTRALIA.;SHAW, JENNIFER L. A., WEYRICH, LAURA S., COOPER, ALAN, UNIV ADELAIDE, SCH BIOL SCI, AUSTRALIAN CTR ANCIENT DNA, ADELAIDE, SA, AUSTRALIA.;SHAW, JENNIFER L. A., COMMONWEALTH SCI \& IND RES ORG, LAND \& WATER UNIT, WAITE CAMPUS, ADELAIDE, SA, AUSTRALIA.;HALLEGRAEFF, GUSTAAF, UNIV T…	10.1111/MEC.15055	111 RIVER ST, HOBOKEN 07030-5774, NJ USA	NA	NA	AUSTRALIAN RESEARCH COUNCIL (ARC)AUSTRALIAN RESEARCH COUNCIL [LP0991985, DP170102261]	THIS PROJECT WAS FINANCIALLY SUPPORTED BY THE AUSTRALIAN RESEARCH COUNCIL (ARC) LINKAGE GRANT LP0991985 AND DISCOVERY GRANT DP170102261. ARCHIVED SEDIMENT SAMPLES WERE PROVIDED BY THE INSTITUTE FOR MARINE AND ANTARCTIC STUDIES, UNIVERSITY OF TASMANIA, AND EDNA ANALYSIS WAS UNDERTAKEN AT THE AUSTRALIAN CENTRE FOR ANCIENT DNA, UNIVERSITY OF ADELAIDE.	NA	0962-1083	10	2476-2485	WILEY	28	2019	ISI000472237600004	48	BIOCHEMISTRY \& MOLECULAR BIOLOGY, ENVIRONMENTAL SCIENCES \& ECOLOGY, EVOLUTIONARY BIOLOGY	18	BIOCHEMISTRY \& MOLECULAR BIOLOGY, ECOLOGY, EVOLUTIONARY BIOLOGY	JENNIFERSHAWCSIRO.AU	NA	IE2TQ	NA	SHAW, JLA (REPRINT AUTHOR), COMMONWEALTH SCI \& IND RES ORG, LAND \& WATER UNIT, WAITE CAMPUS, ADELAIDE, SA, AUSTRALIA	ISI	UNIV ADELAIDE;COMMONWEALTH SCI AND IND RES ORG;UNIV TASMANIA	COMMONWEALTH SCI AND IND RES ORG	NA	SHAW JLA, 2019, MOL ECOL	SHAW JLA, 2019, MOL ECOL
ROY MB, 2019, ENVIRON BIOL FISHES	ROY MB;JOHNSTON CE;JANOSIK A	A HABITAT RISK ASSESSMENT AND BREEDING SITE PROJECTION FOR SLACKWATER DARTER (ETHEOSTOMA BOSCHUNGI) (PERCIDAE) IN ALABAMA AND TENNESSEE USA	ENVIRONMENTAL BIOLOGY OF FISHES	ENVIRON. BIOL. FISHES	CATALYSTS FOR SPECIES DECLINE ARE DIFFICULT TO IDENTIFY AND ARE RARELY SINGLE. THE USE OF PREDICTIVE MODELS THAT INCORPORATE MULTIPLE FACTORS HAVE PROVEN USEFUL IN RECOGNIZING MAJOR DRIVERS OF SPECIES DECLINES IN MULTIPLE SYSTEMS. IN THIS STUDY, A GEOGRAPHIC INFORMATION SYSTEMS MODEL WAS USED TO EVALUATE FACTORS CONTRIBUTING TO THE DECLINE OF THE SLACKWATER DARTER THROUGHOUT ITS DISTRIBUTIONAL RA…	IMPERILED FISHES; SPAWNING MIGRATION; AQUATIC CONSERVATION; STREAM RESTORATION	LAND-USE; ENVIRONMENTAL DNA; CONSERVATION; DECLINE; MARINE; EDNA; GIS	ENGLISH	ARTICLE	ARTICLE	0	ALLAN JD, 2004, ANNU REV ECOL EVOL S, V35, P257, DOI 10.1146/ANNUREV.ECOLSYS.35.120202.110122.;[ANONYMOUS], 2008, SLACKW DART ETH BOSC.;BERNAL NA, 2015, BIOL INVASIONS, V17, P1603, DOI 10.1007/S10530-014-0819-6.;BOSCHUNG HT, 1976, EVALUATION SLACKWATE.;CLAUSEN R, 2008, SOC SCI RES, V37, P1310, DOI 10.1016/J.SSRESEARCH.2007.10.002.;CUMMINGS KEVIN S., 1998, TRANSACTIONS OF THE ILLINOIS STATE ACADEM…	JOHNSTON, CE (REPRINT AUTHOR), AUBURN UNIV, FISH BIODIVERS LAB, SCH FISHERIES AQUACULTURE \& AQUAT SCI, AUBURN, AL 36849 USA.;ROY, MEAGAN B., JOHNSTON, CAROL E., AUBURN UNIV, FISH BIODIVERS LAB, SCH FISHERIES AQUACULTURE \& AQUAT SCI, AUBURN, AL 36849 USA.;JANOSIK, ALEXIS, UNIV WEST FLORIDA, DEPT BIOL, BLDG 58-60,11000 UNIV PKWY, PENSACOLA, FL 32514 USA.	10.1007/S10641-019-00862-X	233 SPRING ST, NEW YORK, NY 10013 USA	NA	NA	ALABAMA DEPARTMENT OF CONSERVATION AND NATURAL RESOURCES	WE THANK JENNA, CROVO, WARREN STILES, DAVIS TODD, DREW JARRETT, JEFFY ZEYL EVE BRANTLEY AND BRIAN HELMS FOR THEIR INVALUABLE SUGGESTIONS AND ASSISTANCE WITH THE MULTIPLE COMPONENTS OF THIS PROJECT PROJECT FUNDING WAS PROVIDED BY THE ALABAMA DEPARTMENT OF CONSERVATION AND NATURAL RESOURCES.	NA	0378-1909	5	685-703	SPRINGER	102	2019	ISI000468519700002	31	ENVIRONMENTAL SCIENCES \& ECOLOGY, MARINE \& FRESHWATER BIOLOGY	2	ECOLOGY, MARINE \& FRESHWATER BIOLOGY	JOHNSC5AUBURN.EDU	NA	HZ0GU	NA	JOHNSTON, CE (REPRINT AUTHOR), AUBURN UNIV, FISH BIODIVERS LAB, SCH FISHERIES AQUACULTURE \& AQUAT SCI, AUBURN, AL 36849 USA	ISI	AUBURN UNIV;UNIV WEST FLORIDA	AUBURN UNIV	NA	ROY MB, 2019, ENVIRON BIOL FISHES	ROY MB, 2019, ENVIRON BIOL FISHES
BINO G, 2019, J MAMMAL	BINO G;KINGSFORD RT;ARCHER M;CONNOLLY JH;DAY J;DIAS K;GOLDNEY D;GONGORA J;GRANT T;GRIFFITHS J;HAWKE T;KLAMT M;LUNNEY D;MIJANGOS L;MUNKS S;SHERWIN W;SERENA M;TEMPLE-SMITH P;THOMAS J;WILLIAMS G;WHITTINGTON C	THE PLATYPUS: EVOLUTIONARY HISTORY, BIOLOGY, AND AN UNCERTAIN FUTURE	JOURNAL OF MAMMALOGY	J. MAMMAL.	THE PLATYPUS (ORNITHORHYNCHUS ANATINUS) IS ONE OF THE WORLD'S MOST EVOLUTIONARILY DISTINCT MAMMALS, ONE OF FIVE EXTANT SPECIES OF EGG-LAYING MAMMALS, AND THE ONLY LIVING SPECIES WITHIN THE FAMILY ORNITHORHYNCHIDAE. MODERN PLATYPUSES ARE ENDEMIC TO EASTERN MAINLAND AUSTRALIA, TASMANIA, AND ADJACENT KING ISLAND, WITH A SMALL INTRODUCED POPULATION ON KANGAROO ISLAND, SOUTH AUSTRALIA, AND ARE WIDELY …	AUSTRALIA; CONSERVATION MANAGEMENT; FRESHWATER BIOLOGY; MONOTREMATA; ORNITHORHYNCHUS ANATINUS	UPPER SHOALHAVEN RIVER; ORNITHORHYNCHUS-ANATINUS MONOTREMATA; ACTIVITY PATTERNS; REPRODUCTIVE-BEHAVIOR; POPULATION-STRUCTURE; NATRIURETIC PEPTIDE; OBDURODON-DICKSONI; ENVIRONMENTAL DNA; BODY-SIZE; LAND-USE	ENGLISH	ARTICLE	ARTICLE	1	AKIYAMA S., 1998, THESIS.;AMATO G., 2009, CONSERVATION GENETIC.;[ANONYMOUS], 1938, NOWRA LEADER, P2.;ARCHER M, 1995, PALEOCLIMATE AND EVOLUTION, WITH EMPHASIS ON HUMAN ORIGINS, P77.;ARCHER M., 1991, P67.;ARCHER M, 1985, NATURE, V318, P363, DOI 10.1038/318363A0.;ARCHER M, 1978, AUSTRALIAN ZOOLOGIST, V20, P9.;ARCHER M., 1992, P15.;ARCHER M., 1995, AUSTR GEOGRAPHIC, V38, P86.;ARCHER M., 2000, AUSTR …	BINO, G (REPRINT AUTHOR), UNIV NEW SOUTH WALES, SCH BIOL EARTH \& ENVIRONM SCI, CTR ECOSYST SCI, SYDNEY, NSW, AUSTRALIA.;BINO, GILAD, KINGSFORD, RICHARD T., ARCHER, MICHAEL, GRANT, TOM, HAWKE, TAHNEAL, MIJANGOS, LUIS, SHERWIN, WILLIAM, UNIV NEW SOUTH WALES, SCH BIOL EARTH \& ENVIRONM SCI, CTR ECOSYST SCI, SYDNEY, NSW, AUSTRALIA.;CONNOLLY, JOANNE H., CHARLES STURT UNIV, SCH ANIM \& VET SCI, LOCKED…	10.1093/JMAMMAL/GYZ058	JOURNALS DEPT, 2001 EVANS RD, CARY, NC 27513 USA	NA	NA	TARONGA ZOO; NEW SOUTH WALES DEPARTMENT OF PRIMARY INDUSTRIES CONFERENCE SPONSORSHIP PROGRAM 2017; AUSTRALIAN RESEARCH COUNCILAUSTRALIAN RESEARCH COUNCIL [LP150100093]; MARCIA EVELYN WILLIAMS BEQUEST, SCHOOL OF VETERINARY SCIENCE, UNIVERSITY OF SYDNEY	THIS REVIEW BEGAN WITH A CONFERENCE AND WORKSHOP AT TARONGA ZOO THAT BROUGHT TOGETHER MANY OF AUSTRALIA'S PLATYPUS RESEARCHERS TO DISCUSS THE CURRENT STATUS AND CHALLENGES FOR THIS UNIQUE SPECIES. IT WAS SUPPORTED BY TARONGA ZOO AND NEW SOUTH WALES DEPARTMENT OF PRIMARY INDUSTRIES CONFERENCE SPONSORSHIP PROGRAM 2017. THIS STUDY WAS FUNDED BY AN AUSTRALIAN RESEARCH COUNCIL LINKAGE GRANT LP15010009…	NA	0022-2372	2	308-327	OXFORD UNIV PRESS INC	100	2019	ISI000482136500006	259	ZOOLOGY	7	ZOOLOGY	GILAD.BINOUNSW.EDU.AU	NA	IS4PU	NA	BINO, G (REPRINT AUTHOR), UNIV NEW SOUTH WALES, SCH BIOL EARTH \& ENVIRONM SCI, CTR ECOSYST SCI, SYDNEY, NSW, AUSTRALIA	ISI	UNIV NEW SOUTH WALES;CHARLES STURT UNIV;GRAHAM CTR AGR INNOVAT;UNIV SYDNEY;CHARLES STURT UNIV;MONASH UNIV;UNIV SYDNEY;OFF ENVIRONM AND HERITAGE;UNIV TASMANIA;FOREST PRACTICES AUTHOR;MONASH UNIV	UNIV NEW SOUTH WALES	NA	BINO G, 2019, J MAMMAL	BINO G, 2019, J MAMMAL
SACCO M, 2019, SCI TOTAL ENVIRON	SACCO M;BLYTH A;BATEMAN PW;HUA Q;MAZUMDER D;NICOLE W;HUMPHREYS WF;LAINI A;GRIEBLER C;GRICE K	NEW LIGHT IN THE DARK - A PROPOSED MULTIDISCIPLINARY FRAMEWORK FOR STUDYING FUNCTIONAL ECOLOGY OF GROUNDWATER FAUNA	SCIENCE OF THE TOTAL ENVIRONMENT	SCI. TOTAL ENVIRON.	GROUNDWATERS PROVIDE THE VAST MAJORITY OF UNFROZEN FRESHWATER RESOURCES ON THE PLANET, BUT OUR KNOWLEDGE OF SUBSURFACE ECOSYSTEMS IS SURPRISINGLY LIMITED. STYGOFAUNA, OR STYGOBIONTS - SUBTERRANEAN OBLIGATE AQUATIC ANIMALS - PROVIDE ECOSYSTEM SERVICES SUCH AS GRAZING BIOFILMS AND MAINTAINING WATER QUALITY, BUT WE KNOW LITTLE ABOUT HOW THEIR ECOSYSTEMS FUNCTION. THE CRYPTIC NATURE OF GROUNDWATERS, …	GROUNDWATER; STYGOFAUNA; TROPHIC ECOLOGY; CSIA; C-14; EDNA; DNA METABARCODING; BAYESIAN MIXING MODELS	FOOD-WEB STRUCTURE; DISSOLVED ORGANIC-CARBON; ENVIRONMENTAL DNA; STABLE-ISOTOPES; DEPENDENT ECOSYSTEMS; TROPHIC ECOLOGY; AMINO-ACIDS; NITROGEN-ISOTOPE; AQUIFER OVEREXPLOITATION; BIOLOGICAL COMMUNITIES	ENGLISH	REVIEW	ARTICLE	6	ACHURRA A, 2015, HYDROBIOLOGIA, V745, P151, DOI 10.1007/S10750-014-2101-4.;AIKEN G. R., 2002, US GEOL SURV ART REC, P21.;AMARAL HIF, 2011, CHEMOSPHERE, V85, P774, DOI 10.1016/J.CHEMOSPHERE.2011.06.063.;AMOS CB, 2014, NATURE, V509, P483, DOI 10.1038/NATURE13275.;APPELO CAJ, 2004, GEOCHEMISTRY GROUNDW.;ARAVENA R, 1993, APPL GEOCHEM, V8, P483, DOI 10.1016/0883-2927(93)90077-T.;ARCAGNI M, 2013, LIMNO…	SACCO, M (REPRINT AUTHOR), CURTIN UNIV, INST GEOSCI RES, SCH EARTH \& PLANETARY SCI, WA ORGAN ISOTOPE GEOCHEM CTR, PERTH, WA 6102, AUSTRALIA.;SACCO, MATTIA, BLYTH, ALISON, GRICE, KLITI, CURTIN UNIV, INST GEOSCI RES, SCH EARTH \& PLANETARY SCI, WA ORGAN ISOTOPE GEOCHEM CTR, PERTH, WA 6102, AUSTRALIA.;BATEMAN, PHILIP W., NICOLE, WHITE, CURTIN UNIV, SCH MOL \& LIFE SCI, PERTH, WA 6102, AUSTRALIA.;HU…	10.1016/J.SCITOTENV.2019.01.296	PO BOX 211, 1000 AE AMSTERDAM, NETHERLANDS	NA	NA	AUSTRALIAN RESEARCH COUNCIL LINKAGE PROJECT GRANTAUSTRALIAN RESEARCH COUNCIL [LP140100555]; WESTERN AUSTRALIAN MUSEUM; SOUTH AUSTRALIAN MUSEUM; BIOTA ENVIRONMENTAL SCIENCES; BENNELONGIA ENVIRONMENTAL CONSULTANTS; DEPARTMENT OF PARKS AND WILDLIFE (WA); CURTIN INTERNATIONAL POSTGRADUATE RESEARCH SCHOLARSHIP (CIPRS); AINSE POSTGRADUATE SCHOLARSHIP (PGRA)	THIS RESEARCH WAS FUNDED BY AUSTRALIAN RESEARCH COUNCIL LINKAGE PROJECT GRANT [LP140100555] WITH INDUSTRY PARTNERS, THE WESTERN AUSTRALIAN MUSEUM, THE SOUTH AUSTRALIAN MUSEUM, BIOTA ENVIRONMENTAL SCIENCES, BENNELONGIA ENVIRONMENTAL CONSULTANTS AND THE DEPARTMENT OF PARKS AND WILDLIFE (WA). SACCO IS SUPPORTED BY A CURTIN INTERNATIONAL POSTGRADUATE RESEARCH SCHOLARSHIP (CIPRS) AND AN AINSE POSTGRAD…	NA	0048-9697	NA	963-977	ELSEVIER SCIENCE BV	662	2019	ISI000459163900098	263	ENVIRONMENTAL SCIENCES \& ECOLOGY	65	ENVIRONMENTAL SCIENCES	MATTIA.SACCOPOSTGRAD.CURTIN.EDU.AU	NA	HM0UV	NA	SACCO, M (REPRINT AUTHOR), CURTIN UNIV, INST GEOSCI RES, SCH EARTH \& PLANETARY SCI, WA ORGAN ISOTOPE GEOCHEM CTR, PERTH, WA 6102, AUSTRALIA	ISI	CURTIN UNIV;CURTIN UNIV;COLLECT AND RES CTR;UNIV WESTERN AUSTRALIA;UNIV PARMA;INST GROUNDWATER ECOL;UNIV VIENNA	CURTIN UNIV	NA	SACCO M, 2019, SCI TOTAL ENVIRON	SACCO M, 2019, SCI TOTAL ENVIRON
CORSE E, 2019, ECOL EVOL	CORSE E;TOUGARD C;ARCHAMBAUD-SUARD G;AGNESE JF;MANDENG FDM;BILONG CFB;DUNEAU D;ZINGER L;CHAPPAZ R;XU CCY;MEGLECZ E;DUBUT V	ONE-LOCUS-SEVERAL-PRIMERS: A STRATEGY TO IMPROVE THE TAXONOMIC AND HAPLOTYPIC COVERAGE IN DIET METABARCODING STUDIES	ECOLOGY AND EVOLUTION	ECOL. EVOL.	IN DIET METABARCODING ANALYSES, INSUFFICIENT TAXONOMIC COVERAGE OF PCR PRIMER SETS GENERATES FALSE NEGATIVES THAT MAY DRAMATICALLY DISTORT BIODIVERSITY ESTIMATES. IN THIS PAPER, WE INVESTIGATED THE TAXONOMIC COVERAGE AND COMPLEMENTARITY OF THREE CYTOCHROME C OXIDASE SUBUNIT I GENE (COI) PRIMER SETS BASED ON IN SILICO ANALYSES AND WE CONDUCTED AN IN VIVO EVALUATION USING FECAL AND SPIDER WEB SAMPL…	CYTOCHROME C OXIDASE SUBUNIT I GENE; DIET ANALYSIS; EDNA; FALSE NEGATIVES; METABARCODING; PCR PRIMERS	POMATOSCHISTUS-MICROPS KROYER; FEEDING HABITAT; MINUTUS PALLAS; DNA; ECOLOGY; FOOD; PREY; PCR; CONSERVATION; PREDATION	ENGLISH	ARTICLE	ARTICLE	2	AIZPURUA O, 2018, MOL ECOL, V27, P815, DOI 10.1111/MEC.14474.;ALBERDI A, 2019, MOL ECOL RESOUR, V19, P327, DOI 10.1111/1755-0998.12960.;ALBERDI A, 2018, METHODS ECOL EVOL, V9, P134, DOI 10.1111/2041-210X.12849.;BENG KC, 2016, SCI REP-UK, V6, DOI 10.1038/SREP24965.;BLAKE M, 2016, CONSERV GENET RESOUR, V8, P219, DOI 10.1007/S12686-016-0537-8.;BOYER S., 2015, FOOD WEBS, V3, P1, DOI DOI 10.1016/J.F00…	CORSE, E, DUBUT, V (REPRINT AUTHOR), AIX MARSEILLE UNIV, AVIGNON UNIV, CNRS, IRD,IMBE, MARSEILLE, FRANCE.;CORSE, EMMANUEL, MEGLECZ, EMESE, DUBUT, VINCENT, AIX MARSEILLE UNIV, AVIGNON UNIV, CNRS, IRD,IMBE, MARSEILLE, FRANCE.;CORSE, EMMANUEL, AGENCE RECH BIODIVERS REUNION ARBRE, ST LEU, REUNION, FRANCE.;TOUGARD, CHRISTELLE, AGNESE, JEAN-FRANCOIS, UNIV MONTPELLIER, CNRS, ISEM, IRD,EPHE, MONTPELLIER,…	10.1002/ECE3.5063	111 RIVER ST, HOBOKEN 07030-5774, NJ USA	NA	NA	ELECTRICITE DE FRANCE (EDF); AFB; AGENCE DE L'EAU RHONE-MEDITERRANEE-CORSE (AERMC); CONSEIL REGIONAL DE PROVENCE-ALPES-COTE D'AZURREGION PROVENCE-ALPES-COTE D'AZUR; LABEX CEBA THROUGH THE INVESTISSEMENT D'AVENIR GRANT OF THE AGENCE NATIONALE DE LA RECHERCHE [ANR-10-LABX-25-01]; FRENCH LABORATORY OF EXCELLENCE PROJECT ``TULIP [ANR-10-LABX-41, ANR-11-IDEX-0002-02]; PEOPLE PROGRAM (MARIE CURIE ACTIO…	WE WARMLY THANK THE STAFF FROM THE FRENCH AGENCE FRANCAISE POUR LA BIODIVERSITE (AFB) AND FROM AIX-MARSEILLE UNIVERSITE WHO PARTICIPATED IN THE FIELDWORK. WE ARE VERY GRATEFUL TO MAXIME GALAN AND NATHALIE CHARBONNEL FOR KINDLY SHARING BAT FECAL SAMPLES, TO HELENE VIGNES FOR HER VERY VALUABLE HELP IN THE PROCESSING OF THE MISEQ RUNS, AND TO REMI GRENIER FOR HELP WITH THE IN VITRO TESTS. THIS WORK …	NA	2045-7758	8	4603-4620	WILEY	9	2019	ISI000466104200024	75	ENVIRONMENTAL SCIENCES \& ECOLOGY, EVOLUTIONARY BIOLOGY	6	ECOLOGY, EVOLUTIONARY BIOLOGY	EMMANUEL.CORSEGMAIL.COM VINCENT.DUBUTIMBE.FR	NA	HV6PB	NA	CORSE, E, DUBUT, V (REPRINT AUTHOR), AIX MARSEILLE UNIV, AVIGNON UNIV, CNRS, IRD,IMBE, MARSEILLE, FRANCE	ISI	AIX MARSEILLE UNIV;UNIV MONTPELLIER;AIX MARSEILLE UNIV;UNIV YAOUNDE I;TOULOUSE;PSL RES UNIV;MCGILL UNIV;MCGILL UNIV	AIX MARSEILLE UNIV	NA	CORSE E, 2019, ECOL EVOL	CORSE E, 2019, ECOL EVOL
SIROIS SH, 2019, ENVIRON MICROBIOL REP	SIROIS SH;BUCKLEY DH	FACTORS GOVERNING EXTRACELLULAR DNA DEGRADATION DYNAMICS IN SOIL	ENVIRONMENTAL MICROBIOLOGY REPORTS	ENVIRON. MICROBIOL. REP.	WE EXAMINED THE IMPACTS OF SOIL MOISTURE, TEMPERATURE, AGRICULTURAL MANAGEMENT AND HABITAT TYPE ON THE DEGRADATION DYNAMICS OF EDNA IN SOILS. SYNTHETIC EDNA WAS ADDED TO SOIL MICROCOSMS, AND ITS DISAPPEARANCE OVER TIME WAS MEASURED USING BOTH HIGH-THROUGHPUT SEQUENCING AND QPCR. THE SYNTHETIC EDNA WAS DEGRADED RAPIDLY, BUT A SMALL FRACTION REMAINED DETECTABLE THROUGHOUT THE EXPERIMENTS (39-80 DAY…	NA	TRANSGENIC PLANT DNA; COMMUNITY STRUCTURE; ADSORPTION; TRANSFORMATION; PERSISTENCE	ENGLISH	ARTICLE	ARTICLE	2	BATY F, 2015, J STAT SOFTW, V66, P1.;BERTHRONG ST, 2013, MICROB ECOL, V66, P158, DOI 10.1007/S00248-013-0225-0.;CAPORASO JG, 2012, ISME J, V6, P1621, DOI 10.1038/ISMEJ.2012.8.;CARINI P, 2017, NAT MICROBIOL, V2, DOI 10.1038/NMICROBIOL.2016.242.;CHEN Z, 2007, FEMS MICROBIOL LETT, V272, P154, DOI 10.1111/J.1574-6968.2007.00756.X.;CRECCHIO C, 1998, SOIL BIOL BIOCHEM, V30, P1061, DOI 10.1016/S0038-071…	BUCKLEY, DH (REPRINT AUTHOR), CORNELL UNIV, SECT SOIL \& CROP SCI, ITHACA, NY 14850 USA.;SIROIS, SARA HOPE, BUCKLEY, DANIEL H., CORNELL UNIV, SECT SOIL \& CROP SCI, ITHACA, NY 14850 USA.	10.1111/1758-2229.12725	111 RIVER ST, HOBOKEN 07030-5774, NJ USA	NA	NA	U.S. DEPARTMENT OF ENERGY, OFFICE OF BIOLOGICAL \& ENVIRONMENTAL RESEARCH GENOMIC SCIENCE PROGRAM [DE-SC0016364, DE-SC0004486]; USDA NATIONAL INSTITUTE OF FOOD AND AGRICULTURE, HATCH PROJECT [1010520]	THIS MATERIAL IS BASED UPON WORK SUPPORTED BY THE U.S. DEPARTMENT OF ENERGY, OFFICE OF BIOLOGICAL \& ENVIRONMENTAL RESEARCH GENOMIC SCIENCE PROGRAM UNDER AWARD NUMBERS DE-SC0016364 AND DE-SC0004486; AND UPON WORK SUPPORTED BY THE USDA NATIONAL INSTITUTE OF FOOD AND AGRICULTURE, HATCH PROJECT 1010520. MANY THANKS TO DR. JOSEPH YAVITT FOR HIS INDISPENSABLE WISDOM AND WIT. WE ARE GRATEFUL TO ALL THE…	NA	1758-2229	2	173-184	WILEY	11	2019	ISI000461871000012	34	ENVIRONMENTAL SCIENCES \& ECOLOGY, MICROBIOLOGY	27	ENVIRONMENTAL SCIENCES, MICROBIOLOGY	DBUCKLEYCORNELL.EDU	NA	HP7MA	NA	BUCKLEY, DH (REPRINT AUTHOR), CORNELL UNIV, SECT SOIL \& CROP SCI, ITHACA, NY 14850 USA	ISI	CORNELL UNIV	CORNELL UNIV	NA	SIROIS SH, 2019, ENVIRON MICROBIOL REP	SIROIS SH, 2019, ENVIRON MICROBIOL REP
HARKINS KM, 2019, PLOS ONE	HARKINS KM;KEINATH D;BEN-DAVID M	IT'S A TRAP: OPTIMIZING DETECTION OF RARE SMALL MAMMALS	PLOS ONE	PLOS ONE	IMPROVING DETECTION PROBABILITIES FOR RARE SPECIES IS CRITICAL WHEN ASSESSING PRESENCE OR HABITAT ASSOCIATIONS. OUR GOAL WAS TO CREATE A NEW SMALL MAMMAL TRAPPING PROTOCOL THAT IMPROVED DETECTION OF RARE SPECIES, SUCH AS THE OLIVE-BACKED POCKET MOUSE (PEROGNATHUS FASCIATUS). WE USED THREE TRAP AND BAIT TYPES AND TRAPPED AN AREA 4.4 TIMES LARGER THAN THE STANDARD GRID. WE ALSO ASSESSED THE EFFECT …	NA	ENVIRONMENTAL DNA; SAMPLING METHODS; MANIPULATION; COMMUNITIES; EFFICIENCY; DYNAMICS; DENSITY; RODENTS; MODELS; DOGS	ENGLISH	ARTICLE	ARTICLE	0	ABERNETHY IM, 2011, INDEPENDENT INTERACT.;AEBISCHER NJ, 1993, ECOLOGY, V74, P1313, DOI 10.2307/1940062.;AMSTRUP SC, 2004, BIOSCIENCE, V54, P337, DOI 10.1641/0006-3568(2004)054[0337:DDPBWF]2.0.CO,2.;ANDERSON DL, 2009, CONDOR, V111, P226, DOI 10.1525/COND.2009.090032.;ARDENTE NC, 2017, ACTA AMAZON, V47, P123, DOI 10.1590/1809-4392201602132.;BEAUVAIS GP, 1999, WILDLIFE SOC B, V27, P39.;BOVENDORP RS,…	HARKINS, KM (REPRINT AUTHOR), UNIV WYOMING, DEPT ZOOL \& PHYSIOL, LARAMIE, WY 82071 USA.;HARKINS, KM (REPRINT AUTHOR), UNIV WYOMING, PROGRAM ECOL, LARAMIE, WY 82071 USA.;HARKINS, KRISTINA M., BEN-DAVID, MERAV, UNIV WYOMING, DEPT ZOOL \& PHYSIOL, LARAMIE, WY 82071 USA.;HARKINS, KRISTINA M., BEN-DAVID, MERAV, UNIV WYOMING, PROGRAM ECOL, LARAMIE, WY 82071 USA.;KEINATH, DOUG, US FISH \& WILDLIFE SERV…	10.1371/JOURNAL.PONE.0213201	1160 BATTERY STREET, STE 100, SAN FRANCISCO, CA 94111 USA	E0213201	NA	KH WYOMING GAME AND FISH DEPARTMENT GRANT [1002578]; DK-WYOMING NASA SPACE GRANT CONSORTIUM [1002741]	THIS WORK WAS SUPPORTED BY: KH WYOMING GAME AND FISH DEPARTMENT GRANT \#1002578, HTTPS://WGFD.WYO.GOV/; DK-WYOMING NASA SPACE GRANT CONSORTIUM \#1002741, HTTP://WYOMINGSPACEGRANT.ORG/. THE FUNDERS HAD NO ROLE IN STUDY DESIGN, DATA COLLECTION AND ANALYSIS, DECISION TO PUBLISH, OR PREPARATION OF THE MANUSCRIPT.	NA	1932-6203	3	NA	PUBLIC LIBRARY SCIENCE	14	2019	ISI000460371800028	65	SCIENCE \& TECHNOLOGY - OTHER TOPICS	7	MULTIDISCIPLINARY SCIENCES	KHARKIN1UWYO.EDU	NA	HN7LV	NA	HARKINS, KM (REPRINT AUTHOR), UNIV WYOMING, DEPT ZOOL \& PHYSIOL, LARAMIE, WY 82071 USA	ISI	UNIV WYOMING;UNIV WYOMING	UNIV WYOMING	NA	HARKINS KM, 2019, PLOS ONE	HARKINS KM, 2019, PLOS ONE
FARRELL MJ, 2019, GENOME	FARRELL MJ;GOVENDER D;HAJIBABAEI M;VAN DER BANK M;DAVIES TJ	BACTERIAL DIVERSITY IN THE WATERHOLES OF THE KRUGER NATIONAL PARK: AN EDNA METABARCODING APPROACH	GENOME	GENOME	BACTERIA ARE ESSENTIAL COMPONENTS OF NATURAL ENVIRONMENTS. THEY CONTRIBUTE TO ECOSYSTEM FUNCTIONING THROUGH ROLES AS MUTUALISTS AND PATHOGENS FOR LARGER SPECIES, AND AS KEY COMPONENTS OF FOOD WEBS AND NUTRIENT CYCLES. BACTERIAL COMMUNITIES RESPOND TO ENVIRONMENTAL DISTURBANCES, AND THE TRACKING OF THESE COMMUNITIES ACROSS SPACE AND TIME MAY SERVE AS INDICATORS OF ECOSYSTEM HEALTH IN AREAS OF CONS…	MICROBIOME; CONSERVATION; BIOMONITORING; 16S; WATERING HOLES	ENVIRONMENTAL DNA; SOUTH-AFRICA; RIVER; CONSERVATION; BIODIVERSITY; MANAGEMENT; EVOLUTION; PATTERNS; PROVINCE; LIMPOPO	ENGLISH	ARTICLE	ARTICLE	1	BALL SG, 2015, BBA-BIOENERGETICS, V1847, P495, DOI 10.1016/J.BBABIO.2015.02.007.;BASELGA A, 2018, BETAPART PARTITIONIN.;BENGIS R.G., 1988, REVUE SCIENTIFIQUE ET TECHNIQUE OFFICE INTERNATIONAL DES EPIZOOTIES, V7, P807.;BLAXTER M, 2005, PHILOS T ROY SOC B, V360, P1935, DOI 10.1098/RSTB.2005.1725.;BOUSKILL NJ, 2010, ECOTOXICOLOGY, V19, P317, DOI 10.1007/S10646-009-0414-2.;CABRAL JPS, 2010, INT J ENV…	FARRELL, MJ (REPRINT AUTHOR), MCGILL UNIV, DEPT BIOL, 1205 AVE DOCTEUR PENFIELD, MONTREAL, PQ H3A 0G4, CANADA.;FARRELL, MAXWELL J., MCGILL UNIV, DEPT BIOL, 1205 AVE DOCTEUR PENFIELD, MONTREAL, PQ H3A 0G4, CANADA.;GOVENDER, DANNY, SANPARKS, KRUGER NATL PK, SCI SERV, PRIVATE BAG X402, ZA-1350 SKUKUZA, SOUTH AFRICA.;GOVENDER, DANNY, UNIV PRETORIA, FAC VET SCI, DEPT PARACLIN SCI, PRIVATE BAG X04, ZA-…	10.1139/GEN-2018-0064	65 AURIGA DR, SUITE 203, OTTAWA, ON K2E 7W6, CANADA	NA	NA	SANPARKS [DAVIJ1256]; VANIER NSERC CGS; CIHR SYSTEMS BIOLOGY TRAINING PROGRAMCANADIAN INSTITUTES OF HEALTH RESEARCH (CIHR); QUEBEC CENTRE FOR BIODIVERSITY SCIENCE; MCGILL BIOLOGY DEPARTMENT; NSERCNATURAL SCIENCES AND ENGINEERING RESEARCH COUNCIL OF CANADA	THIS WORK WOULD NOT HAVE BEEN POSSIBLE WITHOUT THE LOGISTICAL SUPPORT OF THE AFRICAN CENTRE FOR DNA BARCODING AND PURVANCE SHIKWAMBANA, MOLECULAR WORK BY SHANNON EAGLE, ENCOURAGEMENT AND SUPPORT FROM LEA BERRANG-FORD, AND THE INCREDIBLE KNOWLEDGE AND PROTECTION PROVIDED BY KRUGER GAME GUARDS THOMAS, VELLY, AND MARTIN. WE ALSO THANK STEVEN KEMBEL, HIS LABORATORY, ALEXIS CARTERON, AND BENJAMIN CALL…	NA	0831-2796	3	229-242	CANADIAN SCIENCE PUBLISHING, NRC RESEARCH PRESS	62	2019	ISI000465219400013	59	BIOTECHNOLOGY \& APPLIED MICROBIOLOGY, GENETICS \& HEREDITY	7	BIOTECHNOLOGY \& APPLIED MICROBIOLOGY, GENETICS \& HEREDITY	MAXWELL.FARRELLMAIL.MCGILL.CA	NA	HU4BP	NA	FARRELL, MJ (REPRINT AUTHOR), MCGILL UNIV, DEPT BIOL, 1205 AVE DOCTEUR PENFIELD, MONTREAL, PQ H3A 0G4, CANADA	ISI	MCGILL UNIV;SCI SERV;UNIV PRETORIA;UNIV GUELPH;UNIV JOHANNESBURG;UNIV BRITISH COLUMBIA	MCGILL UNIV	NA	FARRELL MJ, 2019, GENOME	FARRELL MJ, 2019, GENOME
SCHOENFELDER SMK, 2019, PLOS PATHOG	SCHOENFELDER SMK;LANGE C;PRAKASH SA;MARINCOLA G;LERCH MF;WENCKER FDR;FOERSTNER KU;SHARMA CM;ZIEBUHR W	THE SMALL NON-CODING RNA RSAE INFLUENCES EXTRACELLULAR MATRIX COMPOSITION IN STAPHYLOCOCCUS EPIDERMIDIS BIOFILM COMMUNITIES	PLOS PATHOGENS	PLOS PATHOG.	RSAE IS A CONSERVED SMALL REGULATORY RNA (SRNA) WHICH WAS PREVIOUSLY REPORTED TO REPRESENT A RIBOREGULATOR OF CENTRAL CARBON FLOW AND OTHER METABOLIC PATHWAYS IN STAPHYLOCOCCUS AUREUS AND BACILLUS SUBTILIS. HERE WE SHOW THAT RSAE CONTRIBUTES TO EXTRACELLULAR (E)DNA RELEASE AND BIOFILM-MATRIX SWITCHING TOWARDS POLYSACCHARIDE INTERCELLULAR ADHESIN (PIA) PRODUCTION IN A HYPERVARIABLE STAPHYLOCOCCUS …	NA	ANTIBIOTIC-RESISTANCE; PHENOTYPIC VARIATION; REGULATORY SYSTEM; PHASE VARIATION; AUREUS REVEALS; DNA RELEASE; VIRULENCE; STRAIN; MECHANISM; EXPRESSION	ENGLISH	ARTICLE	ARTICLE	2	[ANONYMOUS], 2017, PUBMED, V6, PE345.;[ANONYMOUS], 2012, PUBMED, V2, P38.;BATZILLA CF, 2006, PROTEOMICS, V6, P3602, DOI 10.1002/PMIC.200500732.;BAYLES KW, 2007, NAT REV MICROBIOL, V5, P721, DOI 10.1038/NRMICRO1743.;BOHN C, 2010, NUCLEIC ACIDS RES, V38, P6620, DOI 10.1093/NAR/GKQ462.;BOLES BR, 2004, P NATL ACAD SCI USA, V101, P16630, DOI 10.1073/PNAS.0407460101.;BUTTNER H, 2015, FRONT CELL INFECT …	ZIEBUHR, W (REPRINT AUTHOR), UNIV WURZBURG, INST MOL INFECT BIOL, WURZBURG, GERMANY.;SCHOENFELDER, SONJA M. K., LANGE, CLAUDIA, PRAKASH, SRINIVASA ABISHEK, MARINCOLA, GABRIELLA, LERCH, MAIKE F., WENCKER, FREYA D. R., FOERSTNER, KONRAD U., SHARMA, CYNTHIA M., ZIEBUHR, WILMA, UNIV WURZBURG, INST MOL INFECT BIOL, WURZBURG, GERMANY.;FOERSTNER, KONRAD U., TH KOLN, FAC INFORMAT SCI \& COMMUN STUDIES, Z…	10.1371/JOURNAL.PPAT.1007618	1160 BATTERY STREET, STE 100, SAN FRANCISCO, CA 94111 USA	E1007618	NA	GERMAN RESEARCH COUNCIL (DFG)GERMAN RESEARCH FOUNDATION (DFG) [SPP1617 (ZI 665/2), ZI 665/3-1]; TRANSREGIONAL COLLABORATIVE RESEARCH CENTRE [34 (INST 292/67)]; GERMAN FEDERAL MINISTRY OF EDUCATION AND RESEARCH (BMBF)FEDERAL MINISTRY OF EDUCATION \& RESEARCH (BMBF) [01KI1727E]	THE STUDY WAS SUPPORTED BY GRANTS TO W. Z. FROM THE GERMAN RESEARCH COUNCIL (DFG) THROUGH GRANTS SPP1617 (ZI 665/2), ZI 665/3-1 AND TRANSREGIONAL COLLABORATIVE RESEARCH CENTRE 34 (INST 292/67; B04) AS WELL AS BY THE GERMAN FEDERAL MINISTRY OF EDUCATION AND RESEARCH (BMBF), GRANT NUMBER 01KI1727E. THE FUNDERS HAD NO ROLE IN STUDY DESIGN, DATA COLLECTION AND ANALYSIS, DECISION TO PUBLISH, OR PREPAR…	NA	1553-7366	3	NA	PUBLIC LIBRARY SCIENCE	15	2019	ISI000462996700018	65	MICROBIOLOGY, PARASITOLOGY, VIROLOGY	7	MICROBIOLOGY, PARASITOLOGY, VIROLOGY	W.ZIEBUHRMAIL.UNI-WUERZBURG.DE	NA	HR2VX	NA	ZIEBUHR, W (REPRINT AUTHOR), UNIV WURZBURG, INST MOL INFECT BIOL, WURZBURG, GERMANY	ISI	UNIV WURZBURG;ZB MED INFORMAT CTR LIFE SCI	UNIV WURZBURG	NA	SCHOENFELDER SMK, 2019, PLOS PATHOG	SCHOENFELDER SMK, 2019, PLOS PATHOG
REINHARDT T, 2019, AQUAT CONSERV -MAR FRESHW ECOSYST	REINHARDT T;VAN SCHINGEN M;WINDISCH HS;TRUONG QUANG NGUYEN TQN;ZIEGLER T;FINK P	MONITORING A LOSS: DETECTION OF THE SEMI-AQUATIC CROCODILE LIZARD (SHINISAURUS CROCODILURUS) IN INACCESSIBLE HABITATS VIA ENVIRONMENTAL DNA	AQUATIC CONSERVATION-MARINE AND FRESHWATER ECOSYSTEMS	AQUAT. CONSERV.-MAR. FRESHW. ECOSYST.	ASSESSING THE CONSERVATION STATUS OF A SPECIES IS STRONGLY DEPENDENT UPON DATA ON SPECIES DISTRIBUTION AND ABUNDANCE. WITH THE EMERGENCE OF NOVEL METHODS FOR SPECIES MONITORING - SUCH AS THE USE OF ENVIRONMENTAL DNA (EDNA) - MONITORING SUCCESS CAN BE IMPROVED AT REDUCED EXPENDITURE IN THE FIELD, PARTICULARLY IN REMOTE REGIONS AND TERRAINS WHERE ACCESS IS DIFFICULT OR DANGEROUS. THE HIGHLY ENDANGE…	ENDANGERED SPECIES; REPTILES; RIPARIAN; SPECIES MONITORING; STREAMS	LUOKENG NATURE-RESERVE; POPULATION TRENDS; EDNA; CONSERVATION; VIETNAM; TOOL; SURVEILLANCE; BIODIVERSITY; PROJECTS; REPTILES	ENGLISH	ARTICLE	ARTICLE	1	AHL E., 1930, CONTRIBUTION AMPHIBI.;AMANO T, 2016, BIOSCIENCE, V66, P393, DOI 10.1093/BIOSCI/BIW022.;AULIYA M, 2016, BIOL CONSERV, V204, P103, DOI 10.1016/J.BIOCON.2016.05.017.;BARNES MA, 2014, ENVIRON SCI TECHNOL, V48, P1819, DOI 10.1021/ES404734P.;BECK MW, 2001, AQUAT CONSERV, V11, P235, DOI 10.1002/AQC.449.;BIGGS J, 2015, BIOL CONSERV, V183, P19, DOI 10.1016/J.BIOCON.2014.11.029.;CITES (CONVEN…	REINHARDT, T (REPRINT AUTHOR), HEINRICH HEINE UNIV DUSSELDORF, INST CELL BIOL \& ZOOL, UNIV STR 1, D-40225 DUSSELDORF, GERMANY.;REINHARDT, TIMM, VAN SCHINGEN, MONA, FED AGCY NAT CONSERVAT, WILDLIFE CONSERVAT, BONN, GERMANY.;REINHARDT, TIMM, VAN SCHINGEN, MONA, WINDISCH, HEIDRUN SIGRID, FINK, PATRICK, HEINRICH HEINE UNIV DUSSELDORF, INST CELL BIOL \& ZOOL, UNIV STR 1, D-40225 DUSSELDORF, GERMANY.;…	10.1002/AQC.3038	111 RIVER ST, HOBOKEN 07030-5774, NJ USA	NA	NA	DEUTSCHE GESELLSCHAFT FUR HERPETOLOGIE (DGHT)	DEUTSCHE GESELLSCHAFT FUR HERPETOLOGIE (DGHT), GRANT/AWARD NUMBER: HANS-SCHIEMENZ-FONDS 2016	NA	1052-7613	3	353-360	WILEY	29	2019	ISI000462095400003	43	ENVIRONMENTAL SCIENCES \& ECOLOGY, MARINE \& FRESHWATER BIOLOGY, WATER RESOURCES	18	ENVIRONMENTAL SCIENCES, MARINE \& FRESHWATER BIOLOGY, WATER RESOURCES	TIMM.REINHARDTGMAIL.COM	NA	HQ0OT	NA	REINHARDT, T (REPRINT AUTHOR), HEINRICH HEINE UNIV DUSSELDORF, INST CELL BIOL \& ZOOL, UNIV STR 1, D-40225 DUSSELDORF, GERMANY	ISI	VAN SCHINGEN;HEINRICH HEINE UNIV DUSSELDORF;GRAD UNIV SCI AND TECHNOL;UNIV COLOGNE;HELMHOLTZ CTR ENVIRONM RES GMBH UFZ;HELMHOLTZ CTR ENVIRONM RES GMBH UFZ	HEINRICH HEINE UNIV DUSSELDORF	NA	REINHARDT T, 2019, AQUAT CONSERV -MAR FRESHW ECOSYST	REINHARDT T, 2019, AQUAT CONSERV -MAR FRESHW ECOSYST
MARSHALL NT, 2019, ECOL EVOL	MARSHALL NT;STEPIEN CA	INVASION GENETICS FROM EDNA AND THOUSANDS OF LARVAE: A TARGETED METABARCODING ASSAY THAT DISTINGUISHES SPECIES AND POPULATION VARIATION OF ZEBRA AND QUAGGA MUSSELS	ECOLOGY AND EVOLUTION	ECOL. EVOL.	IDENTIFYING SPECIES AND POPULATION GENETIC COMPOSITIONS OF BIOLOGICAL INVASIONS AT EARLY LIFE STAGES AND/OR FROM ENVIRONMENTAL (E)DNA USING TARGETED HIGH-THROUGHPUT SEQUENCING (HTS) METABARCODE ASSAYS OFFERS POWERFUL AND COST-EFFECTIVE MEANS FOR EARLY DETECTION, ANALYSIS OF SPREAD PATTERNS, AND EVALUATING POPULATION CHANGES. THE PRESENT STUDY DEVELOPS, TESTS, AND APPLIES THIS METHOD WITH A TARGET…	DREISSENA; ENVIRONMENTAL DNA; GREAT LAKES; HIGH-THROUGHPUT SEQUENCING; INVASIVE SPECIES	DREISSENA-POLYMORPHA PALLAS; FRESH-WATER MUSSELS; ENVIRONMENTAL DNA; ILLUMINA MISEQ; BUGENSIS; HISTORY; ROSTRIFORMIS; IMPACTS; SPP.; IDENTIFICATION	ENGLISH	ARTICLE	ARTICLE	4	ACKERMAN JD, 1994, CAN J ZOOL, V72, P1169, DOI 10.1139/Z94-157.;AMBERG J. J., 2019, MANAGEMENT BIOL INVA, V10.;BENSON A. J., 2013, QUAGGA ZEBRA MUSSELS, P9.;BORCHERDING J, 1991, OECOLOGIA, V87, P208, DOI 10.1007/BF00325258.;BOYER F, 2016, MOL ECOL RESOUR, V16, P176, DOI 10.1111/1755-0998.12428.;BROWN JE, 2010, BIOL INVASIONS, V12, P3687, DOI 10.1007/S10530-010-9763-2.;CALLAHAN BJ, 2017, ISME J, V…	STEPIEN, CA (REPRINT AUTHOR), NOAA, GENET \& GENOM GRP, PACIFIC MARINE ENVIRONM LAB, SEATTLE, WA 98115 USA.;MARSHALL, NATHANIEL T., UNIV TOLEDO, DEPT ENVIRONM SCI, GENET \& GENOM GRP, 2801 W BANCROFT ST, TOLEDO, OH 43606 USA.;MARSHALL, NATHANIEL T., STEPIEN, CAROL A., NOAA, GENET \& GENOM GRP, PACIFIC MARINE ENVIRONM LAB, SEATTLE, WA 98115 USA.	10.1002/ECE3.4985	111 RIVER ST, HOBOKEN 07030-5774, NJ USA	NA	NA	U.S. ENVIRONMENTAL PROTECTION AGENCYUNITED STATES ENVIRONMENTAL PROTECTION AGENCY [GL-00E01289, GL-00E01898]; HUDSON RIVER FOUNDATION BAIN FELLOWSHIP; INTERNATIONAL ASSOCIATION FOR GREAT LAKES RESEARCH SCHOLARSHIP	U.S. ENVIRONMENTAL PROTECTION AGENCY, GRANT/AWARD NUMBER: GL-00E01289 AND GL-00E01898; HUDSON RIVER FOUNDATION BAIN FELLOWSHIP; INTERNATIONAL ASSOCIATION FOR GREAT LAKES RESEARCH SCHOLARSHIP	NA	2045-7758	6	3515-3538	WILEY	9	2019	ISI000462384800032	82	ENVIRONMENTAL SCIENCES \& ECOLOGY, EVOLUTIONARY BIOLOGY	16	ECOLOGY, EVOLUTIONARY BIOLOGY	CAROL.STEPIENNOAA.GOV	NA	HQ4MI	NA	STEPIEN, CA (REPRINT AUTHOR), NOAA, GENET \& GENOM GRP, PACIFIC MARINE ENVIRONM LAB, SEATTLE, WA 98115 USA	ISI	UNIV TOLEDO;PACIFIC MARINE ENVIRONM LAB	PACIFIC MARINE ENVIRONM LAB	NA	MARSHALL NT, 2019, ECOL EVOL	MARSHALL NT, 2019, ECOL EVOL
ALBERDI A, 2019, MOL ECOL RESOUR	ALBERDI A;AIZPURUA O;BOHMANN K;GOPALAKRISHNAN S;LYNGGAARD C;NIELSEN M;GILBERT MTP	PROMISES AND PITFALLS OF USING HIGH-THROUGHPUT SEQUENCING FOR DIET ANALYSIS	MOLECULAR ECOLOGY RESOURCES	MOL. ECOL. RESOUR.	THE APPLICATION OF HIGH-THROUGHPUT SEQUENCING-BASED APPROACHES TO DNA EXTRACTED FROM ENVIRONMENTAL SAMPLES SUCH AS GUT CONTENTS AND FAECES HAS BECOME A POPULAR TOOL FOR STUDYING DIETARY HABITS OF ANIMALS. DUE TO THE HIGH RESOLUTION AND PREY DETECTION CAPACITY THEY PROVIDE, BOTH METABARCODING AND SHOTGUN SEQUENCING ARE INCREASINGLY USED TO ADDRESS ECOLOGICAL QUESTIONS GROUNDED IN DIETARY RELATIONS…	DIET ANALYSIS; DNA METABARCODING; ENVIRONMENTAL DNA; METAGENOMICS; SHOTGUN SEQUENCING	ENVIRONMENTAL DNA; PREY DNA; MOLECULAR SCATOLOGY; INSECTIVOROUS BIRDS; LIBRARY PREPARATION; CHIMERA FORMATION; BODY-SIZE; PCR; DIVERSITY; BIODIVERSITY	ENGLISH	REVIEW	ARTICLE	9	AIZPURUA O, 2018, MOL ECOL, V27, P815, DOI 10.1111/MEC.14474.;ALBERDI A, 2018, METHODS ECOL EVOL, V9, P134, DOI 10.1111/2041-210X.12849.;ALBERDI A, 2012, PLOS ONE, V7, DOI 10.1371/JOURNAL.PONE.0035692.;ALTSCHUL SF, 1990, J MOL BIOL, V215, P403, DOI 10.1006/JMBI.1990.9999.;ARRIZABALAGA-ESCUDERO A, 2018, MOL ECOL, V27, P1273, DOI 10.1111/MEC.14508.;ARRIZABALAGA-ESCUDERO A, 2015, BIOL CONSERV, V191,…	ALBERDI, A (REPRINT AUTHOR), UNIV COPENHAGEN, NAT HIST MUSEUM DENMARK, SECT EVOLUTIONARY GENOM, COPENHAGEN, DENMARK.;ALBERDI, ANTTON, AIZPURUA, OSTAIZKA, BOHMANN, KRISTINE, GOPALAKRISHNAN, SHYAM, LYNGGAARD, CHRISTINA, NIELSEN, MARTIN, GILBERT, MARCUS THOMAS PIUS, UNIV COPENHAGEN, NAT HIST MUSEUM DENMARK, SECT EVOLUTIONARY GENOM, COPENHAGEN, DENMARK.;BOHMANN, KRISTINE, UNIV EAST ANGLIA, SCH BIOL S…	10.1111/1755-0998.12960	111 RIVER ST, HOBOKEN 07030-5774, NJ USA	NA	NA	DANISH COUNCIL FOR INDEPENDENT RESEARCHDET FRIE FORSKNINGSRAD (DFF) [5051-00033]; LUNDBECKFONDENLUNDBECKFONDEN [R250-2017-1351]; CARLSBERG FOUNDATIONCARLSBERG FOUNDATION [CF15-0619, 5051-00140, 681396]; NATIONAL COUNCIL OF SCIENCE AND TECHNOLOGY IN MEXICO (CONACYT)CONSEJO NACIONAL DE CIENCIA Y TECNOLOGIA (CONACYT); ERCEUROPEAN RESEARCH COUNCIL (ERC); AAGE V. JENSEN FOUNDATION	DANISH COUNCIL FOR INDEPENDENT RESEARCH, GRANT/AWARD NUMBER: 5051-00033; LUNDBECKFONDEN, GRANT/AWARD NUMBER: R250-2017-1351; CARLSBERG FOUNDATION, GRANT/AWARD NUMBER: CF15-0619, 5051-00140, 681396; NATIONAL COUNCIL OF SCIENCE AND TECHNOLOGY IN MEXICO (CONACYT); ERC; AAGE V. JENSEN FOUNDATION	NA	1755-098X	2	327-348	WILEY	19	2019	ISI000459815200003	178	BIOCHEMISTRY \& MOLECULAR BIOLOGY, ENVIRONMENTAL SCIENCES \& ECOLOGY, EVOLUTIONARY BIOLOGY	55	BIOCHEMISTRY \& MOLECULAR BIOLOGY, ECOLOGY, EVOLUTIONARY BIOLOGY	ANTTON.ALBERDISNM.KU.DK	NA	HM9OS	NA	ALBERDI, A (REPRINT AUTHOR), UNIV COPENHAGEN, NAT HIST MUSEUM DENMARK, SECT EVOLUTIONARY GENOM, COPENHAGEN, DENMARK	ISI	UNIV COPENHAGEN;UNIV EAST ANGLIA;NTNU UNIV MUSEUM	UNIV COPENHAGEN	NA	ALBERDI A, 2019, MOL ECOL RESOUR	ALBERDI A, 2019, MOL ECOL RESOUR
JEUNEN GJ, 2019, MOL ECOL RESOUR	JEUNEN GJ;KNAPP M;SPENCER HG;LAMARE MD;TAYLOR HR;STAT M;BUNCE M;GEMMELL NJ	ENVIRONMENTAL DNA (EDNA) METABARCODING REVEALS STRONG DISCRIMINATION AMONG DIVERSE MARINE HABITATS CONNECTED BY WATER MOVEMENT	MOLECULAR ECOLOGY RESOURCES	MOL. ECOL. RESOUR.	WHILE IN RECENT YEARS ENVIRONMENTAL DNA (EDNA) METABARCODING SURVEYS HAVE SHOWN GREAT PROMISE AS AN ALTERNATIVE MONITORING METHOD, THE INTEGRATION INTO EXISTING MARINE MONITORING PROGRAMS MAY BE CONFOUNDED BY THE DISPERSAL OF THE EDNA SIGNAL. CURRENTS AND TIDAL INFLUENCES COULD TRANSPORT EDNA OVER GREAT DISTANCES, INDUCING FALSE-POSITIVE SPECIES DETECTION, LEADING TO INACCURATE BIODIVERSITY ASSES…	BIODIVERSITY ASSESSMENT; MARINE EDNA; METABARCODING; SPATIAL RESOLUTION	TIME-SERIES ANALYSIS; COMMUNITY PATTERNS; BIODIVERSITY; CONSERVATION; DEGRADATION; OTAGO; FIELD; TEMPERATURE; SEDIMENTS; SAMPLES	ENGLISH	ARTICLE	ARTICLE	7	ALBERDI A, 2018, METHODS ECOL EVOL, V9, P134, DOI 10.1111/2041-210X.12849.;AYLING T., 1987, COLLINS GUIDE SEA FI.;BAKER DGL, 2016, PEERJ, V4, DOI 10.7717/PEERJ.1832.;BERRY TE, 2017, ECOL EVOL, V7, P5435, DOI 10.1002/ECE3.3123.;BISTA I, 2017, NAT COMMUN, V8, DOI 10.1038/NCOMMS14087.;BOYD R. O., 2008, FISHERIES RESOURCES, P1.;BUTCHART SHM, 2010, SCIENCE, V328, P1164, DOI 10.1126/SCIENCE.1187512.;DE…	JEUNEN, GJ (REPRINT AUTHOR), UNIV OTAGO, DEPT ANAT, DUNEDIN, NEW ZEALAND.;JEUNEN, GERT-JAN, KNAPP, MICHAEL, TAYLOR, HELEN R., GEMMELL, NEIL J., UNIV OTAGO, DEPT ANAT, DUNEDIN, NEW ZEALAND.;JEUNEN, GERT-JAN, SPENCER, HAMISH G., UNIV OTAGO, DEPT ZOOL, DUNEDIN, NEW ZEALAND.;LAMARE, MILES D., UNIV OTAGO, DEPT MARINE SCI, DUNEDIN, NEW ZEALAND.;STAT, MICHAEL, BUNCE, MICHAEL, CURTIN UNIV, DEPT ENVIRONM …	10.1111/1755-0998.12982	111 RIVER ST, HOBOKEN 07030-5774, NJ USA	NA	NA	NA	NA	NA	1755-098X	2	426-438	WILEY	19	2019	ISI000459815200010	69	BIOCHEMISTRY \& MOLECULAR BIOLOGY, ENVIRONMENTAL SCIENCES \& ECOLOGY, EVOLUTIONARY BIOLOGY	48	BIOCHEMISTRY \& MOLECULAR BIOLOGY, ECOLOGY, EVOLUTIONARY BIOLOGY	GERT-JAN.JEUNENOTAGO.AC.NZ	NA	HM9OS	NA	JEUNEN, GJ (REPRINT AUTHOR), UNIV OTAGO, DEPT ANAT, DUNEDIN, NEW ZEALAND	ISI	UNIV OTAGO;UNIV OTAGO;UNIV OTAGO;CURTIN UNIV;MACQUARIE UNIV	UNIV OTAGO	NA	JEUNEN GJ, 2019, MOL ECOL RESOUR	JEUNEN GJ, 2019, MOL ECOL RESOUR
PEAY S, 2019, DIVERSITY-BASEL	PEAY S;JOHNSEN SI;BEAN CW;DUNN AM;SANDODDEN R;EDSMAN L	BIOCIDE TREATMENT OF INVASIVE SIGNAL CRAYFISH: SUCCESSES, FAILURES AND LESSONS LEARNED	DIVERSITY-BASEL	DIVERSITY-BASEL	SIGNAL CRAYFISH, AS AN INVASIVE ALIEN SPECIES IN EUROPE, HAVE CAUSED IMPACTS ON AQUATIC COMMUNITIES AND LOSSES OF NATIVE CRAYFISH. ERADICATION OF RECENTLY ESTABLISHED POPULATIONS MAY BE POSSIBLE IN SMALL PONDS (<2.5 HA) AND SHORT LENGTHS OF SMALL WATERCOURSES USING A NONSELECTIVE BIOCIDE. BETWEEN 2004 AND 2012, A TOTAL OF 13 SITES IN THE U.K. WERE ASSESSED FOR SUITABILITY. SIX WERE TREATED WITH N…	CRAYFISH; ALIEN SPECIES; BIOLOGICAL INVASION; CONTROL; BIOCIDE; ERADICATION; SIGNAL CRAYFISH PACIFASTACUS LENIUSCULUS; NATURAL PYRETHRUM; SYNTHETIC PYRETHROID; TOXICITY	ENVIRONMENTAL DNA EDNA; PACIFASTACUS-LENIUSCULUS DANA; PASIFASTACUS-LENIUSCULUS; POPULATIONS; MANAGEMENT; ERADICATION; IMPACTS; PLAGUE; PONDS	ENGLISH	ARTICLE	ARTICLE	1	ABRAHAMSSON SA, 1970, OIKOS, V21, P83, DOI 10.2307/3543843.;ACOSTA CA, 2000, CRUSTACEANA, V73, P425, DOI 10.1163/156854000504516.;APEM, ER SIGN CRAYF DALB R.;AQUILONI L, 2010, BIOL INVASIONS, V12, P3817, DOI 10.1007/S10530-010-9774-Z.;AQUILONI L, 2010, HYDROBIOLOGIA, V649, P249, DOI 10.1007/S10750-010-0253-4.;AQUILONI L, 2009, FRESHWATER BIOL, V54, P1510, DOI 10.1111/J.1365-2427.2009.02169.X.;AXE…	PEAY, S (REPRINT AUTHOR), AECOM, 5TH FLOOR,2 CITY WALK, LEEDS LS11 9AR, W YORKSHIRE, ENGLAND.;PEAY, S (REPRINT AUTHOR), UNIV LEEDS, SCH BIOL, LEEDS LS2 9JT, W YORKSHIRE, ENGLAND.;PEAY, STEPHANIE, AECOM, 5TH FLOOR,2 CITY WALK, LEEDS LS11 9AR, W YORKSHIRE, ENGLAND.;PEAY, STEPHANIE, DUNN, ALISON M., UNIV LEEDS, SCH BIOL, LEEDS LS2 9JT, W YORKSHIRE, ENGLAND.;JOHNSEN, STEIN I., NORWEGIAN INST NAT RES …	10.3390/D11030029	ST ALBAN-ANLAGE 66, CH-4052 BASEL, SWITZERLAND	29	NA	SWEDISH NATIONAL BOARD OF FISHERIES; SWEDISH AGENCY FOR MARINE AND WATER MANAGEMENT; COUNTY GOVERNOR OF TELEMARK; COUNTY GOVERNOR OF OSLO AND AKERSHUS; NORWEGIAN FOOD SAFETY AUTHORITY; DIRECTORATE FOR NATURE MANAGEMENT; SCOTTISH NATURAL HERITAGE (SNH); SCOTTISH EXECUTIVE; ENVIRONMENT AGENCY (EA); TAY FOUNDATION; SCOTTISH ENVIRONMENT PROTECTION AGENCY (SEPA); HIGHLAND COUNCIL; NATURAL ENGLAND; YOR…	THE PROJECTS IN SWEDEN WERE FUNDED BY THE SWEDISH NATIONAL BOARD OF FISHERIES AND THE SWEDISH AGENCY FOR MARINE AND WATER MANAGEMENT, TREATMENTS WERE UNDERTAKEN BY THE COUNTY ADMINISTRATIVE BOARD ON GOTLAND AND ADDITIONAL INFORMATION WAS PROVIDED BY ROLF GYDEMO (COUNTY ADMINISTRATION). THE PROJECTS IN NORWAY WERE FINANCED BY THE COUNTY GOVERNOR OF TELEMARK, THE COUNTY GOVERNOR OF OSLO AND AKERSHU…	NA	NA	3	NA	MDPI	11	2019	ISI000464378900003	74	ENVIRONMENTAL SCIENCES \& ECOLOGY	5	ECOLOGY	STEPHANIECRAYFISH.ORG.UK STEIN.IVAR.JOHNSENNINA.NO COLIN.BEANNATURE.SCOT A.DUNNLEEDS.AC.UK ROAR.SANDODDENVETINST.NO LENNART.EDSMANSLU.SE	NA	HT2FP	NA	PEAY, S (REPRINT AUTHOR), AECOM, 5TH FLOOR,2 CITY WALK, LEEDS LS11 9AR, W YORKSHIRE, ENGLAND	ISI	UNIV LEEDS;NORWEGIAN INST NAT RES NINA;NORWEGIAN VET INST;SWEDISH UNIV AGR SCI	NOTREPORTED	NA	PEAY S, 2019, DIVERSITY-BASEL	PEAY S, 2019, DIVERSITY-BASEL
POTTER C, 2019, PEERJ	POTTER C;DE VERE N;JONES LE;FORD CR;HEGARTY MJ;HODDER KH;DIAZ A;FRANKLINZ EL	POLLEN METABARCODING REVEALS BROAD AND SPECIES-SPECIFIC RESOURCE USE BY URBAN BEES	PEERJ	PEERJ	BEE POPULATIONS ARE CURRENTLY UNDERGOING SEVERE GLOBAL DECLINES DRIVEN BY THE INTERACTIVE EFFECTS OF A NUMBER OF FACTORS. ONGOING URBANISATION HAS THE POTENTIAL TO EXACERBATE BEE DECLINES, UNLESS STEPS ARE TAKEN TO ENSURE APPROPRIATE FLORAL RESOURCES ARE AVAILABLE. SOWN WILDFLOWER STRIPS ARE ONE WAY IN WHICH FLORAL RESOURCES CAN BE PROVIDED TO URBAN BEES. HOWEVER, THE USE OF THESE STRIPS BY POLLI…	METABARCODING; PLANT-POLLINATOR INTERACTIONS; DNA BARCODING; RBCL; CONSERVATION; SECOND-GENERATION SEQUENCING; BUMBLEBEES; HALICTIDAE; EDNA; SOWN WILDFLOWER STRIPS	PROVIDING FORAGING RESOURCES; PLANT DIVERSITY; SOLITARY BEES; BUMBLEBEE; POLLINATORS; GARDENS; ABUNDANCE; SPECIALIZATION; HYMENOPTERA; VISITATION	ENGLISH	ARTICLE	ARTICLE	1	AHRNE K, 2009, PLOS ONE, V4, DOI 10.1371/JOURNAL.PONE.0005574.;AIZEN MA, 2009, CURR BIOL, V19, P915, DOI 10.1016/J.CUB.2009.03.071.;BALL SG, 2014, TECHNICAL REPORT.;BANASZAK-CIBICKA W, 2012, J INSECT CONSERV, V16, P331, DOI 10.1007/S10841-011-9419-2.;BARTOMEUS I, 2013, P NATL ACAD SCI USA, V110, P4656, DOI 10.1073/PNAS.1218503110.;BATES AJ, 2011, PLOS ONE, V6, DOI 10.1371/JOURNAL.PONE.0023459.;BA…	POTTER, C (REPRINT AUTHOR), ABERYSTWYTH UNIV, IBERS, ABERYSTWYTH, CEREDIGION, WALES.;POTTER, C (REPRINT AUTHOR), BOURNEMOUTH UNIV, DEPT LIFE \& ENVIRONM SCI, POOLE, DORSET, ENGLAND.;POTTER, CAITLIN, DE VERE, NATASHA, HEGARTY, MATTHEW J., ABERYSTWYTH UNIV, IBERS, ABERYSTWYTH, CEREDIGION, WALES.;POTTER, CAITLIN, HODDER, KATHY H., DIAZ, ANITA, FRANKLINZ, ELIZABETH L., BOURNEMOUTH UNIV, DEPT LIFE \& …	10.7717/PEERJ.5999	341-345 OLD ST, THIRD FLR, LONDON, EC1V 9LL, ENGLAND	E5999	NA	BOURNEMOUTH UNIVERSITY HIGHER EDUCATION INNOVATION FUND	THIS WORK WAS SUPPORTED BY A BOURNEMOUTH UNIVERSITY HIGHER EDUCATION INNOVATION FUND GRANT TO DR ELIZABETH FRANKLIN. THE FUNDERS HAD NO ROLE IN STUDY DESIGN, DATA COLLECTION AND ANALYSIS, DECISION TO PUBLISH, OR PREPARATION OF THE MANUSCRIPT.	NA	2167-8359	NA	NA	PEERJ INC	7	2019	ISI000459092700002	91	SCIENCE \& TECHNOLOGY - OTHER TOPICS	15	MULTIDISCIPLINARY SCIENCES	CAP34ABER.AC.UK	NA	HL9WG	NA	POTTER, C (REPRINT AUTHOR), ABERYSTWYTH UNIV, IBERS, ABERYSTWYTH, CEREDIGION, WALES	ISI	ABERYSTWYTH UNIV;BOURNEMOUTH UNIV;NATL BOT GARDEN WALES;BANGOR UNIV;UNIV GUELPH	ABERYSTWYTH UNIV	NA	POTTER C, 2019, PEERJ	POTTER C, 2019, PEERJ
GEORGE J, 2019, INDIAN J MED RES	GEORGE J;HALAMI PM	PRESENCE OF EXTRACELLULAR DNA \& PROTEIN IN BIOFILM FORMATION BY GENTAMICIN-RESISTANT LACTOBACILLUS PLANTARUM	INDIAN JOURNAL OF MEDICAL RESEARCH	INDIAN J. MED. RES.	BACKGROUND \& OBJECTIVES: BACTERIAL BIOFILMS A MULTI-LAYERED DEFENCE, COMPRISE EXTRACELLULAR DNA (EDNA) AND PROTEINS, PROTECT BACTERIA FROM HARMFUL ENVIRONMENT AND NUTRIENT LIMITATION AND UTILIZE THE MUTUAL BENEFITS WITHIN A COMMUNITY. BACTERIAL BIOFILMS ALSO DEFEND BACTERIA FROM HARSH ENVIRONMENTS SUCH AS ANTIBIOTIC TREATMENT. THIS LEADS TO POOR ANTIBIOTIC PENETRATION, SLOW GROWTH, ADAPTIVE STRE…	ANTIBIOTIC RESISTANCE; BIOFILMS; EXTRACELLULAR DNA; LACTIC ACID BACTERIA; NUTRIENT LIMITATION; PERSISTER CELLS	LACTIC-ACID BACTERIA; AMINOGLYCOSIDE RESISTANCE; ENTEROCOCCUS; PEDIOCOCCUS	ENGLISH	ARTICLE	ARTICLE	1	AGUIRRE M, 1993, J APPL BACTERIOL, V75, P95, DOI 10.1111/J.1365-2672.1993.TB02753.X.;ALGBURI A, 2017, APPL ENVIRON MICROB, V83, DOI 10.1128/AEM.02508-16.;BAYER AS, 1978, AM J MED, V64, P808, DOI 10.1016/0002-9343(78)90521-1.;CORCORAN GD, 1991, J INFECTION, V23, P179, DOI 10.1016/0163-4453(91)92190-G.;DICKGIESSER U, 1984, INFECTION, V12, P14, DOI 10.1007/BF01641017.;GEORGE J, 2017, RES MICROBIOL, …	HALAMI, PM (REPRINT AUTHOR), CSIR CENT FOOD TECHNOL RES INST, DEPT MICROBIOL \& FERMENTAT TECHNOL, MYSURU 570020, KARNATAKA, INDIA.;GEORGE, JAIMEE, HALAMI, PRAKASH MOTIRAM, CSIR CENT FOOD TECHNOL RES INST, DEPT MICROBIOL \& FERMENTAT TECHNOL, MYSURU 570020, KARNATAKA, INDIA.	10.4103/IJMR.IJMR\_2022\_17	WOLTERS KLUWER INDIA PVT LTD , A-202, 2ND FLR, QUBE, C T S NO 1498A-2 VILLAGE MAROL, ANDHERI EAST, MUMBAI, 400059, INDIA	NA	NA	INDIAN COUNCIL OF MEDICAL RESEARCH, NEW DELHIINDIAN COUNCIL OF MEDICAL RESEARCH	THE FINANCIAL SUPPORT FOR THE WORK WAS PROVIDED BY THE INDIAN COUNCIL OF MEDICAL RESEARCH, NEW DELHI (PROJECT NO. AMR/24/2011-ECD-I).	NA	0971-5916	2	257-262	WOLTERS KLUWER MEDKNOW PUBLICATIONS	149	2019	ISI000470897700020	30	IMMUNOLOGY, GENERAL \& INTERNAL MEDICINE, RESEARCH \& EXPERIMENTAL MEDICINE	1	IMMUNOLOGY, MEDICINE, GENERAL \& INTERNAL, MEDICINE, RESEARCH \& EXPERIMENTAL	PRAKASHALAMICFTRI.RES.IN	NA	IC3XW	NA	HALAMI, PM (REPRINT AUTHOR), CSIR CENT FOOD TECHNOL RES INST, DEPT MICROBIOL \& FERMENTAT TECHNOL, MYSURU 570020, KARNATAKA, INDIA	ISI	CSIR CENT FOOD TECHNOL RES INST	CSIR CENT FOOD TECHNOL RES INST	NA	GEORGE J, 2019, INDIAN J MED RES	GEORGE J, 2019, INDIAN J MED RES
RAMOND P, 2019, ENVIRON MICROBIOL	RAMOND P;SOURISSEAU M;SIMON N;ROMAC S;SCHMITT S;RIGAUT-JALABERT F;HENRY N;DE VARGAS C;SIANO R	COUPLING BETWEEN TAXONOMIC AND FUNCTIONAL DIVERSITY IN PROTISTAN COASTAL COMMUNITIES	ENVIRONMENTAL MICROBIOLOGY	ENVIRON. MICROBIOL.	THE STUDY OF PROTISTAN FUNCTIONAL DIVERSITY IS CRUCIAL TO UNDERSTAND THE DYNAMICS OF OCEANIC ECOLOGICAL PROCESSES. WE COMBINED THE METABARCODING DATA OF VARIOUS COASTAL ECOSYSTEMS AND A NEWLY DEVELOPED TRAIT-BASED APPROACH TO STUDY THE LINK BETWEEN TAXONOMIC AND FUNCTIONAL DIVERSITY ACROSS MARINE PROTISTAN COMMUNITIES OF DIFFERENT SIZE-CLASSES. ENVIRONMENTAL DNA WAS EXTRACTED AND THE V4 18S RDNA …	NA	TEMPORAL VARIABILITY; NUTRIENT ACQUISITION; GROWTH-RATE; CELL-SHAPE; MARINE; PHYTOPLANKTON; PATTERNS; SIZE; ECOLOGY; PARASITES	ENGLISH	ARTICLE	ARTICLE	2	AGAWIN NSR, 2000, LIMNOL OCEANOGR, V45, P591, DOI 10.4319/LO.2000.45.3.0591.;ALEOSHIN VV, 2016, FRONT MICROBIOL, V7, DOI 10.3389/FMICB.2016.01194.;ALLISON SD, 2008, P NATL ACAD SCI USA, V105, P11512, DOI 10.1073/PNAS.0801925105.;ALVES-DE-SOUZA C, 2008, J PLANKTON RES, V30, P1233, DOI 10.1093/PLANKT/FBN079.;AMINOT A., 2007, DOSAGE AUTOMATIQUE N.;AZAM F, 1983, MAR ECOL PROG SER, V10, P257, DOI 10.3…	SIANO, R (REPRINT AUTHOR), IFREMER, DYNECO PELAGOS, BP 70, F-29280 PLOUZANE, FRANCE.;RAMOND, PIERRE, SOURISSEAU, MARC, SCHMITT, SOPHIE, SIANO, RAFFAELE, IFREMER, DYNECO PELAGOS, BP 70, F-29280 PLOUZANE, FRANCE.;RAMOND, PIERRE, SIMON, NATHALIE, ROMAC, SARAH, HENRY, NICOLAS, DE VARGAS, COLOMBAN, SORBONNE UNIV, CNRS, STN BIOL ROSCOFF, ECOMAP,UMR7144, F-29688 ROSCOFF, FRANCE.;ROMAC, SARAH, HENRY, NIC…	10.1111/1462-2920.14537	111 RIVER ST, HOBOKEN 07030-5774, NJ USA	NA	NA	FRENCH GOVERNMENT UNDER THE PROGRAMME `INVESTISSEMENTS D'AVENIR : OCEANOMICS [ANR-11-BTBR-0008]; PROJECT OF THE THE INITIATIVE ECOSPHERE CONTINENTALE ET COTIERE (EC2CO) OF THE INSTITUT NATIONAL DES SCIENCES DE L'UNIVERS/CENTRE NATIONAL DE LA RECHERCHE SCIENTIFIQUE (INSU/CNRS): POHEM (2016); IFREMER AND REGION BRETAGNE (ALLOCATION DE RECHERCHE DOCTORALE (ARED) FELLOWSHIP)	THIS WORK WAS FINANCED BY THE FRENCH GOVERNMENT UNDER THE PROGRAMME `INVESTISSEMENTS D'AVENIR : OCEANOMICS (GRANT ANR-11-BTBR-0008), BY THE PROJECT OF THE THE INITIATIVE ECOSPHERE CONTINENTALE ET COTIERE (EC2CO) OF THE INSTITUT NATIONAL DES SCIENCES DE L'UNIVERS/CENTRE NATIONAL DE LA RECHERCHE SCIENTIFIQUE (INSU/CNRS): POHEM (2016). THE AUTHORS DECLARE NO CONFLICT OF INTEREST. THIS RESEARCH WAS C…	NA	1462-2912	2	730-749	WILEY	21	2019	ISI000459172700016	115	MICROBIOLOGY	38	MICROBIOLOGY	RAFFAELE.SIANOIFREMER.FR	NA	HM0YC	NA	SIANO, R (REPRINT AUTHOR), IFREMER, DYNECO PELAGOS, BP 70, F-29280 PLOUZANE, FRANCE	ISI	SCHMITT;SORBONNE UNIV;RES FEDERAT STUDY GLOBAL OCEAN SYST ECOL AND EVOLUT;SORBONNE UNIV	NOTREPORTED	NA	RAMOND P, 2019, ENVIRON MICROBIOL	RAMOND P, 2019, ENVIRON MICROBIOL
STAT M, 2019, CONSERV BIOL	STAT M;JOHN J;DIBATTISTA JD;NEWMAN SJ;BUNCE M;HARVEY ES	COMBINED USE OF EDNA METABARCODING AND VIDEO SURVEILLANCE FOR THE ASSESSMENT OF FISH BIODIVERSITY	CONSERVATION BIOLOGY	CONSERV. BIOL.	MONITORING COMMUNITIES OF FISH IS IMPORTANT FOR THE MANAGEMENT AND SUSTAINABILITY OF FISHERIES AND MARINE ECOSYSTEMS. BAITED REMOTE UNDERWATER VIDEO SYSTEMS (BRUVS) ARE AMONG THE MOST EFFECTIVE NONDESTRUCTIVE TECHNIQUES FOR SAMPLING BONY FISHES AND ELASMOBRANCHS (SHARKS, RAYS, AND SKATES). HOWEVER, BRUVS SAMPLE VISUALLY CONSPICUOUS BIOTA, HENCE, SOME TAXA ARE UNDERSAMPLED OR NOT RECORDED AT ALL. …	BAITED REMOTE UNDERWATER VIDEO SYSTEMS; ELASMOBRANCHS; ENVIRONMENTAL DNA; ENVIRONMENTAL GENOMICS; MARINE MANAGEMENT	ENVIRONMENTAL DNA; STEREO-VIDEO; ASSEMBLAGES; PROTECTION	ENGLISH	ARTICLE	ARTICLE	12	ALBERDI A, 2018, METHODS ECOL EVOL, V9, P134, DOI 10.1111/2041-210X.12849.;ANDERSON MJ, 2008, PERMANOVA PRIMER GUI.;ANDRUSZKIEWICZ EA, 2017, PLOS ONE, V12, DOI 10.1371/JOURNAL.PONE.0176343.;BARNES MA, 2016, CONSERV GENET, V17, P1, DOI 10.1007/S10592-015-0775-4.;BENNETT S, 2015, NAT COMMUN, V6, DOI 10.1038/NCOMMS10280.;BERRY TE, 2017, ECOL EVOL, V7, P5435, DOI 10.1002/ECE3.3123.;BOHMANN K, 2014, T…	STAT, M (REPRINT AUTHOR), CURTIN UNIV, TRACE \& ENVIRONM DNA TREND LAB, SCH MOL \& LIFE SCI, PERTH, WA 6102, AUSTRALIA.;STAT, M (REPRINT AUTHOR), MACQUARIE UNIV, DEPT BIOL SCI, N RYDE, NSW 2109, AUSTRALIA.;STAT, MICHAEL, JOHN, JEFFREY, DIBATTISTA, JOSEPH D., BUNCE, MICHAEL, HARVEY, EUAN S., CURTIN UNIV, TRACE \& ENVIRONM DNA TREND LAB, SCH MOL \& LIFE SCI, PERTH, WA 6102, AUSTRALIA.;STAT, MICHAEL…	10.1111/COBI.13183	111 RIVER ST, HOBOKEN 07030-5774, NJ USA	NA	NA	ARCFONDATION ARC POUR LA RECHERCHE SUR LE CANCERAUSTRALIAN RESEARCH COUNCIL [LP160100839]; PAWSEY SUPERCOMPUTING CENTRE; AUSTRALIAN GOVERNMENTAUSTRALIAN GOVERNMENT; GOVERNMENT OF WESTERN AUSTRALIA	WE THANK A. FERGUSON AND P. JENNINGS FROM THE JURIEN BAY REGIONAL OFFICE OF THE DEPARTMENT OF BIODIVERSITY, CONSERVATION AND ATTRACTIONS, AND THE FOLLOWING FOR PROVIDING FISH TISSUE SAMPLES: B. SAUNDERS, M. HUGGETT, S. BENNETT, R. CZARNIK, J.P. HOBBS, E. FENNY, C. WAKEFIELD, D. FAIRCLOUGH, M. TRAVERS, S. PAYET, N. JARVIS, S. MOYLE, D. BODDINGTON, C. SKEPPER, AND K. SMITH. THIS RESEARCH WAS CONDUC…	NA	0888-8892	1	196-205	WILEY	33	2019	ISI000455121500020	60	BIODIVERSITY \& CONSERVATION, ENVIRONMENTAL SCIENCES \& ECOLOGY	49	BIODIVERSITY CONSERVATION, ECOLOGY, ENVIRONMENTAL SCIENCES	MICHAEL.STATMQ.EDU.AU	NA	HG6UM	NA	STAT, M (REPRINT AUTHOR), CURTIN UNIV, TRACE \& ENVIRONM DNA TREND LAB, SCH MOL \& LIFE SCI, PERTH, WA 6102, AUSTRALIA	ISI	CURTIN UNIV;MACQUARIE UNIV;AUSTRALIAN MUSEUM RES INST;WESTERN AUSTRALIAN FISHERIES AND MARINE RES LABS	CURTIN UNIV	NA	STAT M, 2019, CONSERV BIOL	STAT M, 2019, CONSERV BIOL
ARDURA A, 2019, J NAT CONSERV	ARDURA A	SPECIES-SPECIFIC MARKERS FOR EARLY DETECTION OF MARINE INVERTEBRATE INVADERS THROUGH EDNA METHODS: GAPS AND PRIORITIES IN GENBANK AS DATABASE EXAMPLE	JOURNAL FOR NATURE CONSERVATION	J. NAT. CONSERV.	NON-INDIGENOUS SPECIES (NIS) INVASIONS ARE GLOBAL PHENOMENA THAT ARE THE MAIN DRIVERS FOR ECOSYSTEM CHANGE AND CAN OFTEN DRASTICALLY AFFECT THE STRUCTURE AND FUNCTION OF NOVEL ECOSYSTEMS. EARLY DETECTION IS OF PRIME IMPORTANCE FOR PREVENTING THE ESTABLISHMENT AND POTENTIAL DISPERSAL OF NIS, MAKING ERADICATION AND CONTROL MORE EFFICIENT AND LESS COSTLY SINCE THE SPECIES IS PRESENT AT VERY LOW DENS…	NON-INDIGENOUS SPECIES (NIS); BIOLOGICAL INVASIONS; EARLY DETECTION; SPECIES-SPECIFIC MARKERS; GENETIC DATABASES; ENVIRONMENTAL DNA; PCR BASED-ASSAYS	ENVIRONMENTAL DNA; BALLAST WATER; MITOCHONDRIAL-DNA; INVASIONS; HABITATS; REPTILIA; MOLLUSKS; TOOLS	ENGLISH	ARTICLE	ARTICLE	0	ALBERT RJ, 2013, ECOL APPL, V23, P289, DOI 10.1890/12-0669.1.;FERNANDEZ-ALVAREZ FA, 2013, HELGOLAND MAR RES, V67, P599, DOI 10.1007/S10152-013-0346-3.;APRIL J, 2011, P NATL ACAD SCI USA, V108, P10602, DOI 10.1073/PNAS.1016437108.;ARDURA A, 2018, J NAT CONSERV, V43, P1, DOI 10.1016/J.JNC.2018.02.007.;ARDURA A, 2017, AQUAT CONSERV, V27, P165, DOI 10.1002/AQC.2655.;ARDURA A, 2015, MAR ENVIRON RES, V…	ARDURA, A (REPRINT AUTHOR), UNIV OVIEDO, DEPT FUNCT BIOL, C JULIAN CLAVERIA S-N, E-33006 OVIEDO, SPAIN.;ARDURA, ALBA, UNIV OVIEDO, DEPT FUNCT BIOL, C JULIAN CLAVERIA S-N, E-33006 OVIEDO, SPAIN.	10.1016/J.JNC.2018.11.005	HACKERBRUCKE 6, 80335 MUNICH, GERMANY	NA	NA	SPANISH MINISTRYSPANISH GOVERNMENT; SPANISH MINISTRY OF ECONOMY AND COMPETITIVENESS [CGL2016-79209-R]	I AM VERY GRATEFUL TO THOMAS E. HOLLOWAY AND MARTA PEREZ (ROYAL HOLLOWAY UNIVERSITY OF LONDON, UK) FOR PROOFREADING THE MANUSCRIPT. THE AUTHOR HOLDS A JUAN DE LA CIERVA-REINCORPORATION GRANT FROM THE SPANISH MINISTRY. THIS STUDY HAS BEEN SUPPORTED BY THE SPANISH MINISTRY OF ECONOMY AND COMPETITIVENESS, PROJECT CGL2016-79209-R.	NA	1617-1381	NA	51-57	ELSEVIER GMBH	47	2019	ISI000453210100005	57	BIODIVERSITY \& CONSERVATION, ENVIRONMENTAL SCIENCES \& ECOLOGY	26	BIODIVERSITY CONSERVATION, ECOLOGY	ARDURALBAUNIOVI.ES	NA	HE2WA	NA	ARDURA, A (REPRINT AUTHOR), UNIV OVIEDO, DEPT FUNCT BIOL, C JULIAN CLAVERIA S-N, E-33006 OVIEDO, SPAIN	ISI	UNIV OVIEDO	UNIV OVIEDO	NA	ARDURA A, 2019, J NAT CONSERV	ARDURA A, 2019, J NAT CONSERV
MAUVISSEAU Q, 2019, SCI REP	MAUVISSEAU Q;BURIAN A;GIBSON C;BRYS R;RAMSEY A;SWEET M	INFLUENCE OF ACCURACY, REPEATABILITY AND DETECTION PROBABILITY IN THE RELIABILITY OF SPECIES-SPECIFIC EDNA BASED APPROACHES	SCIENTIFIC REPORTS	SCI REP	ENVIRONMENTAL DNA (EDNA) BARCODING HAS A HIGH POTENTIAL TO INCREASE THE COST-EFFICIENCY OF SPECIES DETECTION AND MONITORING IN AQUATIC HABITATS. HOWEVER, DESPITE VAST DEVELOPMENTS IN THE FIELD, MANY PUBLISHED ASSAYS OFTEN LACK DETAILED VALIDATION AND THERE IS LITTLE TO NO COMMONLY (AGREED UPON) STANDARDIZATION OF PROTOCOLS. IN THIS STUDY, WE EVALUATED THE RELIABILITY OF EDNA DETECTION AND QUANTIF…	NA	ENVIRONMENTAL DNA EDNA; REAL-TIME PCR; DEGRADATION; TEMPERATURE; CRAYFISH; CAPTURE; ASSAY	ENGLISH	ARTICLE	ARTICLE	4	BALDIGO BP, 2017, T AM FISH SOC, V146, P99, DOI 10.1080/00028487.2016.1243578.;BISTA I, 2017, NAT COMMUN, V8, DOI 10.1038/NCOMMS14087.;BOHMANN K, 2014, TRENDS ECOL EVOL, V29, P358, DOI 10.1016/J.TREE.2014.04.003.;BUSTIN SA, 2009, CLIN CHEM, V55, P611, DOI 10.1373/CLINCHEM.2008.112797.;BUXTON AS, 2018, PLOS ONE, V13, DOI 10.1371/JOURNAL.PONE.0191737.;BUXTON AS, 2017, SCI REP-UK, V7, DOI 10.1038/SR…	MAUVISSEAU, Q (REPRINT AUTHOR), UNIV DERBY, ENVIRONM SUSTAINABIL RES CTR, AQUAT RES FACIL, DERBY DE22 1GB, ENGLAND.;MAUVISSEAU, Q (REPRINT AUTHOR), SURESCREEN SCI LTD, CHURCH LANE, MORLEY DE7 6DE, ENGLAND.;MAUVISSEAU, QUENTIN, BURIAN, ALFRED, RAMSEY, ANDREW, SWEET, MICHAEL, UNIV DERBY, ENVIRONM SUSTAINABIL RES CTR, AQUAT RES FACIL, DERBY DE22 1GB, ENGLAND.;MAUVISSEAU, QUENTIN, SURESCREEN SCI LTD,…	10.1038/S41598-018-37001-Y	MACMILLAN BUILDING, 4 CRINAN ST, LONDON N1 9XW, ENGLAND	580	NA	SURESCREEN SCIENTIFICS, UK	WE WOULD LIKE TO THANK DR LOUISE LAVICTOIRE, CHARITOS ZAPITIS AND JOHN DAVY-BOWKER FOR PROVIDING DNA SAMPLES FROM VARIOUS MUSSEL SPECIES AND CHRISTOPHER TROTH AND DR. ROGER SWEETING FOR HELP DURING THE PROCESS OF SAMPLE COLLECTION. WE ARE THANKFUL TO THE FBA AND DR. ROGER SWEETING FOR THEIR WORK AND THE MAINTENANCE OF SEVERAL RIVER POPULATIONS OF FRESHWATER PEARL MUSSEL IN THIS FACILITY OVER THE …	NA	2045-2322	NA	NA	NATURE PUBLISHING GROUP	9	2019	ISI000456554600019	46	SCIENCE \& TECHNOLOGY - OTHER TOPICS	16	MULTIDISCIPLINARY SCIENCES	Q.MAUVISSEAUDERBY.AC.UK	NA	HI6HI	NA	MAUVISSEAU, Q (REPRINT AUTHOR), UNIV DERBY, ENVIRONM SUSTAINABIL RES CTR, AQUAT RES FACIL, DERBY DE22 1GB, ENGLAND	ISI	UNIV DERBY;SURESCREEN SCI LTD;FRESHWATER BIOL ASSOC;RES INST NAT AND FOREST	UNIV DERBY	NA	MAUVISSEAU Q, 2019, SCI REP	MAUVISSEAU Q, 2019, SCI REP
SULAKOVA M, 2019, CZECH J FOOD SCI	SULAKOVA M;PAZLAROVA J;MEYER RL;DEMNEROVA K	DISTRIBUTION OF EXTRACELLULAR DNA IN LISTERIA MONOCYTOGENES BIOFILM	CZECH JOURNAL OF FOOD SCIENCES	CZECH. J. FOOD SCI.	EXTRACELLULAR DNA (EDNA) IS AN ABUNDANT MATRIX COMPONENT THAT PROTECTS BIOFILM FROM ENVIRONMENTAL STRESS, FACILITATE HORIZONTAL GENE TRANSFER, AND SERVE AS A SOURCE OF NUTRIENTS. EDNA IS ALSO FOUND IN LISTERIA MONOCYTOGENES BIOFILM, BUT IT IS UNKNOWN TO WHICH EXTENT ITS IMPORTANCE AS A MATRIX COMPONENT VARIES IN TERMS OF PHYLOGENETIC RELATEDNESS. THIS STUDY AIMS TO DETERMINE IF THESE VARIATIONS E…	BIOFILM; EXTRACELLULAR DNA; LISTERIA; CONFOCAL LASER SCANNING MICROSCOPY	MATRIX; LINEAGES; SEROTYPE; TARGET	ENGLISH	ARTICLE	ARTICLE	0	BOHACOVA M, 2018, CHEM LISTY, V112, P215.;BOHACOVA M, 2019, FOLIA MICROBIOL, V64, P567, DOI 10.1007/S12223-019-00681-8.;BOHACOVA M, 2018, FOLIA MICROBIOL, V63, P653, DOI 10.1007/S12223-018-0603-6.;BORUCKI MK, 2003, APPL ENVIRON MICROB, V69, P7336, DOI 10.1128/AEM.69.12.7336-7342.2003.;BRANDA SS, 2005, TRENDS MICROBIOL, V13, P20, DOI 10.1016/J.TIM.2004.11.006.;CARPENTIER B, 2011, INT J FOOD MICROB…	SULAKOVA, M (REPRINT AUTHOR), UCT PRAGUE, DEPT BIOCHEM \& MICROBIOL, FAC FOOD \& BIOCHEM TECHNOL, PRAGUE, CZECH REPUBLIC.;SULAKOVA, MARTINA, PAZLAROVA, JARMILA, DEMNEROVA, KATERINA, UCT PRAGUE, DEPT BIOCHEM \& MICROBIOL, FAC FOOD \& BIOCHEM TECHNOL, PRAGUE, CZECH REPUBLIC.;MEYER, RIKKE LOUISE, AARHUS UNIV, INTERDISCIPLINARY NANOSCI CTR INANO BIOSCI, INANO HUSET, AARHUS, DENMARK.	10.17221/9/2019-CJFS	TESNOV 17, PRAGUE, 117 05, CZECH REPUBLIC	NA	NA	EU COST ACTIONS [COST-STSM-ECOST-STSM-FA1202-010314-041934]; CZECH SCIENCE FOUNDATIONGRANT AGENCY OF THE CZECH REPUBLIC [17-15936S]	SUPPORTED BY THE EU COST ACTIONS, COST-STSM-ECOST-STSM-FA1202-010314-041934 AND THE CZECH SCIENCE FOUNDATION 17-15936S.	NA	1212-1800	6	409-416	CZECH ACADEMY AGRICULTURAL SCIENCES	37	2019	ISI000505030300003	41	FOOD SCIENCE \& TECHNOLOGY	0	FOOD SCIENCE \& TECHNOLOGY	MARTINA.BOHACOVAVSCHT.CZ	NA	JZ3VV	NA	SULAKOVA, M (REPRINT AUTHOR), UCT PRAGUE, DEPT BIOCHEM \& MICROBIOL, FAC FOOD \& BIOCHEM TECHNOL, PRAGUE, CZECH REPUBLIC	ISI	FAC FOOD AND BIOCHEM TECHNOL;AARHUS UNIV	FAC FOOD AND BIOCHEM TECHNOL	NA	SULAKOVA M, 2019, CZECH J FOOD SCI	SULAKOVA M, 2019, CZECH J FOOD SCI
POULAKIS GR, 2019, ENDANGER SPECIES RES	POULAKIS GR;GRUBBS RD	BIOLOGY AND ECOLOGY OF SAWFISHES: GLOBAL STATUS OF RESEARCH AND FUTURE OUTLOOK	ENDANGERED SPECIES RESEARCH	ENDANGER. SPECIES RES.	GLOBALLY, SAWFISHES ARE THREATENED WITH EXTINCTION BECAUSE THEY OCCUR IN COASTAL HABITATS, WHICH ARE DISPROPORTIONALLY AFFECTED BY HUMAN ACTIVITIES. IN PARTICULAR, SAWFISHES ARE SUSCEPTIBLE TO MYRIAD FISHERIES THAT OPERATE IN THE SAME REGIONS. UNFORTUNATELY, THESE WELL-DOCUMENTED THREATS CAN BE ONLY PARTLY MITIGATED BECAUSE OF ONGOING HUMAN RESOURCE NEEDS. HOWEVER, THE OUTLOOK FOR SAWFISHES IS OP…	CONSERVATION; LOCAL ECOLOGICAL KNOWLEDGE; BEHAVIOR CHANGE; ECOSYSTEM MANAGEMENT; NURSERY; ACOUSTIC TAGGING AND MONITORING; GENETICS; ENVIRONMENTAL DNA	ENDANGERED SMALLTOOTH SAWFISH; PRISTIS-PECTINATA; SITE FIDELITY; HABITAT USE; POPULATION-STRUCTURE; LARGETOOTH SAWFISH; ENCOUNTER DATA; NURSERY; SHARK; ELASMOBRANCH	ENGLISH	ARTICLE	ARTICLE	4	BAKENHASTER MD, 2018, ENDANGER SPECIES RES, V35, P47, DOI 10.3354/ESR00863.;BAKER CS, 2018, FRONT MAR SCI, V5, DOI 10.3389/FMARS.2018.00133.;BAKKER J, 2017, SCI REP-UK, V7, DOI 10.1038/S41598-017-17150-2.;BATTISTA W, 2018, FRONT MAR SCI, V5, DOI 10.3389/FMARS.2018.00403.;BONFIL R, 2018, ENDANGER SPECIES RES, V36, P213, DOI 10.3354/ESR00899.;BONFIL R, 2017, FISHERIES, V42, P256, DOI 10.1080/036324…	POULAKIS, GR (REPRINT AUTHOR), FLORIDA FISH \& WILDLIFE CONSERVAT COMMISS, CHARLOTTE HARBOR FIELD LAB, FISH \& WILDLIFE RES INST, PORT CHARLOTTE, FL 33954 USA.;POULAKIS, GREGG R., FLORIDA FISH \& WILDLIFE CONSERVAT COMMISS, CHARLOTTE HARBOR FIELD LAB, FISH \& WILDLIFE RES INST, PORT CHARLOTTE, FL 33954 USA.;GRUBBS, R. DEAN, FLORIDA STATE UNIV, COASTAL \& MARINE LAB, ST TERESA, FL 32358 USA.	10.3354/ESR00955	NORDBUNTE 23, D-21385 OLDENDORF LUHE, GERMANY	NA	NA	KEYSTONE GRANT FROM THE SAVE OUR SEAS FOUNDATION; DISNEY CONSERVATION FUND; AMERICAN ELASMOBRANCH SOCIETY; SAVE OUR SEAS FOUNDATION	MOST OF THE WORK PUBLISHED AS PART OF THIS THEME SECTION WAS PRESENTED AS PART OF THE SYMPOSIUM `BIOLOGY AND ECOLOGY OF SAWFISHES', HELD AT THE 2016 ANNUAL MEETING OF THE AMERICAN ELASMOBRANCH SOCIETY. MAJOR FUNDING FOR THIS SYMPOSIUM WAS THROUGH A KEYSTONE GRANT FROM THE SAVE OUR SEAS FOUNDATION WITH ADDITIONAL SUPPORT FROM THE DISNEY CONSERVATION FUND AND THE AMERICAN ELASMOBRANCH SOCIETY. ATTE…	NA	1863-5407	NA	77-90	INTER-RESEARCH	39	2019	ISI000487122600007	91	BIODIVERSITY \& CONSERVATION	4	BIODIVERSITY CONSERVATION	GREGG.POULAKISMYFWC.COM	NA	IZ5KO	NA	POULAKIS, GR (REPRINT AUTHOR), FLORIDA FISH \& WILDLIFE CONSERVAT COMMISS, CHARLOTTE HARBOR FIELD LAB, FISH \& WILDLIFE RES INST, PORT CHARLOTTE, FL 33954 USA	ISI	FISH AND WILDLIFE RES INST;FLORIDA STATE UNIV	FISH AND WILDLIFE RES INST	NA	POULAKIS GR, 2019, ENDANGER SPECIES RES	POULAKIS GR, 2019, ENDANGER SPECIES RES
RUPPERT KM, 2019, GLOB ECOL CONSERV	RUPPERT KM;KLINE RJ;RAHMAN MS	PAST, PRESENT, AND FUTURE PERSPECTIVES OF ENVIRONMENTAL DNA (EDNA) METABARCODING: A SYSTEMATIC REVIEW IN METHODS, MONITORING, AND APPLICATIONS OF GLOBAL EDNA	GLOBAL ECOLOGY AND CONSERVATION	GLOB. ECOL. CONSERV.	ENVIRONMENTAL DNA (EDNA) METABARCODING IS A NOVEL METHOD OF ASSESSING BIODIVERSITY WHEREIN SAMPLES ARE TAKEN FROM THE ENVIRONMENT VIA WATER, SEDIMENT OR AIR FROM WHICH DNA IS EXTRACTED, AND THEN AMPLIFIED USING GENERAL OR UNIVERSAL PRIMERS IN POLYMERASE CHAIN REACTION AND SEQUENCED USING NEXT-GENERATION SEQUENCING TO GENERATE THOUSANDS TO MILLIONS OF READS. FROM THIS DATA, SPECIES PRESENCE CAN BE…	ENVIRONMENTAL DNA; METABARCODING; METHODS; MONITORING; APPLICATIONS; SYSTEMIC REVIEW	FLY-DERIVED DNA; DIET ANALYSIS; FUNGAL COMMUNITIES; ANCIENT DNA; BIODIVERSITY ASSESSMENT; MICROBIAL COMMUNITIES; ARCTIC VEGETATION; REVEALS; WATER; MARINE	ENGLISH	REVIEW	ARTICLE	8	ABAD D, 2016, MAR BIOL, V163, DOI 10.1007/S00227-016-2920-0.;ALBERDI A, 2018, METHODS ECOL EVOL, V9, P134, DOI 10.1111/2041-210X.12849.;ALSOS IG, 2018, PLOS ONE, V13, DOI 10.1371/JOURNAL.PONE.0195403.;ANDERSEN K, 2012, MOL ECOL, V21, P1966, DOI 10.1111/J.1365-294X.2011.05261.X.;ANDRUSZKIEWICZ EA, 2017, PLOS ONE, V12, DOI 10.1371/JOURNAL.PONE.0176343.;ARDURA A, 2015, J MOLLUS STUD, V81, P495, DOI …	RUPPERT, KM, KLINE, RJ, RAHMAN, MS (REPRINT AUTHOR), UNIV TEXAS RIO GRANDE VALLEY, SCH EARTH ENVIRONM \& MARINE SCI, BROWNSVILLE, TX 78520 USA.;RUPPERT, KRISTA M., KLINE, RICHARD J., RAHMAN, MD SAYDUR, UNIV TEXAS RIO GRANDE VALLEY, SCH EARTH ENVIRONM \& MARINE SCI, BROWNSVILLE, TX 78520 USA.;KLINE, RICHARD J., RAHMAN, MD SAYDUR, UNIV TEXAS RIO GRANDE VALLEY, DEPT BIOL, BROWNSVILLE, TX 78520 USA.	10.1016/J.GECCO.2019.E00547	PO BOX 211, 1000 AE AMSTERDAM, NETHERLANDS	NA	NA	TEXAS PARKS \& WILDLIFE DEPARTMENT (TPWD); U.S. FISH AND WILDLIFE SERVICE (USFWS)US FISH \& WILDLIFE SERVICE [TX T-144-R-1, F16AF00993]	THE AUTHORS THANK TEXAS PARKS \& WILDLIFE DEPARTMENT (TPWD) AND U.S. FISH AND WILDLIFE SERVICE (USFWS) FOR EDNA RESEARCH FUNDING (GRANT NO. TX T-144-R-1, F16AF00993 TO DR. RICHARD KLINE AND DR. MD SAYDUR RAHMAN). WE ALSO THANK ANDREW LAWLER, DIVISION OF RESEARCH, UNIVERSITY OF TEXAS RIO GRANDE VALLEY, FOR COMMENTS AND CORRECTIONS ON THE MANUSCRIPT. WE GREATLY APPRECIATE TWO ANONYMOUS REVIEWERS FO…	NA	2351-9894	NA	NA	ELSEVIER SCIENCE BV	17	2019	ISI000465448800059	204	BIODIVERSITY \& CONSERVATION, ENVIRONMENTAL SCIENCES \& ECOLOGY	52	BIODIVERSITY CONSERVATION, ECOLOGY	KRISTA.RUPPERT01UTRGV.EDU RICHARD.KLINEUTRGV.EDU MD.RAHMANUTRGV.EDU	NA	HU7GI	NA	RUPPERT, KM, KLINE, RJ, RAHMAN, MS (REPRINT AUTHOR), UNIV TEXAS RIO GRANDE VALLEY, SCH EARTH ENVIRONM \& MARINE SCI, BROWNSVILLE, TX 78520 USA	ISI	UNIV TEXAS RIO GRANDE VALLEY;UNIV TEXAS RIO GRANDE VALLEY	UNIV TEXAS RIO GRANDE VALLEY	NA	RUPPERT KM, 2019, GLOB ECOL CONSERV	RUPPERT KM, 2019, GLOB ECOL CONSERV
WILLCOX D, 2019, GLOB ECOL CONSERV	WILLCOX D;NASH HC;TRAGESER S;KIM HJ;HYWOOD L;CONNELLY E;ICHU GI;NYUMU JK;MOUMBOLOU CLM;INGRAM DJ;CHALLENDER DWS	EVALUATING METHODS FOR DETECTING AND MONITORING PANGOLIN (PHOLIDATA: MANIDAE) POPULATIONS	GLOBAL ECOLOGY AND CONSERVATION	GLOB. ECOL. CONSERV.	THE BEHAVIOURS, ECOLOGIES AND MORPHOLOGIES OF PANGOLINS MAKE THEM CHALLENGING TO SURVEY AND MONITOR, AND NON-TARGETED WILDLIFE SURVEYS HAVE NOT PRODUCED ROBUST STATUS ASSESSMENTS, ESPECIALLY WHERE POPULATION DENSITIES ARE LOW BECAUSE OF OVEREXPLOITATION. TO INFORM THE DEVELOPMENT OF FEASIBLE SURVEY AND MONITORING TECHNIQUES FOR PANGOLINS, WE CONDUCTED A SYSTEMATIC REVIEW OF ALL TRACEABLE EFFORTS …	NA	CHINESE PANGOLIN; NATIONAL-PARK; INDIAN PANGOLIN; LARGE MAMMALS; HOME-RANGE; ESTIMATING ABUNDANCE; ENVIRONMENTAL DNA; HABITAT SELECTION; SMALL CARNIVORES; POTOHAR PLATEAU	ENGLISH	REVIEW	ARTICLE	2	ABRAMS J. F., 2018, 449165 BIORXIV, DOI [10.1101/449165, DOI 10.1101/449165].;ACOSTA-LAGRADA L., 2012, THESIS.;AKPONA HA, 2008, MAMMALIA, V72, P198, DOI 10.1515/MAMM.2008.046.;AKRIM FARAZ, 2017, JOURNAL OF THREATENED TAXA, V9, P9920, DOI 10.11609/JOTT.2914.9.3.9920-9927.;ANGELICI FRANCESCO M., 2000, ANTHROPOZOOLOGICA, V30, P51.;[ANONYMOUS], 2016, CURRENT STATUS INDIA.;BAO FY, 2013, FOLIA ZOOL, V6…	WILLCOX, D (REPRINT AUTHOR), CUC PHUONG NATL PK, SAVE VIETNAMS WILDLIFE, NHO QUAN DIST, NINH BINH PROVI, VIETNAM.;WILLCOX, D, CHALLENDER, DWS (REPRINT AUTHOR), ZOOL SOC LONDON, IUCN SSC PANGOLIN SPECIALIST GRP, REGENTS PK, LONDON NW1 4RY, ENGLAND.;WILLCOX, DANIEL, CUC PHUONG NATL PK, SAVE VIETNAMS WILDLIFE, NHO QUAN DIST, NINH BINH PROVI, VIETNAM.;WILLCOX, DANIEL, NASH, HELEN C., TRAGESER, SCOTT,…	10.1016/J.GECCO.2019.E00539	RADARWEG 29, 1043 NX AMSTERDAM, NETHERLANDS	E00539	NA	U.S. FISH AND WILDLIFE SERVICE, UNITED STATES	THE AUTHORS THANK THE U.S. FISH AND WILDLIFE SERVICE, UNITED STATES FOR FUNDING THIS WORK AS PART OF A PROJECT `EQUIPPING PANGOLIN RANGE STATES TO BETTER IMPLEMENT CITES AND COMBAT WILDLIFE TRAFFICKING THROUGH DEVELOPING MONITORING METHODOLOGIES'. DWAND DC WOULD LIKE TO THANK DARREN PIETERSEN, RAY JANSEN, LOUISE FLETCHER, SONJA LUZ, ROD CASSIDY, TAMAR CASSIDY, KERI PARKER, ANIMESH GHOSE, DEEPAK, …	NA	2351-9894	NA	NA	ELSEVIER	17	2019	ISI000465448800030	113	BIODIVERSITY \& CONSERVATION, ENVIRONMENTAL SCIENCES \& ECOLOGY	6	BIODIVERSITY CONSERVATION, ECOLOGY	WILLCOX.DANIELGMAIL.COM DAN\_PANGOLINHOTMAIL.COM	NA	HU7GI	NA	WILLCOX, D (REPRINT AUTHOR), CUC PHUONG NATL PK, SAVE VIETNAMS WILDLIFE, NHO QUAN DIST, NINH BINH PROVI, VIETNAM	ISI	CUC PHUONG NATL PK;NATL UNIV SINGAPORE;UNIV WASHINGTON;TIKKI HYWOOD FDN;UNIV KISANGANI;AGENCE NATL PARES NATIONAUX;CTR BIODIVERS AND ENVIRONM RES;UNIV OXFORD;UNIV OXFORD	CUC PHUONG NATL PK	NA	WILLCOX D, 2019, GLOB ECOL CONSERV	WILLCOX D, 2019, GLOB ECOL CONSERV
ZHENG J, 2019, J GEN APPL MICROBIOL	ZHENG J;XIA Y;LIU Q;HE X;YU J;FENG Y	EXTRACELLULAR DNA ENHANCES THE FORMATION AND STABILITY OF SYMPLASMATA IN PANTOEA AGGLOMERANS YS19	JOURNAL OF GENERAL AND APPLIED MICROBIOLOGY	J. GEN. APPL. MICROBIOL.	EXTRACELLULAR DNA (EDNA) IS AN IMPORTANT POLYMERIC SUBSTANCE THAT PLAYS ESSENTIAL ROLES IN CELL AGGREGATION AND NUTRIENT PROVISION FOR THE SESSILE BACTERIA. EDNA IN BACTERIAL BIOFILMS WAS EXTENSIVELY STUDIED. HERE WE FOUND THAT EDNA ALSO EXISTS IN SYMPLASMATA, A BACTERIAL CELL AGGREGATE, WHICH IS DIFFERENT TO A BIOFILM, IN THE RICE ENOPHYTE PANTOEA AGGLOMERANS YS19. WE FOUND THAT EXOGENOUS EDNA E…	EXTRACELLULAR DNA; PANTOEA AGGLOMERANS; STRESS RESISTANCE; SYMPLASMATA	BIOFILM FORMATION; CELL-DEATH; PROTEIN; RELEASE	ENGLISH	ARTICLE	ARTICLE	1	ACHOUAK W, 1994, FEMS MICROBIOL ECOL, V13, P287, DOI 10.1016/0168-6496(94)90066-3.;ACZEL A. D, 1995, STAT CONCEPTS APPL.;BOCKELMANN U, 2006, FEMS MICROBIOL LETT, V262, P31, DOI 10.1111/J.1574-6968.2006.00361.X.;CONOVER MS, 2011, PLOS ONE, V6, DOI 10.1371/JOURNAL.PONE.0016861.;DAS T, 2013, ENV MICROBIOL REP, V5, P778, DOI 10.1111/1758-2229.12085.;DAS T, 2010, APPL ENVIRON MICROB, V76, P3405, DOI 1…	FENG, YJ (REPRINT AUTHOR), BEIJING INST TECHNOL, SCH LIFE SCI, 5 ZHONGGUANCUN, BEIJING 100081, PEOPLES R CHINA.;ZHENG, JING, XIA, YIFAN, LIU, QI, HE, XINYU, YU, JIAJIA, FENG, YONGJUN, BEIJING INST TECHNOL, SCH LIFE SCI, 5 ZHONGGUANCUN, BEIJING 100081, PEOPLES R CHINA.	10.2323/JGAM.2018.03.002	JAPAN ACAD SOC CENTER BLDG 4-16 YAYOI 2-CHOME, TOKYO, 113-0032, JAPAN	NA	NA	NATIONAL NATURAL SCIENCE FOUNDATION OF CHINANATIONAL NATURAL SCIENCE FOUNDATION OF CHINA [31170035]; PROGRAM FOR NEW CENTURY EXCELLENT TALENTS IN UNIVERSITYPROGRAM FOR NEW CENTURY EXCELLENT TALENTS IN UNIVERSITY (NCET) [NCET-13-0035]	THIS WORK WAS SUPPORTED BY THE NATIONAL NATURAL SCIENCE FOUNDATION OF CHINA (NO. 31170035) AND BY THE PROGRAM FOR NEW CENTURY EXCELLENT TALENTS IN UNIVERSITY (NCET-13-0035).	NA	0022-1260	1	11��17��	MICROBIOL RES FOUNDATION	65	2019	ISI000462813800002	34	BIOTECHNOLOGY \& APPLIED MICROBIOLOGY, MICROBIOLOGY	10	BIOTECHNOLOGY \& APPLIED MICROBIOLOGY, MICROBIOLOGY	FENGYJBIT.EDU.CN	NA	HR0JG	NA	FENG, YJ (REPRINT AUTHOR), BEIJING INST TECHNOL, SCH LIFE SCI, 5 ZHONGGUANCUN, BEIJING 100081, PEOPLES R CHINA	ISI	SCH LIFE SCI	SCH LIFE SCI	NA	ZHENG J, 2019, J GEN APPL MICROBIOL	ZHENG J, 2019, J GEN APPL MICROBIOL
BRACKEN FSA, 2019, ECOL EVOL	BRACKEN FSA;ROONEY SM;KELLY-QUINN M;KING JJ;CARLSSON J	IDENTIFYING SPAWNING SITES AND OTHER CRITICAL HABITAT IN LOTIC SYSTEMS USING EDNA ``SNAPSHOTS: A CASE STUDY USING THE SEA LAMPREY PETROMYZON MARINUS L.	ECOLOGY AND EVOLUTION	ECOL. EVOL.	MANY AQUATIC SPECIES OF CONSERVATION CONCERN EXIST AT LOW DENSITIES AND ARE INHERENTLY DIFFICULT TO DETECT OR MONITOR USING CONVENTIONAL METHODS. HOWEVER, THE INTRODUCTION OF ENVIRONMENTAL (E)DNA HAS RECENTLY TRANSFORMED OUR ABILITY TO DETECT THESE SPECIES AND ENABLES EFFECTIVE DEPLOYMENT OF LIMITED CONSERVATION RESOURCES. IDENTIFYING AREAS FOR BREEDING, AS WELL AS THE ECOLOGICAL DISTRIBUTION OF …	CONSERVATION BIOLOGY; ENVIRONMENTAL DNA; FISH; HABITAT-USE; LAMPREY; QPCR; WILDLIFE MANAGEMENT	ENVIRONMENTAL DNA ANALYSIS; SURVEY TOOL; BIODIVERSITY; ABUNDANCE; ECOLOGY; CONSERVATION; BARRIERS; RIVERS	ENGLISH	ARTICLE	ARTICLE	1	ALMEIDA PR, 2002, HYDROBIOLOGIA, V483, P1, DOI 10.1023/A:1021383417816.;APPLEGATE V. C., 1950, US FISH WILDL SERV S, P1.;BARNES MA, 2014, ENVIRON SCI TECHNOL, V48, P1819, DOI 10.1021/ES404734P.;BARRY J, 2018, RIVER RES APPL, V34, P1168, DOI 10.1002/RRA.3358.;BOHMANN K, 2014, TRENDS ECOL EVOL, V29, P358, DOI 10.1016/J.TREE.2014.04.003.;BUSTIN SA, 2009, CLIN CHEM, V55, P611, DOI 10.1373/CLINCHEM.20…	BRACKEN, FSA, CARLSSON, J (REPRINT AUTHOR), UNIV COLL DUBLIN, SCH BIOL \& ENVIRONM SCI, EARTH INST, AREA 52 RES GRP, DUBLIN, IRELAND.;BRACKEN, FIONA S. A., CARLSSON, JENS, UNIV COLL DUBLIN, SCH BIOL \& ENVIRONM SCI, EARTH INST, AREA 52 RES GRP, DUBLIN, IRELAND.;ROONEY, SEAN M., KING, JAMES J., INLAND FISHERIES IRELAND, DUBLIN, IRELAND.;KELLY-QUINN, MARY, UNIV COLL DUBLIN, SCI CTR WEST, SCH BIOL \…	10.1002/ECE3.4777	111 RIVER ST, HOBOKEN 07030-5774, NJ USA	NA	NA	IRISH RESEARCH COUNCILIRISH RESEARCH COUNCIL FOR SCIENCE, ENGINEERING AND TECHNOLOGY [EPSPD/2015/50]	IRISH RESEARCH COUNCIL, GRANT/AWARD NUMBER: EPSPD/2015/50	NA	2045-7758	1	553-567	WILEY	9	2019	ISI000457622300046	55	ENVIRONMENTAL SCIENCES \& ECOLOGY, EVOLUTIONARY BIOLOGY	9	ECOLOGY, EVOLUTIONARY BIOLOGY	FIONA.BRACKENGMAIL.COM JENS.CARLSSONUCD.IE	NA	HK0VV	NA	BRACKEN, FSA, CARLSSON, J (REPRINT AUTHOR), UNIV COLL DUBLIN, SCH BIOL \& ENVIRONM SCI, EARTH INST, AREA 52 RES GRP, DUBLIN, IRELAND	ISI	UNIV COLL DUBLIN;UNIV COLL DUBLIN	UNIV COLL DUBLIN	NA	BRACKEN FSA, 2019, ECOL EVOL	BRACKEN FSA, 2019, ECOL EVOL
JERDE CL, 2019, MOL ECOL RESOUR	JERDE CL;WILSON EA;DRESSLER TL	MEASURING GLOBAL FISH SPECIES RICHNESS WITH EDNA METABARCODING	MOLECULAR ECOLOGY RESOURCES	MOL. ECOL. RESOUR.	DESPITE MOUNTING THREATS TO GLOBAL FRESHWATER AND MARINE BIODIVERSITY, INCLUDING CLIMATE CHANGE, HABITAT ALTERATION, OVERHARVESTING AND POLLUTION, WE STRUGGLE TO KNOW WHICH SPECIES ARE PRESENT BELOW THE WATER'S SURFACE THAT ARE SUFFERING FROM THESE STRESSORS. HOWEVER, THE IDEA THAT A WATER SAMPLE CONTAINING ENVIRONMENTAL DNA (EDNA) CAN BE SCREENED USING HIGH-THROUGHPUT SEQUENCING AND BIOINFORMATI…	BIODIVERSITY; ENVIRONMENTAL DNA; FRESHWATER; MARINE	FRESH-WATER BIODIVERSITY; COMMUNITIES; ECOREGIONS; THREATS; RARE; MAP	ENGLISH	EDITORIAL MATERIAL	ARTICLE	2	ABELL R, 2008, BIOSCIENCE, V58, P403, DOI 10.1641/B580507.;BALASINGHAM KD, 2018, MOL ECOL, V27, P112, DOI 10.1111/MEC.14395.;CANNON MV, 2016, SCI REP-UK, V6, DOI 10.1038/SREP22908.;CILLEROS K, 2019, MOL ECOL RESOUR, V19, P27, DOI 10.1111/1755-0998.12900.;CIVADE R, 2016, PLOS ONE, V11, DOI 10.1371/JOURNAL.PONE.0157366.;DIBATTISTA JD, 2017, CORAL REEFS, V36, P1245, DOI 10.1007/S00338-017-1618-1.;DU…	JERDE, CL (REPRINT AUTHOR), UNIV CALIF SANTA BARBARA, MARINE SCI INST, SANTA BARBARA, CA 93106 USA.;JERDE, CHRISTOPHER L., WILSON, EMILY A., UNIV CALIF SANTA BARBARA, MARINE SCI INST, SANTA BARBARA, CA 93106 USA.;DRESSLER, TERRA L., UNIV CALIF SANTA BARBARA, DEPT ECOL EVOLUT \& MARINE BIOL, SANTA BARBARA, CA 93106 USA.	10.1111/1755-0998.12929	111 RIVER ST, HOBOKEN 07030-5774, NJ USA	NA	NA	UNITED STATES AGENCY FOR INTERNATIONAL DEVELOPMENTUNITED STATES AGENCY FOR INTERNATIONAL DEVELOPMENT (USAID) [AID-OAA-A-16-00057]	UNITED STATES AGENCY FOR INTERNATIONAL DEVELOPMENT, GRANT/AWARD NUMBER: AID-OAA-A-16-00057	NA	1755-098X	1	19-22	WILEY	19	2019	ISI000457579800002	35	BIOCHEMISTRY \& MOLECULAR BIOLOGY, ENVIRONMENTAL SCIENCES \& ECOLOGY, EVOLUTIONARY BIOLOGY	26	BIOCHEMISTRY \& MOLECULAR BIOLOGY, ECOLOGY, EVOLUTIONARY BIOLOGY	CJERDEUCSB.EDU	NA	HK0HN	NA	JERDE, CL (REPRINT AUTHOR), UNIV CALIF SANTA BARBARA, MARINE SCI INST, SANTA BARBARA, CA 93106 USA	ISI	UNIV CALIF SANTA BARBARA;UNIV CALIF SANTA BARBARA	UNIV CALIF SANTA BARBARA	NA	JERDE CL, 2019, MOL ECOL RESOUR	JERDE CL, 2019, MOL ECOL RESOUR
SIEGENTHALER A, 2019, MOL ECOL RESOUR	SIEGENTHALER A;WANGENSTEEN OS;SOTO AZ;BENVENUTO C;CORRIGAN L;MARIANI S	METABARCODING OF SHRIMP STOMACH CONTENT: HARNESSING A NATURAL SAMPLER FOR FISH BIODIVERSITY MONITORING	MOLECULAR ECOLOGY RESOURCES	MOL. ECOL. RESOUR.	GIVEN THEIR POSITIONING AND BIOLOGICAL PRODUCTIVITY, ESTUARIES HAVE LONG REPRESENTED KEY PROVIDERS OF ECOSYSTEM SERVICES AND CONSEQUENTLY REMAIN UNDER REMARKABLE PRESSURE FROM NUMEROUS FORMS OF ANTHROPOGENIC IMPACT. THE MONITORING OF FISH COMMUNITIES IN SPACE AND TIME IS ONE OF THE MOST WIDESPREAD AND ESTABLISHED APPROACHES TO ASSESS THE ECOLOGICAL STATUS OF ESTUARIES AND OTHER COASTAL HABITATS, …	BIODIVERSITY MONITORING; CRANGON CRANGON; DNA; ENVIRONMENTAL ASSESSMENT; FISH COMMUNITIES; TROPHIC METABARCODING	ENVIRONMENTAL DNA; CRANGON-CRANGON; COMMUNITY STRUCTURE; NURSERY FUNCTION; SEVERN ESTUARY; DIET; TOOL; PREDATION; PREY; IDENTIFICATION	ENGLISH	ARTICLE	ARTICLE	5	ALADHUB AHY, 1975, J MAR BIOL ASSOC UK, V55, P801.;ALBERDI A, 2018, METHODS ECOL EVOL, V9, P134, DOI 10.1111/2041-210X.12849.;ANDRUSZKIEWICZ EA, 2017, PLOS ONE, V12, DOI 10.1371/JOURNAL.PONE.0176343.;ANSELL AD, 1999, MAR ECOL PROG SER, V176, P115, DOI 10.3354/MEPS176115.;AVIAT D., 2011, N SEA BROWN SHRIMP F, P5.;BAMBER RN, 1994, BIOL J LINN SOC, V51, P83, DOI 10.1111/J.1095-8312.1994.TB00946.X.;B…	MARIANI, S (REPRINT AUTHOR), UNIV SALFORD, SCH ENVIRONM \& LIFE SCI, SALFORD, LANCS, ENGLAND.;SIEGENTHALER, ANDJIN, WANGENSTEEN, OWEN S., SOTO, ANA Z., BENVENUTO, CHIARA, MARIANI, STEFANO, UNIV SALFORD, SCH ENVIRONM \& LIFE SCI, ECOSYST \& ENVIRONM RES CTR, SALFORD, LANCS, ENGLAND.;CORRIGAN, LAURA, ENVIRONM AGCY, TYNESIDE HOUSE, NEWCASTLE UPON TYNE, TYNE \& WEAR, ENGLAND.;SIEGENTHALER, ANDJIN, UN…	10.1111/1755-0998.12956	111 RIVER ST, HOBOKEN 07030-5774, NJ USA	NA	NA	SANTANDER ADVANTAGE FUND; UNIVERSITY OF SALFORD MANCHESTER; NATURAL ENVIRONMENT RESEARCH COUNCILNERC NATURAL ENVIRONMENT RESEARCH COUNCIL [NE/N005759/1]; MERSEY GATEWAY ENVIRONMENTAL TRUST	SANTANDER ADVANTAGE FUND; UNIVERSITY OF SALFORD MANCHESTER; NATURAL ENVIRONMENT RESEARCH COUNCIL, GRANT/AWARD NUMBER: NE/N005759/1; MERSEY GATEWAY ENVIRONMENTAL TRUST	NA	1755-098X	1	206-220	WILEY	19	2019	ISI000457579800016	98	BIOCHEMISTRY \& MOLECULAR BIOLOGY, ENVIRONMENTAL SCIENCES \& ECOLOGY, EVOLUTIONARY BIOLOGY	24	BIOCHEMISTRY \& MOLECULAR BIOLOGY, ECOLOGY, EVOLUTIONARY BIOLOGY	S.MARIANISALFORD.AC.UK	NA	HK0HN	NA	MARIANI, S (REPRINT AUTHOR), UNIV SALFORD, SCH ENVIRONM \& LIFE SCI, SALFORD, LANCS, ENGLAND	ISI	UNIV SALFORD;ENVIRONM AGCY;UNIV GUELPH;UIT ARCTIC UNIV NORWAY	UNIV SALFORD	NA	SIEGENTHALER A, 2019, MOL ECOL RESOUR	SIEGENTHALER A, 2019, MOL ECOL RESOUR
CHERNOVA E, 2019, TOXICON	CHERNOVA E;SIDELEV S;RUSSKIKH I;VOYAKINA E;ZHAKOVSKAYA Z	FIRST OBSERVATION OF MICROCYSTIN- AND ANATOXIN-A-PRODUCING CYANOBACTERIA IN THE EASTERNMOST PART OF THE GULF OF FINLAND (THE BALTIC SEA)	TOXICON	TOXICON	THE AIM OF THIS STUDY WAS TO OBTAIN THE FIRST DATA ON THE OCCURRENCE AND DISTRIBUTION OF POTENTIALLY TOXIC CYANOBACTERIA AND CYANOTOXINS IN THE RUSSIAN EASTERNMOST PART OF THE GULF OF FINLAND OF THE BALTIC SEA. STUDIED SAMPLES WERE COLLECTED FROM 2012 TO 2017 AND THREE INDEPENDENT APPROACHES - HPLC-HRMS, PCR AND LIGHT MICROSCOPY WERE APPLIED FOR CYANOTOXINS ANALYSIS AND DETECTION OF TOXIGENIC CYA…	CYANOTOXINS; TOXIN-PRODUCING CYANOBACTERIA; APHANIZOMENON FLOS-AQUAE; PLANKTOTHRIX AGARDHII; MICROCYSTIS AERUGINOSA	NODULARIA-SPUMIGENA; GENETIC DIVERSITY; ANABAENA-STRAINS; APHANIZOMENON; BLOOMS; TOXIN; PCR; IDENTIFICATION; PHYTOPLANKTON; ASSOCIATIONS	ENGLISH	ARTICLE	ARTICLE	2	ANDREEVA I., 2016, SEASONAL INTERANNUAL, P38.;BALLOT A, 2010, TOXICON, V56, P964, DOI 10.1016/J.TOXICON.2010.06.021.;BARKER GLA, 2000, J PHYCOL, V36, P947, DOI 10.1046/J.1529-8817.2000.99146.X.;BELYKH OI, 2013, OCEANOLOGY+, V53, P71, DOI 10.1134/S0001437013010025.;BUKOWSKA A, 2017, SCI REP-UK, V7, DOI 10.1038/S41598-017-08701-8.;CHERNOVA E, 2017, TOXICON, V130, P47, DOI 10.1016/J.TOXICON.2017.02.…	CHERNOVA, E (REPRINT AUTHOR), INST RUSSIAN ACAD SCI RUSSIA, ST PETERSBURG SCI RES CTR ECOL SAFETY, KORPUSNAYA STR 18, ST PETERSBURG 197110, RUSSIA.;CHERNOVA, EKATERINA, RUSSKIKH, IANA, VOYAKINA, EKATERINA, ZHAKOVSKAYA, ZOYA, INST RUSSIAN ACAD SCI RUSSIA, ST PETERSBURG SCI RES CTR ECOL SAFETY, KORPUSNAYA STR 18, ST PETERSBURG 197110, RUSSIA.;SIDELEV, SERGEY, YAROSLAVL STATE UNIV, REG CTR WATER RES…	10.1016/J.TOXICON.2018.11.005	THE BOULEVARD, LANGFORD LANE, KIDLINGTON, OXFORD OX5 1GB, ENGLAND	NA	NA	RUSSIAN FOUNDATION FOR BASIC RESEARCH (RFBR)RUSSIAN FOUNDATION FOR BASIC RESEARCH (RFBR) [N 18-04-01069 A]	THIS WORK WAS SUPPORTED BY THE RUSSIAN FOUNDATION FOR BASIC RESEARCH (RFBR) ``ECOLOGY AND METABOLIC ACTIVITY OF CYANOBACTERIA OF DIFFERENT TYPES OF WATER BODIES IN THE EUROPEAN PART OF RUSSIA [GRANT NUMBER N 18-04-01069 A].	NA	0041-0101	NA	18-24	PERGAMON-ELSEVIER SCIENCE LTD	157	2019	ISI000456904300004	45	PHARMACOLOGY \& PHARMACY, TOXICOLOGY	31	PHARMACOLOGY \& PHARMACY, TOXICOLOGY	S3561389YANDEX.RU SIDELEVMAIL.RU YANARUSSKGMAIL.COM KATERINA.VOYAKINAGMAIL.COM ZAZHAKHOTMAIL.COM	NA	HJ1EI	NA	CHERNOVA, E (REPRINT AUTHOR), INST RUSSIAN ACAD SCI RUSSIA, ST PETERSBURG SCI RES CTR ECOL SAFETY, KORPUSNAYA STR 18, ST PETERSBURG 197110, RUSSIA	ISI	INST RUSSIAN ACAD SCI RUSSIA;YAROSLAVL STATE UNIV	INST RUSSIAN ACAD SCI RUSSIA	NA	CHERNOVA E, 2019, TOXICON	CHERNOVA E, 2019, TOXICON
WANG F, 2019, J SOILS SEDIMENTS	WANG F;CHE R;XU Z;WANG Y;CUI X	ASSESSING SOIL EXTRACELLULAR DNA DECOMPOSITION DYNAMICS THROUGH PLASMID AMENDMENT COUPLED WITH REAL-TIME PCR	JOURNAL OF SOILS AND SEDIMENTS	J. SOILS SEDIMENTS	PURPOSEDETERMINING SOIL EXTRACELLULAR DNA DECOMPOSITION DYNAMICS IS ESSENTIAL TO ASSESSING LATERAL GENE TRANSFER POSSIBILITY, NUTRIENT-CYCLING EFFICIENCY, AND THE RELIABILITY OF DNA-BASED METHODS FOR EXAMINING MICROBES IN SOILS. THE EXISTING METHODS BASED ON COMPETENT CELL TRANSFORMATION AND STABLE ISOTOPE PROBES ARE GENERALLY INEFFICIENT AND NOT STRICTLY QUANTITATIVE. THEREFORE, THIS STUDY AIMED…	ANTIBIOTIC RESISTANCE GENES; DNA DEGRADATION; QUANTITATIVE APPROACH; ENVIRONMENTAL DNA; EDNA	BACTERIAL COMMUNITY STRUCTURE; POLYMERASE-CHAIN-REACTION; CLAY-MINERALS; MICROBIAL COMMUNITY; ANTIBIOTIC-RESISTANCE; COLLOIDAL PARTICLES; ESCHERICHIA-COLI; PLANT DNA; ADSORPTION; TRANSFORMATION	ENGLISH	ARTICLE	ARTICLE	0	AGNELLI A, 2004, SOIL BIOL BIOCHEM, V36, P859, DOI 10.1016/J.SOILBIO.2004.02.004.;ALEF K., 1995, METHODS APPL SOIL MI, P576.;[ANONYMOUS], 2018, R LANG ENV STAT COMP.;[ANONYMOUS], 2006, WORLD REF BAS SOIL R.;ASCHER J, 2009, APPL SOIL ECOL, V42, P176, DOI 10.1016/J.APSOIL.2009.03.005.;BARNARD RL, 2015, ISME J, V9, P946, DOI 10.1038/ISMEJ.2014.192.;BERENDONK TU, 2015, NAT REV MICROBIOL, V13, P310, D…	CUI, XY (REPRINT AUTHOR), UNIV CHINESE ACAD SCI, COLL LIFE SCI, BEIJING 100049, PEOPLES R CHINA.;WANG, FANG, WANG, YANFEN, CUI, XIAOYONG, UNIV CHINESE ACAD SCI, COLL LIFE SCI, BEIJING 100049, PEOPLES R CHINA.;WANG, FANG, XU, ZHIHONG, GRIFFITH UNIV, ENVIRONM FUTURES RES INST, SCH ENVIRONM \& SCI, BRISBANE, QLD 4111, AUSTRALIA.;CHE, RONGXIAO, YUNNAN UNIV, INST INT RIVERS \& ECOSECUR, KUNMING 650091…	10.1007/S11368-018-2176-Z	TIERGARTENSTRASSE 17, D-69121 HEIDELBERG, GERMANY	NA	NA	NATIONAL KEY RESEARCH AND DEVELOPMENT PROGRAM OF CHINA [2016YFC0501800]; STRATEGIC PRIORITY RESEARCH PROGRAM (A) OF THE CHINESE ACADEMY OF SCIENCES [XDA20050103]; NATIONAL NATURAL SCIENCE FOUNDATION OF CHINANATIONAL NATURAL SCIENCE FOUNDATION OF CHINA [31570518]	THIS WORK WAS SUPPORTED BY THE NATIONAL KEY RESEARCH AND DEVELOPMENT PROGRAM OF CHINA (2016YFC0501800), THE STRATEGIC PRIORITY RESEARCH PROGRAM (A) OF THE CHINESE ACADEMY OF SCIENCES (XDA20050103), AND THE NATIONAL NATURAL SCIENCE FOUNDATION OF CHINA (31570518).	NA	1439-0108	1	91-96	SPRINGER HEIDELBERG	19	2019	ISI000456207800009	45	ENVIRONMENTAL SCIENCES \& ECOLOGY, AGRICULTURE	14	ENVIRONMENTAL SCIENCES, SOIL SCIENCE	CUIXYUCAS.AC.CN	NA	HI1LV	NA	CUI, XY (REPRINT AUTHOR), UNIV CHINESE ACAD SCI, COLL LIFE SCI, BEIJING 100049, PEOPLES R CHINA	ISI	UNIV CHINESE ACAD SCI;GRIFFITH UNIV;YUNNAN UNIV	UNIV CHINESE ACAD SCI	NA	WANG F, 2019, J SOILS SEDIMENTS	WANG F, 2019, J SOILS SEDIMENTS
RUSANOWSKA P, 2019, BIORESOUR TECHNOL	RUSANOWSKA P;CYDZIK-KWIATKOWSKA A;SWIATCZAK P;WOJNOWSKA-BARYLA I	CHANGES IN EXTRACELLULAR POLYMERIC SUBSTANCES (EPS) CONTENT AND COMPOSITION IN AEROBIC GRANULE SIZE-FRACTIONS DURING REACTOR CYCLES AT DIFFERENT ORGANIC LOADS	BIORESOURCE TECHNOLOGY	BIORESOUR. TECHNOL.	THIS STUDY AIMED TO SYSTEMATICALLY INVESTIGATE THE EFFECT OF ORGANIC LOADING ON GRANULE DIAMETERS, AND ON THE COMPOSITION OF EXTRACELLULAR POLYMERIC SUBSTANCES (EPS) IN GRANULES IN VARIOUS SIZE-FRACTIONS AT THE BEGINNING AND END OF THE CYCLE OF GRANULAR SLUDGE SEQUENCING BATCH REACTOR (GSBR). THE ORGANIC LOADINGS WERE 0.78 KG COD/(M(3).D) (GSBR1), 1.16 KG COD/(M(3).D) (GSBR2) AND 1.53 KG COD/(M(3…	AEROBIC GRANULAR SLUDGE; ORGANIC LOADING RATE; SIZE-FRACTIONS; POLYMERS; EDNA	SLUDGE STABILITY; EXTRACTION; EFFICIENCY; NUTRIENT; REMOVAL	ENGLISH	ARTICLE	ARTICLE	14	ADAV SS, 2008, WATER RES, V42, P1644, DOI 10.1016/J.WATRES.2007.10.013.;*APHA, 1995, STAND METH WAT WAST.	RUSANOWSKA, P (REPRINT AUTHOR), UNIV WARMIA \& MAZURY, DEPT ENVIRONM BIOTECHNOL, SLONECZNA 45G, PL-10709 OLSZTYN, POLAND.;RUSANOWSKA, PAULINA, CYDZIK-KWIATKOWSKA, AGNIESZKA, SWIATCZAK, PIOTR, WOJNOWSKA-BARYLA, IRENA, UNIV WARMIA \& MAZURY, DEPT ENVIRONM BIOTECHNOL, SLONECZNA 45G, PL-10709 OLSZTYN, POLAND.	10.1016/J.BIORTECH.2018.10.022	THE BOULEVARD, LANGFORD LANE, KIDLINGTON, OXFORD OX5 1GB, OXON, ENGLAND	NA	NA	POLISH NATIONAL SCIENCE CENTER [DEC-2013/11/N/NZ9/04568]	THIS WORK WAS FINANCED BY THE POLISH NATIONAL SCIENCE CENTER BASED ON DECISION NUMBER DEC-2013/11/N/NZ9/04568.	NA	0960-8524	NA	188-193	ELSEVIER SCI LTD	272	2019	ISI000451625700025	30	AGRICULTURE, BIOTECHNOLOGY \& APPLIED MICROBIOLOGY, ENERGY \& FUELS	71	AGRICULTURAL ENGINEERING, BIOTECHNOLOGY \& APPLIED MICROBIOLOGY, ENERGY \& FUELS	PAULINA.JARANOWSKAUWM.EDU.PL	NA	HC2IO	NA	RUSANOWSKA, P (REPRINT AUTHOR), UNIV WARMIA \& MAZURY, DEPT ENVIRONM BIOTECHNOL, SLONECZNA 45G, PL-10709 OLSZTYN, POLAND	ISI	UNIV WARMIA AND MAZURY	UNIV WARMIA AND MAZURY	NA	RUSANOWSKA P, 2019, BIORESOUR TECHNOL	RUSANOWSKA P, 2019, BIORESOUR TECHNOL
HARPER LR, 2019, HYDROBIOLOGIA	HARPER LR;BUXTON AS;REES HC;BRUCE K;BRYS R;HALFMAERTEN D;READ DS;WATSON HV;SAYER CD;JONES EP;PRIESTLEY V;MACHLER E;MURRIA C;GARCES-PASTOR S;MEDUPIN C;BURGESS K;BENSON G;BOONHAM N;GRIFFITHS RA;HANDLEY LL;HAENFLING B	PROSPECTS AND CHALLENGES OF ENVIRONMENTAL DNA (EDNA) MONITORING IN FRESHWATER PONDS	HYDROBIOLOGIA	HYDROBIOLOGIA	ENVIRONMENTAL DNA (EDNA) ANALYSIS IS A RAPID, NON-INVASIVE, COST-EFFICIENT BIODIVERSITY MONITORING TOOL WITH ENORMOUS POTENTIAL TO INFORM AQUATIC CONSERVATION AND MANAGEMENT. DEVELOPMENT IS ONGOING, WITH STRONG COMMERCIAL INTEREST, AND NEW USES ARE CONTINUALLY BEING DISCOVERED. GENERAL APPLICATIONS OF EDNA AND GUIDELINES FOR BEST PRACTICE IN FRESHWATER SYSTEMS HAVE BEEN ESTABLISHED, BUT HABITAT-S…	AQUATIC; BIODIVERSITY; LENTIC; METABARCODING; QUANTITATIVE PCR; SURVEY	GREAT CRESTED NEWT; INVASIVE SIGNAL CRAYFISH; REAL-TIME PCR; BATRACHOCHYTRIUM-DENDROBATIDIS; PACIFASTACUS-LENIUSCULUS; SIZE DISTRIBUTION; SP-NOV; BIODIVERSITY; INHIBITION; TOOL	ENGLISH	REVIEW	ARTICLE	12	AGERSNAP S, 2017, PLOS ONE, V12, DOI 10.1371/JOURNAL.PONE.0179261.;ALAEDDINI R, 2012, FORENSIC SCI INT-GEN, V6, P297, DOI 10.1016/J.FSIGEN.2011.08.006.;ALBERS CN, 2013, GEOMICROBIOL J, V30, P675, DOI 10.1080/01490451.2012.758193.;ALDERTON E, 2017, BIOL CONSERV, V212, P105, DOI 10.1016/J.BIOCON.2017.06.004.;BALINT M, 2018, MOL ECOL RESOUR, V18, P1415, DOI 10.1111/1755-0998.12934.;BARNES MA, 2016, …	HARPER, LR (REPRINT AUTHOR), UNIV HULL, SCH ENVIRONM SCI, KINGSTON UPON HULL HU6 7RX, N HUMBERSIDE, ENGLAND.;HARPER, LYNSEY R., WATSON, HAYLEY V., HANDLEY, LORI LAWSON, HAENFLING, BERND, UNIV HULL, SCH ENVIRONM SCI, KINGSTON UPON HULL HU6 7RX, N HUMBERSIDE, ENGLAND.;BUXTON, ANDREW S., GRIFFITHS, RICHARD A., UNIV KENT, DURRELL INST CONSERVAT \& ECOL, SCH ANTHROPOL \& CONSERVAT, MARLOWE BLDG, CANTE…	10.1007/S10750-018-3750-5	VAN GODEWIJCKSTRAAT 30, 3311 GZ DORDRECHT, NETHERLANDS	NA	NA	NA	NA	NA	0018-8158	1	25-41	SPRINGER	826	2019	ISI000450842300002	108	MARINE \& FRESHWATER BIOLOGY	103	MARINE \& FRESHWATER BIOLOGY	LYNSEY.HARPER2GMAIL.COM	NA	HB2BX	NA	HARPER, LR (REPRINT AUTHOR), UNIV HULL, SCH ENVIRONM SCI, KINGSTON UPON HULL HU6 7RX, N HUMBERSIDE, ENGLAND	ISI	UNIV HULL;UNIV KENT;UNIV NOTTINGHAM;RES INST NAT AND FOREST;ENVIRONM CHANGE RES CTR;FERA SCI LTD FERA;IMPERIAL COLL LONDON;EAWAG SWISS FED INST AQUAT SCI AND TECHNOL;UNIV ZURICH;UNIV BARCELONA;UIT ARCTIC UNIV NORWAY;UNIV MANCHESTER;NEWCASTLE UNIV	UNIV HULL	NA	HARPER LR, 2019, HYDROBIOLOGIA	HARPER LR, 2019, HYDROBIOLOGIA
STRICKLAND GJ, 2019, HYDROBIOLOGIA	STRICKLAND GJ;ROBERTS JH	UTILITY OF EDNA AND OCCUPANCY MODELS FOR MONITORING AN ENDANGERED FISH ACROSS DIVERSE RIVERINE HABITATS	HYDROBIOLOGIA	HYDROBIOLOGIA	ENVIRONMENTAL DNA (EDNA) STUDIES SHOW GREAT PROMISE FOR NON-INVASIVE SURVEYS OF AQUATIC ORGANISMS, BUT SHOULD ACCOUNT FOR IMPERFECT DETECTION AND THE INFLUENCES OF BIOTIC AND ABIOTIC CONDITIONS ON DETECTION. WE EVALUATED AN EDNA PROTOCOL FOR ROANOKE LOGPERCH (RLP) PERCINA REX, AN ENDANGERED FISH OF THE EASTERN UNITED STATES OCCUPYING HABITATS RANGING FROM COLD, CLEAR CREEKS TO WARM, TURBID RIVERS…	DETECTION PROBABILITY; ENVIRONMENTAL DNA; OCCUPANCY MODEL; STREAM FISH; TURBIDITY; WARMWATER STREAM	ENVIRONMENTAL DNA ANALYSIS; CONSERVATION; TEMPERATURE; ABUNDANCE	ENGLISH	ARTICLE	ARTICLE	2	AMBERG JJ, 2015, J GREAT LAKES RES, V41, P367, DOI 10.1016/J.JGLR.2015.02.009.;BALDIGO BP, 2017, T AM FISH SOC, V146, P99, DOI 10.1080/00028487.2016.1243578.;BARNES MA, 2014, ENVIRON SCI TECHNOL, V48, P1819, DOI 10.1021/ES404734P.;BOOTHROYD M, 2016, AQUAT CONSERV, V26, P1107, DOI 10.1002/AQC.2617.;BUXTON AS, 2018, PLOS ONE, V13, DOI 10.1371/JOURNAL.PONE.0191737.;DEINER K, 2014, PLOS ONE, V9, DOI …	ROBERTS, JH (REPRINT AUTHOR), GEORGIA SOUTHERN UNIV, DEPT BIOL, 4324 OLD REGISTER RD, STATESBORO, GA 30460 USA.;STRICKLAND, GARRET J., ROBERTS, JAMES H., GEORGIA SOUTHERN UNIV, DEPT BIOL, 4324 OLD REGISTER RD, STATESBORO, GA 30460 USA.	10.1007/S10750-018-3723-8	VAN GODEWIJCKSTRAAT 30, 3311 GZ DORDRECHT, NETHERLANDS	NA	NA	VIRGINIA DEPARTMENT OF GAME AND INLAND FISHERIES [2014-14502]	THIS PROJECT WAS FUNDED BY THE VIRGINIA DEPARTMENT OF GAME AND INLAND FISHERIES (FUND \#2014-14502). WE THANK M. PINDER FOR HIS ASSISTANCE IN BRINGING IT TO FRUITION. M. MOORE, G. MOYER, T. DARDEN, M. WALKER, AND C. CUTLER KINDLY HELPED US TROUBLESHOOT TECHNICAL ISSUES. J. ESCHENROEDER AND B. BLOOD ASSISTED WITH THE CREATION OF FIGURES. THIS STUDY WAS FUNDED BY THE VIRGINIA DEPARTMENT OF GAME AND…	NA	0018-8158	1	129-144	SPRINGER	826	2019	ISI000450842300008	60	MARINE \& FRESHWATER BIOLOGY	38	MARINE \& FRESHWATER BIOLOGY	JHROBERTSGEORGIASOUTHERN.EDU	NA	HB2BX	NA	ROBERTS, JH (REPRINT AUTHOR), GEORGIA SOUTHERN UNIV, DEPT BIOL, 4324 OLD REGISTER RD, STATESBORO, GA 30460 USA	ISI	GEORGIA SOUTHERN UNIV	GEORGIA SOUTHERN UNIV	NA	STRICKLAND GJ, 2019, HYDROBIOLOGIA	STRICKLAND GJ, 2019, HYDROBIOLOGIA
KNUDSEN SW, 2019, J EXP MAR BIOL ECOL	KNUDSEN SW;EBERT RB;HESSELSOE M;KUNTKE F;HASSINGBOE J;MORTENSEN PB;THOMSEN PF;SIGSGAARD EE;HANSEN BK;NIELSEN EE;MOLLER PR	SPECIES-SPECIFIC DETECTION AND QUANTIFICATION OF ENVIRONMENTAL DNA FROM MARINE FISHES IN THE BALTIC SEA	JOURNAL OF EXPERIMENTAL MARINE BIOLOGY AND ECOLOGY	J. EXP. MAR. BIOL. ECOL.	BIOMASS ASSESMENT OF FISH STOCKS IS A DIFFICULT TASK THAT OFTEN INVOLVES COSTLY FISHERIES TRAWL SURVEYS. TRAWL SURVEYS RARELY RETURN REPLICATE SAMPLES, AS TRAWLING ATTEMPTS ARE EXPENSIVE AND DIFFICULT TO REPRODUCE. FURTHERMORE, TRADITIONAL BENTHIC TRAWLING IS OFTEN DETRIMENTAL TO HABITATS AND THE ORGANISMS ASSOCIATED WITH THE SEA BOTTOM. THE RAPIDLY DEVELOPING FIELD OF ENVIRONMENTAL DNA (EDNA) AN…	EDNA; FISH STOCK MONITORING; NORTH EASTERN ATLANTIC OCEAN; QPCR	PHYLOGENETIC ANALYSIS; POPULATION-STRUCTURE; ANGUILLA-ANGUILLA; GENETIC-STRUCTURE; CAPTURE; DIFFERENTIATION; TELEOSTEI; ABUNDANCE; FLATFISH; SIZE	ENGLISH	ARTICLE	ARTICLE	6	AGERSNAP S, 2017, PLOS ONE, V12, DOI 10.1371/JOURNAL.PONE.0179261.;AKAIKE H, 1974, IEEE T AUTOMAT CONTR, VAC19, P716, DOI 10.1109/TAC.1974.1100705.;ANDRE C, 2011, HEREDITY, V106, P270, DOI 10.1038/HDY.2010.71.;[ANONYMOUS], 2011, ADDENDUM.;AZEVEDO MFC, 2008, GENET MOL BIOL, V31, P284, DOI 10.1590/S1415-47572008000200023.;BALDWIN CC, 1996, METHODS TECHNIQUES U, P11.;BAUCHOT M.-L, 1986, FISHES NE AT…	KNUDSEN, SW (REPRINT AUTHOR), UNIV COPENHAGEN, NAT HIST MUSEUM DENMARK, SECT EVOLUTIONARY GENOM, UNIV PARKEN 15, DK-2100 COPENHAGEN EAST, DENMARK.;KNUDSEN, STEEN WILHELM, EBERT, RASMUS BACH, SIGSGAARD, EVA EGELYNG, MOLLER, PETER RASK, UNIV COPENHAGEN, NAT HIST MUSEUM DENMARK, SECT EVOLUTIONARY GENOM, UNIV PARKEN 15, DK-2100 COPENHAGEN EAST, DENMARK.;KNUDSEN, STEEN WILHELM, HESSELSOE, MARTIN, KUNT…	10.1016/J.JEMBE.2018.09.004	PO BOX 211, 1000 AE AMSTERDAM, NETHERLANDS	NA	NA	INNOVATION FUND DENMARK [104-2012-1]	THIS STUDY WAS SUPPORTED BY THE INNOVATION FUND DENMARK (GRANT J.NR. 104-2012-1). WE THANK DORTE BEKKEVOLD AND MARIE STORR-PAULSEN FROM DTU AQUA FOR HELP WITH OBTAINING CATCH DATA, AND THE CREW ON-BOARD R/V DANA IN 2014 FOR ASSISTANCE WITH SAMPLING, AND TINA BRAND AT THE CENTER FOR GEOGENETICS, THE NATURAL HISTORY MUSEUM OF DENMARK, FOR HELP IN THE LAB, AND JAGOBA MALUMBRES-OLARTE, UNIVERSITY OF …	NA	0022-0981	NA	31-45	ELSEVIER SCIENCE BV	510	2019	ISI000452572600005	82	ENVIRONMENTAL SCIENCES \& ECOLOGY, MARINE \& FRESHWATER BIOLOGY	51	ECOLOGY, MARINE \& FRESHWATER BIOLOGY	SWKNUDSENSNM.KU.DK	NA	HD5LT	NA	KNUDSEN, SW (REPRINT AUTHOR), UNIV COPENHAGEN, NAT HIST MUSEUM DENMARK, SECT EVOLUTIONARY GENOM, UNIV PARKEN 15, DK-2100 COPENHAGEN EAST, DENMARK	ISI	UNIV COPENHAGEN;NIVA DENMARK WATER RES;AALBORG UNIV;AARHUS UNIV;UNIV COPENHAGEN;DANISH TECH UNIV	UNIV COPENHAGEN	NA	KNUDSEN SW, 2019, J EXP MAR BIOL ECOL	KNUDSEN SW, 2019, J EXP MAR BIOL ECOL
LOHMUS A, 2018, PLOS ONE	LOHMUS A;LOHMUS P;RUNNEL K	A SIMPLE SURVEY PROTOCOL FOR ASSESSING TERRESTRIAL BIODIVERSITY IN A BROAD RANGE OF ECOSYSTEMS	PLOS ONE	PLOS ONE	FINDING STANDARD COST-EFFECTIVE METHODS FOR MONITORING BIODIVERSITY IS CHALLENGING DUE TO TRADE-OFFS BETWEEN SURVEY COSTS (INCLUDING EXPERTISE), SPECIFICITY, AND RANGE OF APPLICABILITY. THESE TRADE-OFFS CAUSE A LACK OF COMPARABILITY AMONG DATASETS COLLECTED BY ECOLOGISTS AND CONSERVATIONISTS, WHICH IS MOST REGRETTABLE IN TAXONOMICALLY DEMANDING WORK ON MEGADIVERSE INCONSPICUOUS TAXON GROUPS. WE H…	NA	LICHEN ASSEMBLAGES; ENVIRONMENTAL DNA; STAND STRUCTURE; OBSERVER BIAS; RAIN-FORESTS; CONSERVATION; VEGETATION; DIVERSITY; SITE; TAXONOMISTS	ENGLISH	ARTICLE	ARTICLE	2	ABREGO N, 2015, FUNGAL ECOL, V15, P82, DOI 10.1016/J.FUNECO.2015.01.005.;AH-PENG C, 2012, ACTA OECOL, V42, P58, DOI 10.1016/J.ACTAO.2012.04.010.;AHRENDS A, 2011, BIOL CONSERV, V144, P131, DOI 10.1016/J.BIOCON.2010.08.008.;AIME MC, 2003, MYCOLOGIA, V95, P614, DOI 10.2307/3761937.;ASTA J, 2002, NATO SCI S SS IV EAR, V7, P273.;BALMFORD A, 1999, NATURE, V398, P204, DOI 10.1038/18339.;BERTUOL-GARCIA D…	LOHMUS, A (REPRINT AUTHOR), UNIV TARTU, INST ECOL \& EARTH SCI, DEPT ZOOL, TARTU, ESTONIA.;LOHMUS, ASKO, RUNNEL, KADRI, UNIV TARTU, INST ECOL \& EARTH SCI, DEPT ZOOL, TARTU, ESTONIA.;LOHMUS, PIRET, UNIV TARTU, INST ECOL \& EARTH SCI, DEPT BOT, TARTU, ESTONIA.	10.1371/JOURNAL.PONE.0208535	1160 BATTERY STREET, STE 100, SAN FRANCISCO, CA 94111 USA	E0208535	NA	ESTONIAN RESEARCH COUNCIL [SF0180012S09, IUT-34, ETF6457]; ESTONIAN ENVIRONMENTAL BOARD [LLTOM16048]; ESTONIAN ENVIRONMENTAL INVESTMENTS CENTRE [SLTOM16028]; NORWEGIAN CENTRE FOR INTERNATIONAL COOPERATION IN EDUCATION PROJECT [CAPES-SIU-2013/10057]; EUROPEAN SOCIAL FUNDEUROPEAN SOCIAL FUND (ESF)	THIS WORK WAS SUPPORTED BY: 1) ESTONIAN RESEARCH COUNCIL < WWW.ETAG.EE/EN/> GRANTS SF0180012S09, IUT-34, AND ETF6457 TO AL; 2) ESTONIAN ENVIRONMENTAL BOARD < WWW.KESKKONNAAMET.EE/EN > GRANT LLTOM16048 TO PL; 3) ESTONIAN ENVIRONMENTAL INVESTMENTS CENTRE < KIK.EE/EN > GRANT SLTOM16028 TO KR; 4) NORWEGIAN CENTRE FOR INTERNATIONAL COOPERATION IN EDUCATION PROJECT CAPES-SIU-2013/10057 TO KR (PROJECT L…	NA	1932-6203	12	NA	PUBLIC LIBRARY SCIENCE	13	2018	ISI000452898600077	108	SCIENCE \& TECHNOLOGY - OTHER TOPICS	2	MULTIDISCIPLINARY SCIENCES	ASKO.LOHMUSUT.EE	NA	HD9QX	NA	LOHMUS, A (REPRINT AUTHOR), UNIV TARTU, INST ECOL \& EARTH SCI, DEPT ZOOL, TARTU, ESTONIA	ISI	UNIV TARTU;UNIV TARTU	UNIV TARTU	NA	LOHMUS A, 2018, PLOS ONE	LOHMUS A, 2018, PLOS ONE
STOECKLE MY, 2018, PLOS ONE	STOECKLE MY;DAS MISHU M;CHARLOP-POWERS Z	GOFISH: A VERSATILE NESTED PCR STRATEGY FOR ENVIRONMENTAL DNA ASSAYS FOR MARINE VERTEBRATES	PLOS ONE	PLOS ONE	HERE WE DESCRIBE GOFISH, A STRATEGY FOR SINGLE-SPECIES ENVIRONMENTAL DNA (EDNA) PRESENCE/ABSENCE ASSAYS USING NESTED PCR. THE ASSAYS AMPLIFY A MITOCHONDRIAL 12S RDNA SEGMENT WITH VERTEBRATE METABARCODING PRIMERS, FOLLOWED BY NESTED PCR WITH M13-TAILED, SPECIES-SPECIFIC PRIMERS. SANGER SEQUENCING CONFIRMS POSITIVES DETECTED BY GEL ELECTROPHORESIS. WE FIRST OBTAINED 12S SEQUENCES FROM 77 FISH SPECI…	NA	MITOCHONDRIAL-DNA; BIODIVERSITY; EDNA; DIVERSITY; SURVEILLANCE; SENSITIVITY; EVOLUTION; WATERS	ENGLISH	ARTICLE	ARTICLE	3	ABLE K W, 1992, BULLETIN NEW JERSEY ACADEMY OF SCIENCE, V37, P1.;ACOSTA-MARTINEZ V, 2008, SOIL BIOL BIOCHEM, V40, P2762, DOI 10.1016/J.SOILBIO.2008.07.022.;ANDRUSZKIEWICZ EA, 2017, PLOS ONE, V12, DOI 10.1371/JOURNAL.PONE.0176343.;BAKER CS, 2018, FRONTIERS MARINE SCI, V9, P968.;BAKKER J, 2017, SCI REP-UK, V7, DOI 10.1038/S41598-017-17150-2.;BARTRAM AK, 2011, APPL ENVIRON MICROB, V77, P3846, DOI 10…	STOECKLE, MY (REPRINT AUTHOR), ROCKEFELLER UNIV, PROGRAM HUMAN ENVIRONM, 1230 YORK AVE, NEW YORK, NY 10021 USA.;STOECKLE, MARK Y., ROCKEFELLER UNIV, PROGRAM HUMAN ENVIRONM, 1230 YORK AVE, NEW YORK, NY 10021 USA.;DAS MISHU, MITHUN, HUNTER COLL, NEW YORK, NY USA.;CHARLOP-POWERS, ZACHARY, ROCKEFELLER UNIV, LAB GENET ENCODED SMALL MOL, 1230 YORK AVE, NEW YORK, NY 10021 USA.	10.1371/JOURNAL.PONE.0198717	1160 BATTERY STREET, STE 100, SAN FRANCISCO, CA 94111 USA	E0198717	NA	MONMOUTH UNIVERSITY-ROCKEFELLER UNIVERSITY MARINE SCIENCE POLICY INITIATIVE	THIS WORK RECEIVED SUPPORT FROM MONMOUTH UNIVERSITY-ROCKEFELLER UNIVERSITY MARINE SCIENCE POLICY INITIATIVE. THE FUNDERS HAD NO ROLE IN STUDY DESIGN, DATA COLLECTION AND ANALYSIS, DECISION TO PUBLISH, OR PREPARATION OF THE MANUSCRIPT.	NA	1932-6203	12	NA	PUBLIC LIBRARY SCIENCE	13	2018	ISI000452782500001	74	SCIENCE \& TECHNOLOGY - OTHER TOPICS	5	MULTIDISCIPLINARY SCIENCES	MARK.STOECKLEROCKEFELLER.EDU	NA	HD8CS	NA	STOECKLE, MY (REPRINT AUTHOR), ROCKEFELLER UNIV, PROGRAM HUMAN ENVIRONM, 1230 YORK AVE, NEW YORK, NY 10021 USA	ISI	ROCKEFELLER UNIV;HUNTER COLL;ROCKEFELLER UNIV	ROCKEFELLER UNIV	NA	STOECKLE MY, 2018, PLOS ONE	STOECKLE MY, 2018, PLOS ONE
RAMIREZ GA, 2018, FRONT MICROBIOL	RAMIREZ GA;JORGENSEN SL;ZHAO R;D'HONDT S	MINIMAL INFLUENCE OF EXTRACELLULAR DNA ON MOLECULAR SURVEYS OF MARINE SEDIMENTARY COMMUNITIES	FRONTIERS IN MICROBIOLOGY	FRONT. MICROBIOL.	EXTRACELLULAR DNA HAS BEEN REPORTED TO COMPRISE A LARGE FRACTION OF TOTAL DNA IN NEAR-SEAFLOOR SEDIMENT. HOWEVER, THE POTENTIAL EFFECT OF EXTRACELLULAR DNA, ARISING FROM DEAD OR MORIBUND CELLS, ON SEQUENCING SURVEYS IS A CRITICAL CONCERN THAT HAS LARGELY NOT BEEN ADDRESSED FOR MARINE SEDIMENTARY HABITATS. TO ADDRESS THIS CONCERN, WE INTERROGATED FRESHLY COLLECTED ARCTIC AND PACIFIC SEDIMENT FOR E…	EDNA; EXTRACELLULAR DNA; NECROMASS; MARINE SEDIMENT ANALYSIS; MICROBIAL ECOLOGY; PALEOME	SEA-FLOOR BIOSPHERE; GENE-TRANSFER; DEEP; DEAD; LIFE; EXTRACTION; BIOMASS; CELLS; SOIL; 16S	ENGLISH	ARTICLE	ARTICLE	2	CANGELOSI GA, 2014, APPL ENVIRON MICROB, V80, P5884, DOI 10.1128/AEM.01763-14.;CAPORASO JG, 2012, ISME J, V6, P1621, DOI 10.1038/ISMEJ.2012.8.;CARINI P, 2017, NAT MICROBIOL, V2, DOI 10.1038/NMICROBIOL.2016.242.;D'HONDT S, 2004, SCIENCE, V306, P2216, DOI 10.1126/SCIENCE.1101155.;D'HONDT S, 2002, SCIENCE, V295, P2067, DOI 10.1126/SCIENCE.1064878.;D'HONDT S, 2015, NAT GEOSCI, V8, P299, DOI 10.1038/N…	RAMIREZ, GA (REPRINT AUTHOR), UNIV RHODE ISL, GRAD SCH OCEANOG, NARRAGANSETT, RI 02882 USA.;RAMIREZ, GUSTAVO A., D'HONDT, STEVEN, UNIV RHODE ISL, GRAD SCH OCEANOG, NARRAGANSETT, RI 02882 USA.;JORGENSEN, STEFFEN L., UNIV BERGEN, KG JEBSEN CTR DEEP SEA RES, DEPT EARTH SCI, BERGEN, NORWAY.;ZHAO, RUI, UNIV BERGEN, KG JEBSEN CTR DEEP SEA RES, DEPT BIOL, BERGEN, NORWAY.	10.3389/FMICB.2018.02969	AVENUE DU TRIBUNAL FEDERAL 34, LAUSANNE, CH-1015, SWITZERLAND	2969	NA	NSF (EPSCOR) [0554548, EPS-1004057]; UNIVERSITY OF RHODE ISLAND; NSF-GROWNATIONAL SCIENCE FOUNDATION (NSF)NSF - OFFICE OF THE DIRECTOR (OD); NSF C-DEBI POST-DOCTORAL FELLOWSHIPS	THE MARINE SCIENCE RESEARCH FACILITY ACKNOWLEDGES THE SUPPORT FROM NSF (EPSCOR GRANT NOS. 0554548 AND EPS-1004057) AND THE UNIVERSITY OF RHODE ISLAND. THIS WORK WAS SUPPORTED BY THE NSF-GROW AND NSF C-DEBI POST-DOCTORAL FELLOWSHIPS GRANTED TO GR. THIS IS C-DEBI CONTRIBUTION NUMBER 446.	NA	1664-302X	NA	NA	FRONTIERS MEDIA SA	9	2018	ISI000452032300001	47	MICROBIOLOGY	4	MICROBIOLOGY	GARAMIREZURI.EDU	NA	HC8DO	NA	RAMIREZ, GA (REPRINT AUTHOR), UNIV RHODE ISL, GRAD SCH OCEANOG, NARRAGANSETT, RI 02882 USA	ISI	UNIV RHODE ISL;UNIV BERGEN;UNIV BERGEN	UNIV RHODE ISL	NA	RAMIREZ GA, 2018, FRONT MICROBIOL	RAMIREZ GA, 2018, FRONT MICROBIOL
MARUYAMA A, 2018, ECOL EVOL	MARUYAMA A;SUGATANI K;WATANABE K;YAMANAKA H;IMAMURA A	ENVIRONMENTAL DNA ANALYSIS AS A NON-INVASIVE QUANTITATIVE TOOL FOR REPRODUCTIVE MIGRATION OF A THREATENED ENDEMIC FISH IN RIVERS	ECOLOGY AND EVOLUTION	ECOL. EVOL.	QUANTITATIVE INFORMATION REGARDING REPRODUCTION IS ESSENTIAL FOR CONSERVING ENDANGERED ANIMALS, HOWEVER, SOME CONVENTIONAL QUANTITATIVE METHODS CAN BE DAMAGING TO THE TARGET POPULATION AND THEIR HABITATS. IN THE PRESENT STUDY, THE REPRODUCTIVE MIGRATION OF A THREATENED ENDEMIC FISH, THREE-LIPS (OPSARIICHTHYS UNCIROSTRIS UNCIROSTRIS), WAS NON-INVASIVELY MONITORED BY QUANTITATIVE PCR OF SPECIES-SPE…	ENDANGERED FISH; LAKE BIWA; QUANTITATIVE PCR; SEASONAL MIGRATION; SPAWNING; SPECIES-SPECIFIC EDNA	OPSARIICHTHYS-UNCIROSTRIS-UNCIROSTRIS; EDNA; ABUNDANCE; CONSERVATION; 3-LIPS; CARP	ENGLISH	ARTICLE	ARTICLE	0	BARNES MA, 2016, CONSERV GENET, V17, P1, DOI 10.1007/S10592-015-0775-4.;BARNES MA, 2014, ENVIRON SCI TECHNOL, V48, P1819, DOI 10.1021/ES404734P.;BIGGS J, 2015, BIOL CONSERV, V183, P19, DOI 10.1016/J.BIOCON.2014.11.029.;CHAMBERT T, 2018, ECOL EVOL, V8, P3468, DOI 10.1002/ECE3.3764.;DARLING JA, 2011, ENVIRON RES, V111, P978, DOI 10.1016/J.ENVRES.2011.02.001.;DOI H, 2017, FRESHWATER BIOL, V62, P30, …	MARUYAMA, A (REPRINT AUTHOR), RYUKOKU UNIV, FAC SCI \& TECHNOL, OTSU, SHIGA, JAPAN.;MARUYAMA, ATSUSHI, SUGATANI, KOUSUKE, WATANABE, KAZUKI, YAMANAKA, HIROKI, RYUKOKU UNIV, FAC SCI \& TECHNOL, OTSU, SHIGA, JAPAN.;IMAMURA, AKIO, HOKKAIDO UNIV, ASAHIKAWA, HOKKAIDO, JAPAN.	10.1002/ECE3.4653	111 RIVER ST, HOBOKEN 07030-5774, NJ USA	NA	NA	KAKENHIMINISTRY OF EDUCATION, CULTURE, SPORTS, SCIENCE AND TECHNOLOGY, JAPAN (MEXT)JAPAN SOCIETY FOR THE PROMOTION OF SCIENCEGRANTS-IN-AID FOR SCIENTIFIC RESEARCH (KAKENHI) [15K14792, 16K00630]	KAKENHI, GRANT/AWARD NUMBER: 15K14792 AND 16K00630	NA	2045-7758	23	11964-11974	WILEY	8	2018	ISI000454107200050	48	ENVIRONMENTAL SCIENCES \& ECOLOGY, EVOLUTIONARY BIOLOGY	7	ECOLOGY, EVOLUTIONARY BIOLOGY	MARUYAMARINS.RYUKOKU.AC.JP	NA	HF3AF	NA	MARUYAMA, A (REPRINT AUTHOR), RYUKOKU UNIV, FAC SCI \& TECHNOL, OTSU, SHIGA, JAPAN	ISI	RYUKOKU UNIV;HOKKAIDO UNIV	RYUKOKU UNIV	NA	MARUYAMA A, 2018, ECOL EVOL	MARUYAMA A, 2018, ECOL EVOL
ANDERSON JT, 2018, J FISH WILDL MANAG	ANDERSON JT;SCHUMER G;ANDERS PJ;HORVATH K;MERZ JE	CONFIRMED OBSERVATION: A NORTH AMERICAN GREEN STURGEON ACIPENSER MEDIROSTRIS RECORDED IN THE STANISLAUS RIVER, CALIFORNIA	JOURNAL OF FISH AND WILDLIFE MANAGEMENT	J. FISH WILDL. MANAG.	TWO STURGEON SPECIES ARE NATIVE TO THE SAN FRANCISCO ESTUARY WATERSHED IN CALIFORNIA: WHITE STURGEON ACIPENSER TRANSMONTANUS AND NORTH AMERICAN GREEN STURGEON ACIPENSER MEDIROSTRIS. THE SAN FRANCISCO ESTUARY HAS TWO MAIN TRIBUTARIES, THE SACRAMENTO AND SAN JOAQUIN RIVERS. RECENT STUDIES HAVE SHOWN THAT THE SAN JOAQUIN RIVER IS USED BY GREEN AND WHITE STURGEON AND THAT AT LEAST A SMALL NUMBER OF W…	GREEN STURGEON; STANISLAUS RIVER; EDNA; CRITICAL HABITAT; ACIPENSER MEDIROSTRIS	SACRAMENTO RIVER; POPULATION; MIGRATIONS; HABITAT	ENGLISH	ARTICLE	ARTICLE	0	ADAMS NS, 2012, TELEMETRY TECHNIQUES: A USER GUIDE FOR FISHERIES RESEARCH, P3.;ADAMS PB, 2007, ENVIRON BIOL FISH, V79, P339, DOI 10.1007/S10641-006-9062-Z.;BARNES MA, 2016, CONSERV GENET, V17, P1, DOI 10.1007/S10592-015-0775-4.;BERGMAN PS, 2016, PLOS ONE, V11, DOI 10.1371/JOURNAL.PONE.0153500.;BRANDL S, 2015, MOL ECOL RESOUR, V15, P278, DOI 10.1111/1755-0998.12305.;BROWN K, 2007, ENVIRON BIOL FIS…	ANDERSON, JT (REPRINT AUTHOR), CRAMER FISH SCI, 901 MCHENRY AVE,SUITE D, MODESTO, CA 95350 USA.;ANDERSON, JESSE T., HORVATH, KYLE, CRAMER FISH SCI, 901 MCHENRY AVE,SUITE D, MODESTO, CA 95350 USA.;SCHUMER, GREGG, MERZ, JOSEPH E., CRAMER FISH SCI, 3300 IND BLVD,SUITE 100, WEST SACRAMENTO, CA 95691 USA.;ANDERS, PAUL J., CRAMER FISH SCI, 317 W SIXTH ST,SUITE 204, MOSCOW, ID 83843 USA.	10.3996/012018-JFWM-006	NATL CONSERVATION TRAINING CENTER, CONSERVATION LIBRARY, 698 CONSERVATION WAY, SHEPHERDSTOWN, WV 25443 USA	NA	NA	NA	NA	NA	1944-687X	2	624-630	U S FISH \& WILDLIFE SERVICE	9	2018	ISI000453046200024	31	BIODIVERSITY \& CONSERVATION, ENVIRONMENTAL SCIENCES \& ECOLOGY	3	BIODIVERSITY CONSERVATION, ECOLOGY	ANDERSONFISHSCIENCES.NET	NA	HE1PX	NA	ANDERSON, JT (REPRINT AUTHOR), CRAMER FISH SCI, 901 MCHENRY AVE,SUITE D, MODESTO, CA 95350 USA	ISI	CRAMER FISH SCI;SCHUMER;CRAMER FISH SCI	CRAMER FISH SCI	NA	ANDERSON JT, 2018, J FISH WILDL MANAG	ANDERSON JT, 2018, J FISH WILDL MANAG
MEIRELLES LA, 2018, MOL MICROBIOL	MEIRELLES LA;NEWMAN DK	BOTH TOXIC AND BENEFICIAL EFFECTS OF PYOCYANIN CONTRIBUTE TO THE LIFECYCLE OF PSEUDOMONAS AERUGINOSA	MOLECULAR MICROBIOLOGY	MOL. MICROBIOL.	PSEUDOMONAS AERUGINOSA, AN OPPORTUNISTIC PATHOGEN, PRODUCES REDOX-ACTIVE PIGMENTS CALLED PHENAZINES. PYOCYANIN (PYO, THE BLUE PHENAZINE) PLAYS AN IMPORTANT ROLE DURING BIOFILM DEVELOPMENT. PARADOXICALLY, PYO AUTO-POISONING CAN STIMULATE CELL DEATH AND RELEASE OF EXTRACELLULAR DNA (EDNA), YET PYO CAN ALSO PROMOTE SURVIVAL WITHIN BIOFILMS WHEN CELLS ARE OXIDANT-LIMITED. HERE, WE IDENTIFY THE ENVIRO…	NA	IRON-SULFUR CLUSTERS; EXTRACELLULAR DNA; OXIDATIVE STRESS; GENE-EXPRESSION; PHENAZINE; RESISTANCE; OXYR; BIOSYNTHESIS; ANTIBIOTICS; MECHANISMS	ENGLISH	ARTICLE	ARTICLE	10	ALLESEN-HOLM M, 2006, MOL MICROBIOL, V59, P1114, DOI 10.1111/J.1365-2958.2005.05008.X.;BABIN BM, 2016, P NATL ACAD SCI USA, V113, PE597, DOI 10.1073/PNAS.1514412113.;BACIC M.K., 2008, CURRENT PROTOCOLS MI.;BARAKAT R, 2014, MICROBIOLOGYOPEN, V3, P1, DOI 10.1002/MBO3.142.;BAYLES KW, 2014, NAT REV MICROBIOL, V12, P63, DOI 10.1038/NRMICRO3136.;CHELUVAPPA R, 2014, METHODSX, V1, P67, DOI 10.1016/J.MEX.…	NEWMAN, DK (REPRINT AUTHOR), CALTECH, DIV BIOL \& BIOL ENGN, PASADENA, CA 91125 USA.;NEWMAN, DK (REPRINT AUTHOR), CALTECH, DIV GEOL \& PLANETARY SCI, PASADENA, CA 91125 USA.;MEIRELLES, LUCAS A., NEWMAN, DIANNE K., CALTECH, DIV BIOL \& BIOL ENGN, PASADENA, CA 91125 USA.;NEWMAN, DIANNE K., CALTECH, DIV GEOL \& PLANETARY SCI, PASADENA, CA 91125 USA.	10.1111/MMI.14132	111 RIVER ST, HOBOKEN 07030-5774, NJ USA	NA	NA	ARO [W911NF-17-1-0024]; NIHUNITED STATES DEPARTMENT OF HEALTH \& HUMAN SERVICESNATIONAL INSTITUTES OF HEALTH (NIH) - USA [341 (1R01AI127850-01A1)]	WE THANK ALL THE MEMBERS OF THE NEWMAN LAB FOR EXPERIMENTAL ADVICE AND FEEDBACK ON THE MANUSCRIPT; MEGAN BERGKESSEL WAS PARTICULARLY GENEROUS WITH HER TIME AND INTELLECTUAL SUPPORT. WE ALSO THANK SCOTT SAUNDERS FOR HELPING WITH PYOCYANIN QUANTIFICATION. GRANTS TO D.K.N. FROM THE ARO (W911NF-17-1-0024) AND NIH 341 (1R01AI127850-01A1) SUPPORTED THIS RESEARCH.	NA	0950-382X	6	995-1010	WILEY	110	2018	ISI000452204700008	77	BIOCHEMISTRY \& MOLECULAR BIOLOGY, MICROBIOLOGY	21	BIOCHEMISTRY \& MOLECULAR BIOLOGY, MICROBIOLOGY	DKNCALTECH.EDU	NA	HD0NP	NA	NEWMAN, DK (REPRINT AUTHOR), CALTECH, DIV BIOL \& BIOL ENGN, PASADENA, CA 91125 USA	ISI	CALTECH;DIV GEOL AND PLANETARY SCI	CALTECH	NA	MEIRELLES LA, 2018, MOL MICROBIOL	MEIRELLES LA, 2018, MOL MICROBIOL
VERHAEGEN G, 2018, ORG DIVERS EVOL	VERHAEGEN G;NEIMAN M;HAASE M	ECOMORPHOLOGY OF A GENERALIST FRESHWATER GASTROPOD: COMPLEX RELATIONS OF SHELL MORPHOLOGY, HABITAT, AND FECUNDITY	ORGANISMS DIVERSITY \& EVOLUTION	ORG. DIVERS. EVOL.	EVOLUTIONARY AND ECOLOGICAL SITUATIONS IN A SPECIES' NATIVE AND INVASIVE RANGES CAN BE DRASTICALLY DIFFERENT. THIS IS THE CASE FOR POTAMOPYRGUS ANTIPODARUM GRAY (1843) A MORPHOLOGICALLY HIGHLY VARIABLE FRESHWATER SNAIL NATIVE TO NEW ZEALAND, WHERE SEXUAL AND ASEXUAL INDIVIDUALS COEXIST AND EXPERIENCE SELECTIVE PRESSURE BY STERILIZING ENDOPARASITES. BY CONTRAST, ONLY A FEW ASEXUAL LINEAGES HAVE BE…	POTAMOPYRGUS ANTIPODARUM; FRESHWATER ECOLOGY; GEOMETRIC MORPHOMETRICS; ECOMORPHOLOGY; ADAPTATION	POTAMOPYRGUS-ANTIPODARUM PROSOBRANCHIA; LONG-DISTANCE DISPERSAL; ZEALAND MUD SNAIL; PHENOTYPIC PLASTICITY; LIFE-HISTORY; HYDROBIID GASTROPODS; ENVIRONMENTAL DNA; GENETIC-STRUCTURE; CLONAL DIVERSITY; SHAPE	ENGLISH	ARTICLE	ARTICLE	1	ALONSO A, 2008, HYDROBIOLOGIA, V614, P107, DOI 10.1007/S10750-008-9529-3.;ALONSO A, 2003, B ENVIRON CONTAM TOX, V70, P1006, DOI 10.1007/S00128-003-0082-5.;ALONSO A, 2012, AQUAT SCI, V74, P375, DOI 10.1007/S00027-012-0254-7.;ALTSCHUL SF, 1990, J MOL BIOL, V215, P403, DOI 10.1006/JMBI.1990.9999.;BATES D, 2013, J STAT SOFTW, V52, P1.;BELL G., 1982, MASTERPIECE NATURE E.;BOOKSTEIN F., 1991, MORPHOMET…	VERHAEGEN, G (REPRINT AUTHOR), ERNST MORITZ ARNDT UNIV GREIFSWALD, MUSEUM \& INST ZOOL, VOGELWARTE, SOLDMANNSTR 23, D-17489 GREIFSWALD, GERMANY.;VERHAEGEN, GERLIEN, HAASE, MARTIN, ERNST MORITZ ARNDT UNIV GREIFSWALD, MUSEUM \& INST ZOOL, VOGELWARTE, SOLDMANNSTR 23, D-17489 GREIFSWALD, GERMANY.;NEIMAN, MAURINE, UNIV IOWA, DEPT BIOL, 143 BIOL BLDG, IOWA CITY, IA 52242 USA.	10.1007/S13127-018-0377-3	TIERGARTENSTRASSE 17, D-69121 HEIDELBERG, GERMANY	NA	NA	DEUTSCHE FORSCHUNGSGEMEINSCHAFT (DFG)GERMAN RESEARCH FOUNDATION (DFG)	WE THANK K. COLLIER AND I. D. HOGG FROM THE UNIVERSITY OF WAIKATO/HAMILTON/NEW ZEALAND FOR PROVIDING LOGISTIC SUPPORT AND HELP WITH FIELDWORK. S. FREGIN IS ACKNOWLEDGED FOR HER ASSISTANCE IN THE LAB. WE ARE GRATEFUL TO S. PUECHMAILLE FOR POPULATION GENETIC ADVICE. G. UHL IS THANKED FOR PROVIDING ACCESS TO THE ZEISS MICROSCOPE. WE ALSO THANK TWO ANONYMOUS REVIEWERS FOR THEIR CONSTRUCTIVE COMMENTS …	NA	1439-6092	4	425-441	SPRINGER HEIDELBERG	18	2018	ISI000449824000004	125	EVOLUTIONARY BIOLOGY, ZOOLOGY	25	EVOLUTIONARY BIOLOGY, ZOOLOGY	GERLIEN.VERHAEGENUNI-GREIFSWALD.DE	NA	GZ9MP	NA	VERHAEGEN, G (REPRINT AUTHOR), ERNST MORITZ ARNDT UNIV GREIFSWALD, MUSEUM \& INST ZOOL, VOGELWARTE, SOLDMANNSTR 23, D-17489 GREIFSWALD, GERMANY	ISI	ERNST MORITZ ARNDT UNIV GREIFSWALD;UNIV IOWA	ERNST MORITZ ARNDT UNIV GREIFSWALD	NA	VERHAEGEN G, 2018, ORG DIVERS EVOL	VERHAEGEN G, 2018, ORG DIVERS EVOL
SMITH ME, 2018, PLANT SOIL	SMITH ME;FACELLI JM;CAVAGNARO TR	INTERACTIONS BETWEEN SOIL PROPERTIES, SOIL MICROBES AND PLANTS IN REMNANT-GRASSLAND AND OLD-FIELD AREAS: A RECIPROCAL TRANSPLANT APPROACH	PLANT AND SOIL	PLANT SOIL	BACKGROUND AND AIMS THE IMPORTANCE OF PLANT-SOIL FEEDBACK IS BECOMING WIDELY ACKNOWLEDGED, HOWEVER, HOW DIFFERENT SOIL CONDITIONS INFLUENCE THESE INTERACTIONS IS STILL RELATIVELY UNKNOWN. USING SOIL FROM A DEGRADED OLD-FIELD AND A REMNANT GRASSLAND, WE AIMED TO EXPLORE HOME-FIELD ADVANTAGES IN PLANT-SOIL FEEDBACKS AND PLANT RESPONSES TO THE ABIOTIC AND BIOTIC SOIL CONDITIONS. WE QUANTIFIED THE SO…	BACTERIAL COMMUNITY; EDNA; FUNGAL COMMUNITY; INVASIVE ANNUAL GRASS; NATIVE PERENNIAL GRASS; OLD-FIELDS; REMNANT GRASSLANDS; HOME-FIELD ADVANTAGE	LAND-USE; ARBUSCULAR MYCORRHIZAS; COMMUNITY STRUCTURE; LOCAL ADAPTATION; INVASIVE PLANTS; RESPONSES; FEEDBACK; PHOSPHORUS; NITROGEN; PATTERNS	ENGLISH	ARTICLE	ARTICLE	1	ABRAHAM JK, 2009, PLANT ECOL, V201, P445, DOI 10.1007/S11258-008-9467-1.;AYRES E, 2009, SOIL BIOL BIOCHEM, V41, P606, DOI 10.1016/J.SOILBIO.2008.12.022.;BA L, 2018, PLANT ECOL, V219, P1045, DOI 10.1007/S11258-018-0857-8.;BALINT M, 2016, FEMS MICROBIOL REV, V40, P686, DOI 10.1093/FEMSRE/FUW017.;BALINT M, 2015, MOL ECOL, V24, P235, DOI 10.1111/MEC.13018.;BATES D, 2014, LME4 LINEAR MIXED EF.;BETHLEN…	SMITH, ME (REPRINT AUTHOR), UNIV ADELAIDE, SCH BIOL SCI, BENHAM LABS, NORTH TERRACE, ADELAIDE, SA, AUSTRALIA.;SMITH, MONIQUE E., FACELLI, JOSE M., UNIV ADELAIDE, SCH BIOL SCI, BENHAM LABS, NORTH TERRACE, ADELAIDE, SA, AUSTRALIA.;CAVAGNARO, TIMOTHY R., UNIV ADELAIDE, WAITE RES INST, ADELAIDE, SA, AUSTRALIA.;CAVAGNARO, TIMOTHY R., UNIV ADELAIDE, SCH AGR FOOD \& WINE, ADELAIDE, SA, AUSTRALIA.	10.1007/S11104-018-3823-2	VAN GODEWIJCKSTRAAT 30, 3311 GZ DORDRECHT, NETHERLANDS	NA	NA	NATURE FOUNDATION OF SOUTH AUSTRALIA INCORPORATED; AUSTRALIAN FLORA FOUNDATION INCORPORATED; HOLSWORTH WILDLIFE RESEARCH ENDOWMENT	WE THANK OLIVIA COUSINS FOR PROVIDING AN INTERNAL REVIEW, AND TWO ANONYMOUS REVIEWERS FOR ADVICE AND HELPFUL COMMENTS ON A PREVIOUS VERSION OF THE MANUSCRIPT AND DR. MATTHEW CHRISTMAS AND REBECCA STONER FOR ADVICE AND HELP SETTING UP THE EXPERIMENT. THIS PROJECT WAS FUNDED BY NATURE FOUNDATION OF SOUTH AUSTRALIA INCORPORATED, AUSTRALIAN FLORA FOUNDATION INCORPORATED AND THE HOLSWORTH WILDLIFE RES…	NA	0032-079X	12	127-145	SPRINGER	433	2018	ISI000449754900010	100	AGRICULTURE, PLANT SCIENCES	90	AGRONOMY, PLANT SCIENCES, SOIL SCIENCE	MONIQUE.SMITH01ADELAIDE.EDU.AU	NA	GZ8PN	NA	SMITH, ME (REPRINT AUTHOR), UNIV ADELAIDE, SCH BIOL SCI, BENHAM LABS, NORTH TERRACE, ADELAIDE, SA, AUSTRALIA	ISI	UNIV ADELAIDE;UNIV ADELAIDE;UNIV ADELAIDE	UNIV ADELAIDE	NA	SMITH ME, 2018, PLANT SOIL	SMITH ME, 2018, PLANT SOIL
FORIN-WIART MA, 2018, SCI REP	FORIN-WIART MA;POULLE ML;PIRY S;COSSON JF;LAROSE C;GALAN M	EVALUATING METABARCODING TO ANALYSE DIET COMPOSITION OF SPECIES FORAGING IN ANTHROPOGENIC LANDSCAPES USING ION TORRENT AND ILLUMINA SEQUENCING	SCIENTIFIC REPORTS	SCI REP	DNA METABARCODING OF FAECAL SAMPLES IS BEING SUCCESSFULLY USED TO STUDY THE FORAGING NICHE OF SPECIES. WE ASSESSED THE ABILITY OF TWO BENCHTOP HIGH-THROUGHPUT SEQUENCING (HTS) PLATFORMS, TO IDENTIFY A LARGE TAXONOMIC ARRAY OF FOOD ITEMS FROM DOMESTIC CATS FELIS SILVESTRIS CATUS, INCLUDING PREY AND HUMAN-RELATED FOOD TAXA (PET FOOD AND LEFTOVERS LEAVING UNDETECTABLE SOLID REMAINS IN FAECES). SCATS…	NA	CATS FELIS-CATUS; DNA-BASED DIET; DOMESTIC CATS; ENVIRONMENTAL DNA; FOOD-HABITS; PREY DNA; FEEDING-HABITS; IDENTIFICATION; PREDATION; URBAN	ENGLISH	ARTICLE	ARTICLE	1	ALBERDI A, 2018, METHODS ECOL EVOL, V9, P134, DOI 10.1111/2041-210X.12849.;[ANONYMOUS], 2016, R LANG ENV STAT COMP.;BAKER PJ, 2008, IBIS, V150, P86, DOI 10.1111/J.1474-919X.2008.00836.X.;BATEMAN PW, 2012, J ZOOL, V287, P1, DOI 10.1111/J.1469-7998.2011.00887.X.;BATES D, 2013, J STAT SOFTW, V52, P1.;BIRO Z, 2005, J ZOOL, V266, P187, DOI 10.1017/S0952836905006771.;BROWN DS, 2014, MOL ECOL, V23, P373…	FORIN-WIART, MA (REPRINT AUTHOR), UNIV REIMS, EA ESCAPE 7510, UFR MED, 51 RUE COGNACQ JAY, F-51095 REIMS, FRANCE.;FORIN-WIART, MA (REPRINT AUTHOR), UNIV REIMS, CTR ETUD \& FORMAT ECOETHOL CERFE, 5 RUE HERONNIERE, F-08240 BOULT AUX BOIS, FRANCE.;FORIN-WIART, MA (REPRINT AUTHOR), UNIV STRASBOURG, CNRS, IPHC, UMR 7178,DEPE, F-67087 STRASBOURG, FRANCE.;FORIN-WIART, MARIE-AMELIE, POULLE, MARIE-LAZARIN…	10.1038/S41598-018-34430-7	MACMILLAN BUILDING, 4 CRINAN ST, LONDON N1 9XW, ENGLAND	17091	NA	REGION CHAMPAGNE-ARDENNEREGION GRAND-EST; CONSEIL GENERAL DES ARDENNES; SPECIALITES PET FOOD (SPF)	MAFW WAS SUPPORTED BY A PHD GRANT (REGION CHAMPAGNE-ARDENNE AND CONSEIL GENERAL DES ARDENNES). WE ARE GRATEFUL TO THE PEOPLE IN THE STUDY AREA WHO ALLOWED US TO PROSPECT FOR AND COLLECT SAMPLES, TO THE CAT OWNERS WHO COLLECTED SAMPLES FOR THE STUDY, TO MATTHIEU BASTIEN, IVAN PUGA GONZALES AND NANCY REBOUT FOR THEIR STATISTICAL ADVICE, TO VINCENT VIBLANC FOR ITS CONSTRUCTIVE COMMENTS, TO JEAN-FRAN…	NA	2045-2322	NA	NA	NATURE PUBLISHING GROUP	8	2018	ISI000450596800001	72	SCIENCE \& TECHNOLOGY - OTHER TOPICS	11	MULTIDISCIPLINARY SCIENCES	MA.FORINWHOTMAIL.FR	NA	HA9DU	NA	FORIN-WIART, MA (REPRINT AUTHOR), UNIV REIMS, EA ESCAPE 7510, UFR MED, 51 RUE COGNACQ JAY, F-51095 REIMS, FRANCE	ISI	UNIV REIMS;UNIV REIMS;UNIV STRASBOURG;UNIV PARIS EST;UNIV MONTPELLIER	UNIV REIMS	NA	FORIN-WIART MA, 2018, SCI REP	FORIN-WIART MA, 2018, SCI REP
RUSSELL SL, 2018, PROC R SOC B-BIOL SCI	RUSSELL SL;MCCARTNEY E;CAVANAUGH CM	TRANSMISSION STRATEGIES IN A CHEMOSYNTHETIC SYMBIOSIS: DETECTION AND QUANTIFICATION OF SYMBIONTS IN HOST TISSUES AND THEIR ENVIRONMENT	PROCEEDINGS OF THE ROYAL SOCIETY B-BIOLOGICAL SCIENCES	PROC. R. SOC. B-BIOL. SCI.	TRANSMISSION OF BACTERIA VERTICALLY THROUGH HOST TISSUES ENSURES OFFSPRING ACQUIRE SYMBIONTS, HOWEVER, HORIZONTAL TRANSMISSION IS AN EFFECTIVE STRATEGY FOR MANY ASSOCIATIONS AND PLAYS A ROLE IN SOME VERTICALLY TRANSMITTED SYMBIOSES. THE BIVALVE SOLEMYA VELUM AND ITS GAMMAPROTEOBACTERIAL CHEMO-SYNTHETIC SYMBIONTS EXHIBIT EVOLUTIONARY EVIDENCE OF BOTH TRANSMISSION MODES, BUT THE DOMINANT STRATEGY O…	SYMBIOSIS; TRANSMISSION MODE; FLUORESCENCE IN SITU HYBRIDIZATION; QPCR; TRANSMISSION BOTTLENECK; ENVIRONMENTAL DNA	HORIZONTAL TRANSMISSION; VERTICAL TRANSMISSION; BACTERIAL SYMBIONTS; SOLEMYA-VELUM; EVOLUTION; BIVALVIA; GENE; ENDOSYMBIONTS; DIVERSITY; OOCYTE	ENGLISH	ARTICLE	ARTICLE	0	AMANN RI, 1990, APPL ENVIRON MICROB, V56, P1919, DOI 10.1128/AEM.56.6.1919-1925.1990.;BRANDVAIN Y, 2011, GENETICS, V189, P397, DOI 10.1534/GENETICS.111.130906.;BRIGHT M, 2010, NAT REV MICROBIOL, V8, P218, DOI 10.1038/NRMICRO2262.;CAMACHO-MONDRAGON MA, 2015, MALACOLOGIA, V59, P1.;CAPORASO JG, 2011, P NATL ACAD SCI USA, V108, P4516, DOI 10.1073/PNAS.1000080107.;CAVANAUGH CM, 1983, NATURE, V302, P58…	RUSSELL, SL, CAVANAUGH, CM (REPRINT AUTHOR), HARVARD UNIV, DEPT ORGANISM \& EVOLUTIONARY BIOL, CAMBRIDGE, MA 02138 USA.;RUSSELL, SL (REPRINT AUTHOR), UNIV CALIF SANTA CRUZ, DEPT MOL CELLULAR \& DEV BIOL, SANTA CRUZ, CA 95064 USA.;RUSSELL, S. L., MCCARTNEY, E., CAVANAUGH, C. M., HARVARD UNIV, DEPT ORGANISM \& EVOLUTIONARY BIOL, CAMBRIDGE, MA 02138 USA.;RUSSELL, S. L., UNIV CALIF SANTA CRUZ, DEPT M…	10.1098/RSPB.2018.2157	6-9 CARLTON HOUSE TERRACE, LONDON SW1Y 5AG, ENGLAND	20182157	NA	HARVARD UNIVERSITY'S WILLIAM F. MILTON FUND; DEPARTMENT OF ORGANISMIC AND EVOLUTIONARY BIOLOGY; MICROBIAL SCIENCES INITIATIVE	THIS WORK WAS SUPPORTED BY HARVARD UNIVERSITY'S WILLIAM F. MILTON FUND, DEPARTMENT OF ORGANISMIC AND EVOLUTIONARY BIOLOGY, AND MICROBIAL SCIENCES INITIATIVE.	NA	0962-8452	1890	NA	ROYAL SOC	285	2018	ISI000449510600026	42	LIFE SCIENCES \& BIOMEDICINE - OTHER TOPICS, ENVIRONMENTAL SCIENCES \& ECOLOGY, EVOLUTIONARY BIOLOGY	35	BIOLOGY, ECOLOGY, EVOLUTIONARY BIOLOGY	SHELBILRUSSELLGMAIL.COM CAVANAUGFAS.HARVARD.EDU	NA	GZ5ZK	NA	RUSSELL, SL, CAVANAUGH, CM (REPRINT AUTHOR), HARVARD UNIV, DEPT ORGANISM \& EVOLUTIONARY BIOL, CAMBRIDGE, MA 02138 USA	ISI	HARVARD UNIV;UNIV CALIF SANTA CRUZ	HARVARD UNIV	NA	RUSSELL SL, 2018, PROC R SOC B-BIOL SCI	RUSSELL SL, 2018, PROC R SOC B-BIOL SCI
UDYAWER V, 2018, FRONT MAR SCI	UDYAWER V;BARNES P;BONNETS X;BRISCHOUX F;CROWE-RIDDELL JM;D'ANASTASI B;FRY BG;GILLETTE A;GOIRAN C;GUINEA ML;HEATWOLE H;HEUPEL MR;HOURSTON M;KANGAS M;KENDRICK A;KOEFOED I;LILLYWHITE HB;LOBO AS;LUKOSCHEK V;MCAULEY R;NITSCHKE C;RASMUSSEN AR;SANDERS KL;SHEEHY C;SHINE R;SOMAWEERA R;SWEET SS;VORIS HK	FUTURE DIRECTIONS IN THE RESEARCH AND MANAGEMENT OF MARINE SNAKES	FRONTIERS IN MARINE SCIENCE	FRONT. MAR. SCI.	MARINE SNAKES REPRESENT THE MOST SPECIOSE GROUP OF MARINE REPTILES AND ARE A SIGNIFICANT COMPONENT OF REEF AND COASTAL ECOSYSTEMS IN TROPICAL OCEANS. RESEARCH ON THIS GROUP HAS HISTORICALLY BEEN CHALLENGING DUE TO THE DIFFICULTY IN CAPTURING, HANDLING, AND KEEPING THESE ANIMALS FOR FIELD-AND LAB-BASED RESEARCH. INEXPLICABLE DECLINES IN MARINE SNAKE POPULATIONS ACROSS GLOBAL HOTSPOTS HAVE HIGHLIGH…	CONSERVATION; ENDANGERED SPECIES; MANAGEMENT; POLICY; RESEARCH PRIORITIES; SEA SNAKE; SEA KRAIT	GREAT-BARRIER-REEF; OLIVE SEA-SNAKE; AIPYSURUS-LAEVIS; LATICAUDA-SPP.; ELAPIDAE HYDROPHIINAE; ENHYDRINA-SCHISTOSA; ENVIRONMENTAL DNA; REDUCTION DEVICES; HABITAT SELECTION; DRINKING BEHAVIOR	ENGLISH	REVIEW	ARTICLE	2	ALIROL E, 2010, PLOS NEGLECT TROP D, V4, DOI 10.1371/JOURNAL.PNTD.0000603.;BARLOW A, 2009, P ROY SOC B-BIOL SCI, V276, P2443, DOI 10.1098/RSPB.2009.0048.;BECH N, 2016, J BIOGEOGR, V43, P1573, DOI 10.1111/JBI.12735.;BONNET X, 2016, TECH ECOL CONSERVAT, P154.;BONNET X, 2014, PLOS ONE, V9, DOI 10.1371/JOURNAL.PONE.0090246.;BONNET X, 2012, INTEGR COMP BIOL, V52, P281, DOI 10.1093/ICB/ICS069.;BONNET X…	UDYAWER, V (REPRINT AUTHOR), AUSTRALIAN INST MARINE SCI, DARWIN, NT, AUSTRALIA.;UDYAWER, VINAY, AUSTRALIAN INST MARINE SCI, DARWIN, NT, AUSTRALIA.;BARNES, PETER, DEPT BIODIVERS CONSERVAT \& ATTRACT, PK \& WILDLIFE SERV, EXMOUTH, WA, AUSTRALIA.;BONNETS, XAVIER, BRISCHOUX, FRANGOIS, UNIV LA ROCHELLE, CTR ETUD BIOL CHIZE, UMR 7372, CNRS, LA ROCHELLE, FRANCE.;CROWE-RIDDELL, JENNA M., NITSCHKE, CHARLO…	10.3389/FMARS.2018.00399	AVENUE DU TRIBUNAL FEDERAL 34, LAUSANNE, CH-1015, SWITZERLAND	UNSP 399	NA	AUSTRALIAN GOVERNMENT'S NATIONAL ENVIRONMENTAL SCIENCE PROGRAM (NESP) MARINE BIODIVERSITY HUBAUSTRALIAN GOVERNMENT	THIS PROJECT WAS SUPPORTED BY THE AUSTRALIAN GOVERNMENT'S NATIONAL ENVIRONMENTAL SCIENCE PROGRAM (NESP) MARINE BIODIVERSITY HUB, AND IS AN OUTPUT FROM PROJECT A8 LED BY VU AND MRH.	NA	NA	NA	NA	FRONTIERS MEDIA SA	5	2018	ISI000466837200001	124	ENVIRONMENTAL SCIENCES \& ECOLOGY, MARINE \& FRESHWATER BIOLOGY	4	ENVIRONMENTAL SCIENCES, MARINE \& FRESHWATER BIOLOGY	V.UDYAWERAIMS.GOV.AU	NA	HW6YR	NA	UDYAWER, V (REPRINT AUTHOR), AUSTRALIAN INST MARINE SCI, DARWIN, NT, AUSTRALIA	ISI	AUSTRALIAN INST MARINE SCI;UNIV LA ROCHELLE;UNIV ADELAIDE;JAMES COOK UNIV;AUSTRALIAN INST MARINE SCI;JAMES COOK UNIV;UNIV QUEENSLAND;AUSTRALIA ZOO WILDLIFE HOSP;UNIV NOUVELLE CALEDONIE;CHARLES DARWIN UNIV;UNIV NEW ENGLAND;AUSTRALIAN INST MARINE SCI;MARINE SCI PROGRAM;UNIV FLORIDA;JAMES COOK UNIV;SCH ARCHITECTURE;SCH DESIGN;SCH CONSERVAT;UNIV FLORIDA;UNIV SYDNEY;UNIV CALIF SANTA BARBARA	AUSTRALIAN INST MARINE SCI	NA	UDYAWER V, 2018, FRONT MAR SCI	UDYAWER V, 2018, FRONT MAR SCI
HINLO R, 2018, BIOL INVASIONS	HINLO R;LINTERMANS M;GLEESON D;BROADHURST B;FURLAN E	PERFORMANCE OF EDNA ASSAYS TO DETECT AND QUANTIFY AN ELUSIVE BENTHIC FISH IN UPLAND STREAMS	BIOLOGICAL INVASIONS	BIOL. INVASIONS	THE SENSITIVITY AND SPECIFICITY OF EDNA-BASED MONITORING, COUPLED WITH ITS POTENTIAL UTILITY TO ESTIMATE POPULATION DENSITY OR BIOMASS, MAKES IT A USEFUL TOOL IN INVASIVE SPECIES MANAGEMENT. IN THIS STUDY, WE INVESTIGATED THE POTENTIAL OF THE EDNA METHOD TO IMPROVE THE DETECTION OF THE ELUSIVE INVASIVE FISH, ORIENTAL WEATHERLOACH (MISGURNUS ANGUILLICAUDATUS), IN A RIVER SYSTEM WHERE A DENSITY GRA…	ENVIRONMENTAL DNA; WEATHERLOACH; INVASIVE; DENSITY GRADIENT; DETECTION; ABUNDANCE; MONITORING	ENVIRONMENTAL DNA ANALYSIS; MISGURNUS-ANGUILLICAUDATUS; WATER SAMPLES; MANAGEMENT; GEAR; WEATHERFISH; POPULATIONS; SENSITIVITY; IRRIGATION; AUSTRALIA	ENGLISH	ARTICLE	ARTICLE	4	ABILHOA V, 2013, J APPL ICHTHYOL, V29, P257, DOI 10.1111/JAI.12007.;BALASINGHAM KD, 2017, MOL ECOL RESOUR, V17, P523, DOI 10.1111/1755-0998.12598.;BALDIGO BP, 2017, T AM FISH SOC, V146, P99, DOI 10.1080/00028487.2016.1243578.;BOHMANN K, 2014, TRENDS ECOL EVOL, V29, P358, DOI 10.1016/J.TREE.2014.04.003.;BREEN MJ, 2006, N AM J FISH MANAGE, V26, P32, DOI 10.1577/M05-013.1.;BROADHURST B, 2016, ENLARG…	HINLO, R (REPRINT AUTHOR), UNIV CANBERRA, INST APPL ECOL, BRUCE, ACT 2617, AUSTRALIA.;HINLO, RHEYDA, LINTERMANS, MARK, GLEESON, DIANNE, BROADHURST, BEN, FURLAN, ELISE, UNIV CANBERRA, INST APPL ECOL, BRUCE, ACT 2617, AUSTRALIA.	10.1007/S10530-018-1760-X	VAN GODEWIJCKSTRAAT 30, 3311 GZ DORDRECHT, NETHERLANDS	NA	NA	INVASIVE ANIMALS COOPERATIVE RESEARCH CENTREAUSTRALIAN GOVERNMENTDEPARTMENT OF INDUSTRY, INNOVATION AND SCIENCECOOPERATIVE RESEARCH CENTRES (CRC) PROGRAMME; HOLSWORTH WILDLIFE RESEARCH ENDOWMENT; ICON WATER	THIS PROJECT WAS FUNDED BY THE INVASIVE ANIMALS COOPERATIVE RESEARCH CENTRE (PROJECT 1.W.2) AND THE HOLSWORTH WILDLIFE RESEARCH ENDOWMENT. CONVENTIONAL SURVEY OF ORIENTAL WEATHERLOACH WAS UNDERTAKEN AS PART OF A MONITORING PROGRAM FUNDED BY ICON WATER. THE AUTHORS ARE GRATEFUL TO UGYEN LHENDUP, RHIAN CLEAR, HUGH ALLAN, ALLAN COUCH, AND VERNON ARGUELLES FOR THEIR FIELD ASSISTANCE AND RICHARD DUNCA…	NA	1387-3547	11	3079-3093	SPRINGER	20	2018	ISI000448688100005	64	BIODIVERSITY \& CONSERVATION, ENVIRONMENTAL SCIENCES \& ECOLOGY	17	BIODIVERSITY CONSERVATION, ECOLOGY	RHEYDA.HINLOCANBERRA.EDU.AU MARK.LINTERMANSCANBERRA.EDU.AU DIANNE.GLEESONCANBERRA.EDU.AU BEN.BROADHURSTCANBERRA.EDU.AU ELISE.FURLANCANBERRA.EDU.AU	NA	GY6HN	NA	HINLO, R (REPRINT AUTHOR), UNIV CANBERRA, INST APPL ECOL, BRUCE, ACT 2617, AUSTRALIA	ISI	UNIV CANBERRA	UNIV CANBERRA	NA	HINLO R, 2018, BIOL INVASIONS	HINLO R, 2018, BIOL INVASIONS
WILCOX TM, 2018, ECOSPHERE	WILCOX TM;YOUNG MK;MCKELVEY KS;ISAAK DJ;HORAN DL;SCHWARTZ MK	FINE-SCALE ENVIRONMENTAL DNA SAMPLING REVEALS CLIMATE-MEDIATED INTERACTIONS BETWEEN NATIVE AND INVASIVE TROUT SPECIES	ECOSPHERE	ECOSPHERE	IT IS WIDELY RECOGNIZED THAT BIOTIC INTERACTIONS MAY ACT AS IMPORTANT MEDIATORS OF SPECIES RESPONSES TO CLIMATE CHANGE. HOWEVER, COLLECTING THE ABIOTIC AND BIOTIC COVARIATES AT THE RESOLUTION AND EXTENT NEEDED TO REVEAL THESE INTERACTIONS FROM SPECIES DISTRIBUTION MODELS IS OFTEN PROHIBITIVELY EXPENSIVE AND LABOR-INTENSIVE. HERE WE USED CROWD-SOURCED ENVIRONMENTAL DNA SAMPLING-THE INFERENCE OF SP…	CLIMATE CHANGE; CROWD-SOURCE; ENVIRONMENTAL DNA (EDNA); INVASIVE SPECIES; SPECIES DISTRIBUTION MODEL (SDM); SPECIES INTERACTION	NONNATIVE BROOK TROUT; BULL TROUT; BIOTIC INTERACTIONS; RIVER-BASIN; MODEL; TEMPERATURE; OCCUPANCY; RANGE; DISTRIBUTIONS; UNCERTAINTY	ENGLISH	ARTICLE	ARTICLE	2	ADAMS SB, 2002, T AM FISH SOC, V131, P561, DOI 10.1577/1548-8659(2002)131\&LT,0561:CIDONB\&GT,2.0.CO,2.;AHMADALIPOUR A, 2018, CLIM DYNAM, V50, P717, DOI 10.1007/S00382-017-3639-4.;AL-CHOKHACHY R, 2016, CAN J FISH AQUAT SCI, V73, P1395, DOI 10.1139/CJFAS-2015-0293.;ALEXANDER JM, 2015, NATURE, V525, P515, DOI 10.1038/NATURE14952.;ANGERT AL, 2013, ANN NY ACAD SCI, V1297, P1, DOI 10.1111/NYAS.12286.;…	WILCOX, TM (REPRINT AUTHOR), US FOREST SERV, USDA, NATL GENOM CTR WILDLIFE \& FISH CONSERVAT, ROCKY MT RES STN, 800 E BECKWITH AVE, MISSOULA, MT 59801 USA.;WILCOX, TAYLOR M., YOUNG, MICHAEL K., MCKELVEY, KEVIN S., SCHWARTZ, MICHAEL K., US FOREST SERV, USDA, NATL GENOM CTR WILDLIFE \& FISH CONSERVAT, ROCKY MT RES STN, 800 E BECKWITH AVE, MISSOULA, MT 59801 USA.;ISAAK, DANIEL J., HORAN, DONA L., US…	10.1002/ECS2.2500	111 RIVER ST, HOBOKEN 07030-5774, NJ USA	E02500	NA	REGION 1 OF THE U.S. FOREST SERVICE; U.S. FISH AND WILDLIFE SERVICEUS FISH \& WILDLIFE SERVICE; NSF (GRFP)NATIONAL SCIENCE FOUNDATION (NSF)NSF - OFFICE OF THE DIRECTOR (OD) [DGE-1313190]; UNIVERSITY OF MONTANA W.A. FRANKE COLLEGE OF FORESTRY AND CONSERVATION	THE RANGEWIDE BULL TROUT EDNA PROJECT RELIES ON FIELD COLLECTION BY DOZENS OF COLLABORATORS INCLUDING PERSONNEL FROM THE UNIVERSITY OF MONTANA, U.S. FOREST SERVICE, TROUT UNLIMITED, CLARK FORK COALITION, AND MONTANA FISH, WILDLIFE, AND PARKS, ALONG WITH LOGISTICAL SUPPORT AND GENETIC ANALYSIS AT THE NATIONAL GENOMICS CENTER FOR WILDLIFE AND FISH CONSERVATION BY STAFF INCLUDING KELLIE CARIM, TOMMY…	NA	2150-8925	11	NA	WILEY	9	2018	ISI000452621900029	80	ENVIRONMENTAL SCIENCES \& ECOLOGY	10	ECOLOGY	TAYLORWILCOXFS.FED.US	NA	HD6DA	NA	WILCOX, TM (REPRINT AUTHOR), US FOREST SERV, USDA, NATL GENOM CTR WILDLIFE \& FISH CONSERVAT, ROCKY MT RES STN, 800 E BECKWITH AVE, MISSOULA, MT 59801 USA	ISI	SCHWARTZ;US FOREST SERV	NATL GENOM CTR WILDLIFE AND FISH CONSERVAT	NA	WILCOX TM, 2018, ECOSPHERE	WILCOX TM, 2018, ECOSPHERE
EGETER B, 2018, GENOME	EGETER B;PEIXOTO S;BRITO JC;JARMAN S;PUPPO P;VELO-ANTON G	CHALLENGES FOR ASSESSING VERTEBRATE DIVERSITY IN TURBID SAHARAN WATER-BODIES USING ENVIRONMENTAL DNA	GENOME	GENOME	THE SAHARA DESERT IS THE LARGEST WARM DESERT IN THE WORLD AND A POORLY EXPLORED AREA. SMALL WATER-BODIES OCCUR ACROSS THE DESERT AND ARE CRUCIAL HABITATS FOR VERTEBRATE BIODIVERSITY. ENVIRONMENTAL DNA (EDNA) IS A POWERFUL TOOL FOR SPECIES DETECTION AND IS BEING INCREASINGLY USED TO CONDUCT BIODIVERSITY ASSESSMENTS. HOWEVER, THERE ARE A NUMBER OF DIFFICULTIES WITH SAMPLING EDNA FROM SUCH TURBID WA…	EDNA; SPIKE; MAURITANIA; VERTEBRATE; TURBID; DESERT; BIODIVERSITY	FLY-DERIVED DNA; PRIONAILURUS-BENGALENSIS; EDNA; BIODIVERSITY; CAPTURE; TOOL; QUANTIFICATION; IDENTIFICATION; DEGRADATION; ANCIENT	ENGLISH	ARTICLE	ARTICLE	4	ADRIAN-KALCHHAUSER I, 2016, PLOS ONE, V11, DOI 10.1371/JOURNAL.PONE.0147558.;ALBERDI A, 2018, METHODS ECOL EVOL, V9, P134, DOI 10.1111/2041-210X.12849.;BARNES MA, 2014, ENVIRON SCI TECHNOL, V48, P1819, DOI 10.1021/ES404734P.;BOYER F, 2016, MOL ECOL RESOUR, V16, P176, DOI 10.1111/1755-0998.12428.;BRITO JC, 2014, BIOL REV, V89, P215, DOI 10.1111/BRV.12049.;CALVIGNAC-SPENCER S, 2013, MOL ECOL, V22, …	EGETER, B (REPRINT AUTHOR), UNIV PORTO, INST CIENCIAS AGR VAIRAO, CTR INVEST BIODIVERSIDADE \& RECURSOS GENET, CIBIO INBIO, R PADRE ARMANDO QUINTAS 7, P-4485661 VAIRAO, PORTUGAL.;EGETER, BASTIAN, PEIXOTO, SARA, BRITO, JOSE C., PUPPO, PAMELA, VELO-ANTON, GUILLERMO, UNIV PORTO, INST CIENCIAS AGR VAIRAO, CTR INVEST BIODIVERSIDADE \& RECURSOS GENET, CIBIO INBIO, R PADRE ARMANDO QUINTAS 7, P-4485661 V…	10.1139/GEN-2018-0071	65 AURIGA DR, SUITE 203, OTTAWA, ON K2E 7W6, CANADA	NA	NA	EUROPEAN UNION'S HORIZON 2020 RESEARCH AND INNOVATION PROGRAMME [668981]; FUNDACAO PARA A CIENCIA E TECNOLOGIAPORTUGUESE FOUNDATION FOR SCIENCE AND TECHNOLOGY [IF/00459/2013, IF/01425/2014]	THIS PROJECT HAS RECEIVED FUNDING FROM THE EUROPEAN UNION'S HORIZON 2020 RESEARCH AND INNOVATION PROGRAMME UNDER GRANT AGREEMENT NO. 668981. WE THANK F. MARTINEZ-FREIRIA, F. SOUSA, J. MARQUES, F. SANTAREM, J.M. PLEGUEZUELOS, AND M. FERICHE FOR ASSISTANCE DURING FIELD WORK. JOSE C. BRITO AND GUILLERMO VELO-ANTON ARE SUPPORTED BY FUNDACAO PARA A CIENCIA E TECNOLOGIA (IF/00459/2013 AND IF/01425/2014…	NA	0831-2796	11	807-814	CANADIAN SCIENCE PUBLISHING, NRC RESEARCH PRESS	61	2018	ISI000451768600004	59	BIOTECHNOLOGY \& APPLIED MICROBIOLOGY, GENETICS \& HEREDITY	16	BIOTECHNOLOGY \& APPLIED MICROBIOLOGY, GENETICS \& HEREDITY	BASTIANEGETERYAHOO.IE	NA	HC4JE	NA	EGETER, B (REPRINT AUTHOR), UNIV PORTO, INST CIENCIAS AGR VAIRAO, CTR INVEST BIODIVERSIDADE \& RECURSOS GENET, CIBIO INBIO, R PADRE ARMANDO QUINTAS 7, P-4485661 VAIRAO, PORTUGAL	ISI	UNIV PORTO;UNIV PORTO;CURTIN UNIV;CSIRO NATL COLLECT AND MARINE INFRASTRUCT	UNIV PORTO	NA	EGETER B, 2018, GENOME	EGETER B, 2018, GENOME
BASS D, 2018, J EUKARYOT MICROBIOL	BASS D;TIKHONENKOV DV;FOSTER R;DYAL P;JANOUSKOVEC J;KEELING PJ;GARDNER M;NEUHAUSER S;HARTIKAINEN H;MYLNIKOV AP;BERNEY C	RHIZARIAN `NOVEL CLADE 10' REVEALED AS ABUNDANT AND DIVERSE PLANKTONIC AND TERRESTRIAL FLAGELLATES, INCLUDING AQUAVOLON N. GEN.	JOURNAL OF EUKARYOTIC MICROBIOLOGY	J. EUKARYOT. MICROBIOL.	RHIZARIAN `NOVEL CLADE 10' (NC10) IS FREQUENTLY DETECTED BY 18S RRNA GENE SEQUENCING STUDIES IN FRESHWATER PLANKTONIC SAMPLES. WE DESCRIBE A NEW GENUS AND TWO SPECIES OF EUKARYOVOROUS BIFLAGELLATE PROTISTS, AQUAVOLON HOANTRANI N. GEN. N. SP. AND A. DIENTRANI N. GEN. N. SP., WHICH REPRESENT THE FIRST MORPHOLOGICALLY CHARACTERIZED MEMBERS OF NC10, HERE NAMED AQUAVOLONIDA ORD. NOV. THE SLIGHTLY META…	18S RRNA; AQUAVOLON DIENTRANI; AQUAVOLON HOANTRANI; AQUAVOLONIDA; CERCOZOA; ENVIRONMENTAL SEQUENCING; RHIZARIA; TREMULA	FRESH-WATER PICOEUKARYOTES; MOLECULAR DIVERSITY; SMALL EUKARYOTES; ULTRASTRUCTURE; PHYLOGENY; PARASITES; DNA; IMPROVEMENTS; MORPHOLOGY; ZOOSPORES	ENGLISH	ARTICLE	ARTICLE	3	AMANN RI, 1990, APPL ENVIRON MICROB, V56, P1919, DOI 10.1128/AEM.56.6.1919-1925.1990.;BARR DJS, 1982, CAN J BOT, V60, P2496, DOI 10.1139/B82-302.;BASS D, 2004, INT J SYST EVOL MICR, V54, P2393, DOI 10.1099/IJS.0.63229-0.;BASS D, 2009, PROTIST, V160, P483, DOI 10.1016/J.PROTIS.2009.01.004.;BASS D, 2009, PROTIST, V160, P75, DOI 10.1016/J.PROTIS.2008.07.002.;BERNEY C, 2013, ISME J, V7, P2387, DOI 10…	BASS, D (REPRINT AUTHOR), NAT HIST MUSEUM, DEPT LIFE SCI, CROMWELL RD, LONDON SW7 5BD, ENGLAND.;BASS, DAVID, FOSTER, RACHEL, DYAL, PATRICIA, GARDNER, MICHELLE, HARTIKAINEN, HANNA, BERNEY, CEDRIC, NAT HIST MUSEUM, DEPT LIFE SCI, CROMWELL RD, LONDON SW7 5BD, ENGLAND.;BASS, DAVID, CEFAS, BARRACK RD, WEYMOUTH DT4 8UB, ENGLAND.;TIKHONENKOV, DENIS VICTOROVICH, MYLNIKOV, ALEXANDRE P., RUSSIAN ACAD SCI, …	10.1111/JEU.12524	111 RIVER ST, HOBOKEN 07030-5774, NJ USA	NA	NA	RUSSIAN FOUNDATION FOR BASIC RESEARCHRUSSIAN FOUNDATION FOR BASIC RESEARCH (RFBR) [17-04-00899, 17-04-00565]; FASO RUSSIA [AAAA-A18-118012690098-5]; NATURAL SCIENCES AND ENGINEERING RESEARCH COUNCIL OF CANADANATURAL SCIENCES AND ENGINEERING RESEARCH COUNCIL OF CANADA [227301]; NERCNERC NATURAL ENVIRONMENT RESEARCH COUNCIL [NE/H009426/1, NE/P00251X/1, NE/H000887/1]; INTERNATIONAL SOCIETY OF PROTIS…	THIS WORK WAS SUPPORTED BY GRANTS FROM THE RUSSIAN FOUNDATION FOR BASIC RESEARCH (NO. 17-04-00899, 17-04-00565) TO DT AND APM AND IN THE FRAMEWORK OF THE STATE ASSIGNMENT OF FASO RUSSIA (THEME NO. AAAA-A18-118012690098-5), FROM THE NATURAL SCIENCES AND ENGINEERING RESEARCH COUNCIL OF CANADA (227301) TO PJK, AND NERC GRANTS NE/H009426/1 (TO DB AND CB), NE/P00251X/1 AND NE/H000887/1 (TO DB). RF WAS…	NA	1066-5234	6	828-842	WILEY	65	2018	ISI000451783600007	60	MICROBIOLOGY	3	MICROBIOLOGY	D.BASSNHM.AC.UK	NA	HC4OR	NA	BASS, D (REPRINT AUTHOR), NAT HIST MUSEUM, DEPT LIFE SCI, CROMWELL RD, LONDON SW7 5BD, ENGLAND	ISI	DEPT LIFE SCI;PAPANIN INST BIOL INLAND WATERS;UNIV BRITISH COLUMBIA;DEPT GENET EVOLUT AND ENVIRONM;UNIV INNSBRUCK;SORBONNE UNIV;CNRS	DEPT LIFE SCI	NA	BASS D, 2018, J EUKARYOT MICROBIOL	BASS D, 2018, J EUKARYOT MICROBIOL
HEERY EC, 2018, MAR ENVIRON RES	HEERY EC;DAFFORN KA;SMITH JA;USHIAMA S;MAYER-PINTO M	NOT ALL ARTIFICIAL STRUCTURES ARE CREATED EQUAL: PILINGS LINKED TO GREATER ECOLOGICAL AND ENVIRONMENTAL CHANGE IN SEDIMENT COMMUNITIES THAN SEAWALLS	MARINE ENVIRONMENTAL RESEARCH	MAR. ENVIRON. RES.	ARTIFICIAL STRUCTURES ARE AGENTS OF CHANGE IN MARINE ECOSYSTEMS. THEY ADD NOVEL HABITAT FOR HARD-SUBSTRATE ORGANISMS AND MODIFY THE SURROUNDING ENVIRONMENT. MOST RESEARCH TO DATE HAS FOCUSED ON THE COMMUNITIES LIVING DIRECTLY ON ARTIFICIAL STRUCTURES, AND MORE RESEARCH IS NEEDED ON THE POTENTIAL IMPACTS THESE STRUCTURES HAVE ON NEARBY COMMUNITIES AND THE SURROUNDING ENVIRONMENT. WE COMPARED THE S…	OCEAN SPRAWL; URBAN INFRASTRUCTURE; SHORELINE ARMORING; SEDIMENTARY ECOSYSTEMS; SOFT BOTTOM; ECOLOGY; ENVIRONMENTAL IMPACT	BENTHIC MACROFAUNA; FISH ASSEMBLAGES; URBAN STRUCTURES; OCEAN SPRAWL; ROCKY REEFS; SEA-FLOOR; MARINE; COASTAL; ENRICHMENT; URBANIZATION	ENGLISH	ARTICLE	ARTICLE	2	AMARAL-ZETTLER LA, 2009, PLOS ONE, V4, DOI 10.1371/JOURNAL.PONE.0006372.;AMBROSE RF, 1990, MAR BIOL, V107, P41, DOI 10.1007/BF01313240.;ANDERSON MJ, 2001, AUSTRAL ECOL, V26, P32, DOI 10.1111/J.1442-9993.2001.01070.PP.X.;BARROS F, 2001, ESTUAR COAST SHELF S, V52, P191, DOI 10.1006/ECSS.2000.0734.;BISHOP MJ, 2017, J EXP MAR BIOL ECOL, V492, P7, DOI 10.1016/J.JEMBE.2017.01.021.;BRANDL SJ, 2017, ECOL…	HEERY, EC (REPRINT AUTHOR), UNIV WASHINGTON, DEPT BIOL, BOX 351800, SEATTLE, WA 98195 USA.;HEERY, EC (REPRINT AUTHOR), NATL UNIV SINGAPORE, DEPT BIOL SCI, 16 SCI DR 4, SINGAPORE 117558, SINGAPORE.;HEERY, ELIZA C., UNIV WASHINGTON, DEPT BIOL, BOX 351800, SEATTLE, WA 98195 USA.;DAFFORN, KATHERINE A., MACQUARIE UNIV, DEPT ENVIRONM SCI, SYDNEY, NSW 2109, AUSTRALIA.;DAFFORN, KATHERINE A., SMITH, JAMES…	10.1016/J.MARENVRES.2018.08.012	THE BOULEVARD, LANGFORD LANE, KIDLINGTON, OXFORD OX5 1GB, OXON, ENGLAND	NA	NA	NATIONAL SCIENCE FOUNDATIONNATIONAL SCIENCE FOUNDATION (NSF); AUSTRALIAN ACADEMY OF SCIENCE THROUGH THE EAST ASIA AND PACIFIC SUMMER INSTITUTES (NSF) [1614290]; EERC GRANT; ARC LINKAGE GRANTAUSTRALIAN RESEARCH COUNCIL [LP140100753]; NSF IGERT PROGRAM ON OCEAN CHANGE (NSF) [1068839]	WE ARE GRATEFUL TO HENRIETTE WILCKENS FOR HER INVALUABLE CONTRIBUTION DURING FIELD DATA COLLECTION AND SAMPLE PROCESSING IN LAB. THIS WORK WAS SUPPORTED BY THE NATIONAL SCIENCE FOUNDATION AND THE AUSTRALIAN ACADEMY OF SCIENCE THROUGH THE EAST ASIA AND PACIFIC SUMMER INSTITUTES (NSF NO. 1614290). ADDITIONAL SUPPORT WAS PROVIDED BY AN EERC GRANT AWARDED TO MAYER-PINTO, SMITH, DAFFORN AND JOHNSTON, …	NA	0141-1136	NA	286-294	ELSEVIER SCI LTD	142	2018	ISI000452943500028	59	ENVIRONMENTAL SCIENCES \& ECOLOGY, MARINE \& FRESHWATER BIOLOGY, TOXICOLOGY	13	ENVIRONMENTAL SCIENCES, MARINE \& FRESHWATER BIOLOGY, TOXICOLOGY	ELIZA.HEERYGMAIL.COM	NA	HE0FZ	NA	HEERY, EC (REPRINT AUTHOR), UNIV WASHINGTON, DEPT BIOL, BOX 351800, SEATTLE, WA 98195 USA	ISI	UNIV WASHINGTON;MACQUARIE UNIV;UNIV NEW SOUTH WALES;SYDNEY INST MARINE SCI;NATL UNIV SINGAPORE;MACQUARIE UNIV	UNIV WASHINGTON	NA	HEERY EC, 2018, MAR ENVIRON RES	HEERY EC, 2018, MAR ENVIRON RES
WILCOX TM, 2018, MOL ECOL RESOUR	WILCOX TM;ZARN KE;PIGGOTT MP;YOUNG MK;MCKELVEY KS;SCHWARTZ MK	CAPTURE ENRICHMENT OF AQUATIC ENVIRONMENTAL DNA: A FIRST PROOF OF CONCEPT	MOLECULAR ECOLOGY RESOURCES	MOL. ECOL. RESOUR.	ENVIRONMENTAL DNA (EDNA) SAMPLING-THE DETECTION OF GENETIC MATERIAL IN THE ENVIRONMENT TO INFER SPECIES PRESENCE-HAS RAPIDLY GROWN AS A TOOL FOR SAMPLING AQUATIC ANIMAL COMMUNITIES. A POTENTIALLY POWERFUL FEATURE OF ENVIRONMENTAL SAMPLING IS THAT ALL TAXA WITHIN THE HABITAT SHED DNA AND SO MAY BE DETECTABLE, CREATING OPPORTUNITY FOR WHOLE-COMMUNITY ASSESSMENTS. HOWEVER, ANIMAL DNA IN THE ENVIRONM…	CAPTURE; EDNA; ENVIRONMENTAL DNA; METABARCODING; METAGENETICS	ANCIENT DNA; BIODIVERSITY; EVOLUTIONARY; ALIGNMENT; BIOMASS	ENGLISH	ARTICLE	ARTICLE	12	AFGAN E, 2016, NUCLEIC ACIDS RES, V44, PW3, DOI 10.1093/NAR/GKW343.;ALTSCHUL SF, 1990, J MOL BIOL, V215, P403, DOI 10.1006/JMBI.1990.9999.;AVILA-ARCOS MC, 2011, SCI REP-UK, V1, DOI 10.1038/SREP00074.;BOLGER AM, 2014, BIOINFORMATICS, V30, P2114, DOI 10.1093/BIOINFORMATICS/BTU170.;BRAGG JG, 2016, MOL ECOL RESOUR, V16, P1059, DOI 10.1111/1755-0998.12449.;BRIGGS AW, 2009, SCIENCE, V325, P318, DOI 10.…	WILCOX, TM (REPRINT AUTHOR), US FOREST SERV, USDA, ROCKY MT RES STN, NATL GENOM CTR WILDLIFE \& FISH CONSERVAT, 800 E BECKWITH AVE, MISSOULA, MT 59801 USA.;WILCOX, TAYLOR M., ZARN, KATHERINE E., YOUNG, MICHAEL K., MCKELVEY, KEVIN S., SCHWARTZ, MICHAEL K., US FOREST SERV, USDA, ROCKY MT RES STN, NATL GENOM CTR WILDLIFE \& FISH CONSERVAT, 800 E BECKWITH AVE, MISSOULA, MT 59801 USA.;WILCOX, TAYLOR M…	10.1111/1755-0998.12928	111 RIVER ST, HOBOKEN 07030-5774, NJ USA	NA	NA	AUSTRALIAN RESEARCH COUNCILAUSTRALIAN RESEARCH COUNCIL [DE130100777]; DIRECTORATE FOR BIOLOGICAL SCIENCES [DGE-1313190]; UNIVERSITY OF MONTANA; ANU-ACTEWAGL ENDOWMENT FUND [58 2014]	AUSTRALIAN RESEARCH COUNCIL, GRANT/AWARD NUMBER: DE130100777; DIRECTORATE FOR BIOLOGICAL SCIENCES, GRANT/AWARD NUMBER: DGE-1313190; UNIVERSITY OF MONTANA; ANU-ACTEWAGL ENDOWMENT FUND, GRANT/AWARD NUMBER: 58 2014	NA	1755-098X	6	1392-1401	WILEY	18	2018	ISI000449535600017	59	BIOCHEMISTRY \& MOLECULAR BIOLOGY, ENVIRONMENTAL SCIENCES \& ECOLOGY, EVOLUTIONARY BIOLOGY	26	BIOCHEMISTRY \& MOLECULAR BIOLOGY, ECOLOGY, EVOLUTIONARY BIOLOGY	TAYLOR.M.WILCOXGMAIL.COM	NA	GZ6HJ	NA	WILCOX, TM (REPRINT AUTHOR), US FOREST SERV, USDA, ROCKY MT RES STN, NATL GENOM CTR WILDLIFE \& FISH CONSERVAT, 800 E BECKWITH AVE, MISSOULA, MT 59801 USA	ISI	SCHWARTZ;UNIV MONTANA;AUSTRALIAN NATL UNIV	NATL GENOM CTR WILDLIFE AND FISH CONSERVAT	NA	WILCOX TM, 2018, MOL ECOL RESOUR	WILCOX TM, 2018, MOL ECOL RESOUR
MACHER JN, 2018, MOL ECOL RESOUR	MACHER JN;VIVANCOS A;PIGGOTT JJ;CENTENO FC;MATTHAEI CD;LEESE F	COMPARISON OF ENVIRONMENTAL DNA AND BULK-SAMPLE METABARCODING USING HIGHLY DEGENERATE CYTOCHROME C OXIDASE I PRIMERS	MOLECULAR ECOLOGY RESOURCES	MOL. ECOL. RESOUR.	FRESHWATER BIODIVERSITY PROVIDES IMPORTANT ECOSYSTEM SERVICES AND IS AT THE CORE OF WATER QUALITY MONITORING WORLDWIDE. TO ASSESS FRESHWATER BIODIVERSITY, GENETIC METHODS SUCH AS METABARCODING ARE INCREASINGLY USED AS THEY ARE FASTER AND ALLOW BETTER TAXONOMIC RESOLUTION THAN MANUAL IDENTIFICATION METHODS. EITHER SAMPLED ORGANISMS ARE USED DIRECTLY FOR ``BULK METABARCODING, OR WATER IS FILTERED A…	AGRICULTURE; BIOMONITORING; COMMUNITY ECOLOGY; ECOLOGICAL GENETICS; INVERTEBRATES	STREAM MESOCOSM EXPERIMENT; DEPOSITED FINE SEDIMENT; NEW-ZEALAND; MACROINVERTEBRATE COMMUNITIES; DISSOLVED NUTRIENTS; MULTIPLE STRESSORS; GENETIC-STRUCTURE; SUBUNIT-I; WATER; BIODIVERSITY	ENGLISH	ARTICLE	ARTICLE	12	APOTHELOZ-PERRET-GENTIL L, 2017, MOL ECOL RESOUR, V17, P1231, DOI 10.1111/1755-0998.12668.;BARNES MA, 2016, CONSERV GENET, V17, P1, DOI 10.1007/S10592-015-0775-4.;BIK HM, 2012, TRENDS ECOL EVOL, V27, P233, DOI 10.1016/J.TREE.2011.11.010.;BISTA I, 2017, NAT COMMUN, V8, DOI 10.1038/NCOMMS14087.;BRINGLOE TT, 2016, FRESHWATER BIOL, V61, P646, DOI 10.1111/FWB.12732.;BURDON FJ, 2016, ECOL EVOL, V6, P39…	MACHER, JN (REPRINT AUTHOR), NAT BIODIVERS CTR, LEIDEN, NETHERLANDS.;MACHER, JAN-NIKLAS, NAT BIODIVERS CTR, LEIDEN, NETHERLANDS.;VIVANCOS, AURELIEN, FED UNIV ABC, CTR NAT SCI \& HUMANITIES, SAO BERNARDO DO CAMPO, BRAZIL.;VIVANCOS, AURELIEN, PIGGOTT, JEREMY J., CENTENO, FERNANDA C., MATTHAEI, CHRISTOPH D., UNIV OTAGO, DEPT ZOOL, DUNEDIN, NEW ZEALAND.;PIGGOTT, JEREMY J., UNIV DUBLIN, TRINITY COLL D…	10.1111/1755-0998.12940	111 RIVER ST, HOBOKEN 07030-5774, NJ USA	NA	NA	HERZOG-SELLENBERG FOUNDATION	WE THANK ROMANA SALIS, CRISTINA HARTMANN-FATU AND BIANCA PEINERT FOR HELP IN THE LABORATORY. THE HERZOG-SELLENBERG FOUNDATION IS THANKED FOR FINANCIAL SUPPORT. THE AQUATIC ECOSYSTEM RESEARCH JOURNAL CLUB PROVIDED HELPFUL COMMENTS.	NA	1755-098X	6	1456-1468	WILEY	18	2018	ISI000449535600022	90	BIOCHEMISTRY \& MOLECULAR BIOLOGY, ENVIRONMENTAL SCIENCES \& ECOLOGY, EVOLUTIONARY BIOLOGY	34	BIOCHEMISTRY \& MOLECULAR BIOLOGY, ECOLOGY, EVOLUTIONARY BIOLOGY	JAN.MACHERNATURALIS.NL	NA	GZ6HJ	NA	MACHER, JN (REPRINT AUTHOR), NAT BIODIVERS CTR, LEIDEN, NETHERLANDS	ISI	NAT BIODIVERS CTR;FED UNIV ABC;UNIV OTAGO;UNIV DUBLIN;UNIV DUBLIN;UNIV DUISBURG ESSEN;UNIV DUISBURG ESSEN	NAT BIODIVERS CTR	NA	MACHER JN, 2018, MOL ECOL RESOUR	MACHER JN, 2018, MOL ECOL RESOUR
PLOUGH L, 2018, PLOS ONE	PLOUGH L;OGBURN MB;FITZGERALD CL;GERANIO R;MARAFINO GA;RICHIE KD	ENVIRONMENTAL DNA ANALYSIS OF RIVER HERRING IN CHESAPEAKE BAY: A POWERFUL TOOL FOR MONITORING THREATENED KEYSTONE SPECIES	PLOS ONE	PLOS ONE	ENVIRONMENTAL DNA (EDNA) SAMPLING HAS EMERGED AS A POWERFUL TOOL TO DETECT AND QUANTIFY SPECIES ABUNDANCE IN AQUATIC ENVIRONMENTS. HOWEVER, RELATIVELY FEW STUDIES HAVE COMPARED THE PERFORMANCE OF EDNA-BASED ABUNDANCE ESTIMATES TO TRADITIONAL CATCH OR SURVEY APPROACHES IN THE FIELD. HERE, WE HAVE DEVELOPED AND FIELD-TESTED A QPCR ASSAY TO DETECT EDNA FROM ALEWIFE AND BLUEBACK HERRING (COLLECTIVELY…	NA	ALEWIFE ALOSA-PSEUDOHARENGUS; ESTIMATING SITE OCCUPANCY; DETECTION PROBABILITIES; ANADROMOUS ALEWIFE; ABUNDANCE; EDNA; CONSERVATION; PATTERNS; RATES; QUANTIFICATION	ENGLISH	ARTICLE	ARTICLE	3	ABLE K.W., 1998, 1 YEAR LIFE ESTUARIN.;ABLE KW, 2014, NORTHEAST NAT, V21, P192, DOI 10.1656/045.021.0207.;ASMFC (ATLANTIC STATES MARINE FISHERIES COMMISSION), 1202 ASMFC, V1.;BAILEY LL, 2007, ECOL APPL, V17, P281, DOI 10.1890/1051-0761(2007)017[0281:SDTIOS]2.0.CO,2.;BAKER DGL, 2016, PEERJ, V4, DOI 10.7717/PEERJ.1832.;BARNES MA, 2014, ENVIRON SCI TECHNOL, V48, P1819, DOI 10.1021/ES404734P.;BOHL RJ…	PLOUGH, LV (REPRINT AUTHOR), UNIV MARYLAND, CTR ENVIRONM SCI, HORN POINT LAB, CAMBRIDGE, MD 21613 USA.;PLOUGH, LOUIS, V, FITZGERALD, CATHERINE L., GERANIO, ROSE, UNIV MARYLAND, CTR ENVIRONM SCI, HORN POINT LAB, CAMBRIDGE, MD 21613 USA.;OGBURN, MATTHEW B., MARAFINO, GABRIELLA A., RICHIE, KIMBERLY D., SMITHSONIAN ENVIRONM RES CTR, POB 28, EDGEWATER, MD 21037 USA.	10.1371/JOURNAL.PONE.0205578	1160 BATTERY STREET, STE 100, SAN FRANCISCO, CA 94111 USA	E0205578	NA	UNIVERSITY OF MARYLAND CENTER FOR ENVIRONMENTAL SCIENCE; NATIONAL FISH AND WILDLIFE FOUNDATION [45567, 50023]; SMITHSONIAN INSTITUTION OFFICE OF THE UNDERSECRETARY FOR SCIENCE AND OFFICE OF THE PROVOST	FUNDING SUPPORT WAS PROVIDED BY THE UNIVERSITY OF MARYLAND CENTER FOR ENVIRONMENTAL SCIENCE TO LVP, NATIONAL FISH AND WILDLIFE FOUNDATION AWARDS \#45567 AND \#50023 TO MO, AND THE SMITHSONIAN INSTITUTION OFFICE OF THE UNDERSECRETARY FOR SCIENCE AND OFFICE OF THE PROVOST. THE FUNDERS HAD NO ROLE IN STUDY DESIGN, DATA COLLECTION AND ANALYSIS, DECISION TO PUBLISH, OR PREPARATION OF THE MANUSCRIPT.	NA	1932-6203	11	NA	PUBLIC LIBRARY SCIENCE	13	2018	ISI000449027600019	84	SCIENCE \& TECHNOLOGY - OTHER TOPICS	8	MULTIDISCIPLINARY SCIENCES	LPLOUGHUMCES.EDU	NA	GZ0DG	NA	PLOUGH, LV (REPRINT AUTHOR), UNIV MARYLAND, CTR ENVIRONM SCI, HORN POINT LAB, CAMBRIDGE, MD 21613 USA	ISI	UNIV MARYLAND;SMITHSONIAN ENVIRONM RES CTR	UNIV MARYLAND	NA	PLOUGH L, 2018, PLOS ONE	PLOUGH L, 2018, PLOS ONE
PINGLE H, 2018, BIOINTERPHASES	PINGLE H;WANG PY;CAVALIERE R;WHITCHURCH CB;THISSEN H;KINGSHOTT P	MINIMAL ATTACHMENT OF PSEUDOMONAS AERUGINOSA TO DNA MODIFIED SURFACES	BIOINTERPHASES	BIOINTERPHASES	EXTRACELLULAR DEOXYRIBONUCLEIC ACID (EDNA) EXISTS IN BIOLOGICAL ENVIRONMENTS SUCH AS THOSE AROUND MEDICAL IMPLANTS SINCE PROKARYOTIC OR EUKARYOTIC CELLS CAN UNDERGO PROCESSES SUCH AS AUTOLYSIS, NECROSIS, AND APOPTOSIS. FOR BACTERIA, EDNA HAS BEEN SHOWN TO BE INVOLVED IN BIOFILM FORMATION AND GENE TRANSFER AND ACTS AS A NUTRIENT SOURCE. IN TERMS OF BIOFILM FORMATION, EDNA IN SOLUTION HAS BEEN SHOW…	NA	RAY PHOTOELECTRON-SPECTROSCOPY; EXTRACELLULAR DNA; BIOFILM FORMATION; DENSITY GRADIENT; CELL-ADHESION; ALLYLAMINE; XPS; FLUORESCENCE; COMPONENTS; MONOLAYERS	ENGLISH	ARTICLE	ARTICLE	2	ALLESEN-HOLM M, 2006, MOL MICROBIOL, V59, P1114, DOI 10.1111/J.1365-2958.2005.05008.X.;BERNE C, 2010, MOL MICROBIOL, V77, P815, DOI 10.1111/J.1365-2958.2010.07267.X.;CAI H, 2003, ANAL BIOANAL CHEM, V375, P287, DOI 10.1007/S00216-002-1652-9.;CHU PK, 2002, MAT SCI ENG R, V36, P143, DOI 10.1016/S0927-796X(02)00004-9.;CONOVER MS, 2011, PLOS ONE, V6, DOI 10.1371/JOURNAL.PONE.0016861.;DAS T, 2011, LANG…	WANG, PY, KINGSHOTT, P (REPRINT AUTHOR), SWINBURNE UNIV TECHNOL, DEPT CHEM \& BIOTECHNOL, HAWTHORN, VIC, AUSTRALIA.;PINGLE, HITESH, WANG, PENG-YUAN, KINGSHOTT, PETER, SWINBURNE UNIV TECHNOL, DEPT CHEM \& BIOTECHNOL, HAWTHORN, VIC, AUSTRALIA.;CAVALIERE, ROSALIA, WHITCHURCH, CYNTHIA B., UNIV TECHNOL SYDNEY, ITHREE INST, ULTIMO, NSW 2007, AUSTRALIA.;THISSEN, HELMUT, CSIRO MFG, CLAYTON, VIC, AUSTRALI…	10.1116/1.5047453	1305 WALT WHITMAN RD, STE 300, MELVILLE, NY 11747-4501 USA	06E405	NA	AUSTRALIAN RESEARCH COUNCIL (ARC)AUSTRALIAN RESEARCH COUNCIL [DP120103405, DE150101755]; TAIPEI MEDICAL UNIVERSITY; MINISTRY OF SCIENCE AND TECHNOLOGYMINISTRY OF EDUCATION, CULTURE, SPORTS, SCIENCE AND TECHNOLOGY, JAPAN (MEXT) [TMU105-AE1-B13, 105-2314-B-038-088-MY2]; BIOINTERFACE ENGINEERING HUB AT SWINBURNE; MELBOURNE CENTRE FOR NANOFABRICATION AS PART OF THE VICTORIAN NODE OF THE AUSTRALIAN NA…	THE AUSTRALIAN RESEARCH COUNCIL (ARC) IS ACKNOWLEDGED FOR FUNDING A PH.D. SCHOLARSHIP FOR HP THROUGH A DISCOVERY PROJECT (NO. DP120103405) AND FOR FUNDING P.-Y.W. THROUGH A DISCOVERY EARLY CAREER RESEARCHER AWARD (NO. ARC-DECRA) (NO. DE150101755). TAIPEI MEDICAL UNIVERSITY AND MINISTRY OF SCIENCE AND TECHNOLOGY ARE ALSO ACKNOWLEDGED FOR PROVIDING FUNDING SUPPORT FOR P.-Y.W. (NOS. TMU105-AE1-B13 A…	NA	1934-8630	6	NA	AMER INST PHYSICS	13	2018	ISI000447546000001	34	BIOPHYSICS, MATERIALS SCIENCE	18	BIOPHYSICS, MATERIALS SCIENCE, BIOMATERIALS	PENGYUANWANGSWIN.EDU.AU PKINGSHOTTSWI-N.EDU.AU	NA	GX2JU	NA	WANG, PY, KINGSHOTT, P (REPRINT AUTHOR), SWINBURNE UNIV TECHNOL, DEPT CHEM \& BIOTECHNOL, HAWTHORN, VIC, AUSTRALIA	ISI	SWINBURNE UNIV TECHNOL;UNIV TECHNOL SYDNEY	SWINBURNE UNIV TECHNOL	NA	PINGLE H, 2018, BIOINTERPHASES	PINGLE H, 2018, BIOINTERPHASES
LI F, 2018, ENVIRON SCI TECHNOL	LI F;PENG Y;FANG W;ALTERMATT F;XIE Y;YANG J;ZHANG X	APPLICATION OF ENVIRONMENTAL DNA METABARCODING FOR PREDICTING ANTHROPOGENIC POLLUTION IN RIVERS	ENVIRONMENTAL SCIENCE \& TECHNOLOGY	ENVIRON. SCI. TECHNOL.	RIVERS ARE AMONG THE MOST THREATENED FRESHWATER ECOSYSTEMS, AND ANTHROPOGENIC ACTIVITIES ARE AFFECTING BOTH RIVER STRUCTURES AND WATER QUALITY. WHILE ASSESSING THE ORGANISMS CAN PROVIDE A COMPREHENSIVE MEASURE OF A RIVER'S ECOLOGICAL STATUS, IT IS LIMITED BY THE TRADITIONAL MORPHOTAXONOMY-BASED BIOMONITORING. RECENT ADVANCES IN ENVIRONMENTAL DNA (EDNA) METABARCODING ALLOW TO IDENTIFY PROKARYOTES …	NA	SURFACE-WATER; LAKE TAIHU; CYANOBACTERIAL BLOOMS; NUTRIENT POLLUTION; UNIONIZED AMMONIA; METAL POLLUTION; YANGTZE-RIVER; DECAY-RATES; COMMUNITIES; MARINE	ENGLISH	ARTICLE	ARTICLE	12	AMARAL-ZETTLER LA, 2009, PLOS ONE, V4, DOI 10.1371/JOURNAL.PONE.0006372.;APOTHELOZ-PERRET-GENTIL L, 2017, MOL ECOL RESOUR, V17, P1231, DOI 10.1111/1755-0998.12668.;ARAUZO M, 2003, WATER RES, V37, P2547, DOI 10.1016/S0043-1354(03)00023-X.;ARTHINGTON AH, 2010, FRESHWATER BIOL, V55, P1, DOI 10.1111/J.1365-2427.2009.02340.X.;BARNES MA, 2014, ENVIRON SCI TECHNOL, V48, P1819, DOI 10.1021/ES404734P.;BIR…	ZHANG, XW (REPRINT AUTHOR), NANJING UNIV, SCH ENVIRONM, STATE KEY LAB POLLUT CONTROL \& RESOURCE REUSE, NANJING 210023, JIANGSU, PEOPLES R CHINA.;LI, FEILONG, PENG, YING, FANG, WENDI, YANG, JIANGHUA, ZHANG, XIAOWEI, NANJING UNIV, SCH ENVIRONM, STATE KEY LAB POLLUT CONTROL \& RESOURCE REUSE, NANJING 210023, JIANGSU, PEOPLES R CHINA.;ALTERMATT, FLORIAN, EAWAG SWISS FED INST AQUAT SCI \& TECHNOL, DE…	10.1021/ACS.EST.8B03869	1155 16TH ST, NW, WASHINGTON, DC 20036 USA	NA	NA	MAJOR SCIENCE AND TECHNOLOGY PROGRAM FOR WATER POLLUTION CONTROL AND TREATMENT [2017ZX07602-002]; NATURE SCIENCE FOUNDATION OF JIANGSU PROVINCENATURAL SCIENCE FOUNDATION OF JIANGSU PROVINCE [BK20160650, BK2018043082]; FUNDAMENTAL RESEARCH FUNDS FOR THE CENTRAL UNIVERSITIESFUNDAMENTAL RESEARCH FUNDS FOR THE CENTRAL UNIVERSITIES; COLLABORATIVE INNOVATION CENTER FOR REGIONAL ENVIRONMENTAL QUALITY; S…	FOR SUPPORT, WE THANK THE MAJOR SCIENCE AND TECHNOLOGY PROGRAM FOR WATER POLLUTION CONTROL AND TREATMENT (\#2017ZX07602-002) AND NATURE SCIENCE FOUNDATION OF JIANGSU PROVINCE (BK20160650 AND BK2018043082). X.Z. WAS SUPPORTED BY THE FUNDAMENTAL RESEARCH FUNDS FOR THE CENTRAL UNIVERSITIES AND THE COLLABORATIVE INNOVATION CENTER FOR REGIONAL ENVIRONMENTAL QUALITY. F.A. WAS SUPPORTED BY THE SWISS NAT…	NA	0013-936X	20	11708-11719	AMER CHEMICAL SOC	52	2018	ISI000447816100028	70	ENGINEERING, ENVIRONMENTAL SCIENCES \& ECOLOGY	96	ENGINEERING, ENVIRONMENTAL, ENVIRONMENTAL SCIENCES	ZHANGXWNJU.EDU.CN	NA	GX5UI	NA	ZHANG, XW (REPRINT AUTHOR), NANJING UNIV, SCH ENVIRONM, STATE KEY LAB POLLUT CONTROL \& RESOURCE REUSE, NANJING 210023, JIANGSU, PEOPLES R CHINA	ISI	NANJING UNIV;EAWAG SWISS FED INST AQUAT SCI AND TECHNOL;UNIV ZURICH;UNIV SASKATCHEWAN	NANJING UNIV	NA	LI F, 2018, ENVIRON SCI TECHNOL	LI F, 2018, ENVIRON SCI TECHNOL
EJRNAES R, 2018, BIOL CONSERV	EJRNAES R;FROSLEV TG;HOYE TT;KJOLLER R;ODDERSHEDE A;BRUNBJERG AK;HANSEN AJ;BRUUN HH	UNIQUITY: A GENERAL METRIC FOR BIOTIC UNIQUENESS OF SITES	BIOLOGICAL CONSERVATION	BIOL. CONSERV.	1. SPECIES RICHNESS IS UNRIVALLED AS THE MOST REPORTED BIODIVERSITY METRIC IN ECOLOGICAL AND CONSERVATION RESEARCH. UNFORTUNATELY, SPECIES RICHNESS IGNORES THE SCALE-DEPENDENCY OF BIODIVERSITY. 2. WE PROPOSE THE METRIC UNIQUITY, A QUANTITATIVE AND SPATIALLY SCALABLE MEASURE OF UNIQUENESS OF A SITE BASED ON A SPECIES-BY-SITE MATRIX AND A SITE-BY-HABITAT TYPE CLASSIFICATION WITH AREA WEIGHTS FOR HA…	BIODIVERSITY CONSERVATION; RARITY; VASCULAR PLANTS; EDNA; METABARCODING; RED LISTED SPECIES	CONSERVATION PRIORITIES; BIODIVERSITY HOTSPOTS; SPECIES RICHNESS; BETA DIVERSITY; DISSIMILARITY; COMPONENTS; RARITY; TAXA	ENGLISH	ARTICLE	ARTICLE	3	[ANONYMOUS], 1996, INTERPRETATION MANUA.;BARLOW J, 2010, PLOS ONE, V5, DOI 10.1371/JOURNAL.PONE.0009609.;BASELGA A, 2017, METHODS ECOL EVOL, V8, P799, DOI 10.1111/2041-210X.12693.;BASELGA A, 2010, GLOBAL ECOL BIOGEOGR, V19, P134, DOI 10.1111/J.1466-8238.2009.00490.X.;BROOKS TM, 2006, SCIENCE, V313, P58, DOI 10.1126/SCIENCE.1127609.;BRUNBJERG AK, 2017, BIORXIV, DOI [10.1101/158030, DOI 10.1101/158…	EJRNAES, R (REPRINT AUTHOR), AARHUS UNIV, DEPT BIOSCI, GRENAVEJ 14, DK-8410 RONDE, DENMARK.;EJRNAES, RASMUS, HOYE, TOKE THOMAS, ODDERSHEDE, ANDREA, BRUNBJERG, ANE KIRSTINE, AARHUS UNIV, DEPT BIOSCI, GRENAVEJ 14, DK-8410 RONDE, DENMARK.;FROSLEV, TOBIAS G., KJOLLER, RASMUS, BRUUN, HANS HENRIK, UNIV COPENHAGEN, DEPT BIOL, UNIV PK 15, DK-2100 COPENHAGEN O, DENMARK.;FROSLEV, TOBIAS G., HANSEN, ANDERS …	10.1016/J.BIOCON.2018.06.034	THE BOULEVARD, LANGFORD LANE, KIDLINGTON, OXFORD OX5 1GB, OXON, ENGLAND	NA	NA	NA	NA	NA	0006-3207	NA	98-105	ELSEVIER SCI LTD	225	2018	ISI000442003900010	32	BIODIVERSITY \& CONSERVATION, ENVIRONMENTAL SCIENCES \& ECOLOGY	17	BIODIVERSITY CONSERVATION, ECOLOGY, ENVIRONMENTAL SCIENCES	RASMUSBIOS.AU.DK	NA	GQ8KQ	NA	EJRNAES, R (REPRINT AUTHOR), AARHUS UNIV, DEPT BIOSCI, GRENAVEJ 14, DK-8410 RONDE, DENMARK	ISI	AARHUS UNIV;UNIV COPENHAGEN;UNIV COPENHAGEN	AARHUS UNIV	NA	EJRNAES R, 2018, BIOL CONSERV	EJRNAES R, 2018, BIOL CONSERV
YAMANAKA H, 2018, ECOL RES	YAMANAKA H;TAKAO D;MARUYAMA A;IMAMURA A	SPECIES-SPECIFIC DETECTION OF THE ENDANGERED PISCIVOROUS CYPRINID FISH OPSARIICHTHYS UNCIROSTRIS UNCIROSTRIS, THREE-LIPS, USING ENVIRONMENTAL DNA ANALYSIS	ECOLOGICAL RESEARCH	ECOL. RES.	OPSARIICHTHYS UNCIROSTRIS UNCIROSTRIS IS A SUBSPECIES OF AMUR THREE-LIPS OPSARIICHTHYS UNCIROSTRIS (TEMMINCK AND SCHLEGEL, 1846) AND ENDEMIC TO JAPAN. THIS ONLY PISCIVOROUS FISH AMONG CYPRINIDAE IN JAPAN, HEREAFTER THREE-LIPS, IS IN A UNIQUE ECOLOGICAL SITUATION, THAT IS, THE SPECIES IS ENDANGERED IN THE NATIVE HABITATS SUCH AS LAKE BIWA WATER SYSTEM AND LAKE MIKATA, BUT ON THE OTHER HAND, THREE-…	DISTRIBUTION; ENVIRONMENTAL DNA; NONINVASIVE DETECTION; OPSARIICHTHYS UNCIROSTRIS UNCIROSTRIS; SPECIFIC PRIMERS	IRRIGATION DITCHES; NORTHERN KYUSHU; ISLAND; JAPAN; CHUB	ENGLISH	ARTICLE	ARTICLE	2	DARLING JA, 2011, ENVIRON RES, V111, P978, DOI 10.1016/J.ENVRES.2011.02.001.;IMAMURA A., 2014, JPN J CONSERV ECOL, V19, P151.;KURITA Y, 2008, J FAC AGR KYUSHU U, V53, P429.;KURITA Y, 2014, ICHTHYOL RES, V61, P393, DOI 10.1007/S10228-014-0407-X.;MATSUZAKI S. S., 2011, JAPANESE JOURNAL OF CONSERVATION ECOLOGY, V16, P205.;MINISTRY OF THE ENVIRONMENT (MOE) JAPAN, 2013, RED LIST REV 4 ED BR.;ONIKURA N…	YAMANAKA, H (REPRINT AUTHOR), RYUKOKU UNIV, FAC SCI \& TECHNOL, 1-5 YOKOTANI,SETA OE CHO, OTSU, SHIGA 5202194, JAPAN.;YAMANAKA, HIROKI, TAKAO, DAIKI, MARUYAMA, ATSUSHI, RYUKOKU UNIV, FAC SCI \& TECHNOL, 1-5 YOKOTANI,SETA OE CHO, OTSU, SHIGA 5202194, JAPAN.;IMAMURA, AKIO, HOKKAIDO UNIV, FAC EDUC, ASAHIKAWA CAMPUS,9 HOKUMON CHO, ASAHIKAWA, HOKKAIDO 0708621, JAPAN.	10.1007/S11284-018-1612-2	111 RIVER ST, HOBOKEN 07030-5774, NJ USA	NA	NA	JSPS KAKENHIMINISTRY OF EDUCATION, CULTURE, SPORTS, SCIENCE AND TECHNOLOGY, JAPAN (MEXT)JAPAN SOCIETY FOR THE PROMOTION OF SCIENCEGRANTS-IN-AID FOR SCIENTIFIC RESEARCH (KAKENHI) [16K00630]	WE APPRECIATE DR. JUN NAKAJIMA FOR HIS ASSISTANCE IN FIELD WORK. THIS STUDY WAS SUPPORTED BY JSPS KAKENHI (NO. 16K00630).	NA	0912-3814	5	1075-1078	WILEY	33	2018	ISI000443688900027	11	ENVIRONMENTAL SCIENCES \& ECOLOGY	21	ECOLOGY	YAMANAKARINS.RYUKOKU.AC.JP	NA	GS5HN	NA	YAMANAKA, H (REPRINT AUTHOR), RYUKOKU UNIV, FAC SCI \& TECHNOL, 1-5 YOKOTANI,SETA OE CHO, OTSU, SHIGA 5202194, JAPAN	ISI	RYUKOKU UNIV;HOKKAIDO UNIV	RYUKOKU UNIV	NA	YAMANAKA H, 2018, ECOL RES	YAMANAKA H, 2018, ECOL RES
MONTAGNA M, 2018, MOL ECOL	MONTAGNA M;BERRUTI A;BIANCIOTTO V;CREMONESI P;GIANNICO R;GUSMEROLI F;LUMINI E;PIERCE S;PIZZI F;TURRI F;GANDINI G	DIFFERENTIAL BIODIVERSITY RESPONSES BETWEEN KINGDOMS (PLANTS, FUNGI, BACTERIA AND METAZOA) ALONG AN ALPINE SUCCESSION GRADIENT	MOLECULAR ECOLOGY	MOL. ECOL.	BIOLOGICAL DIVERSITIES OF MULTIPLE KINGDOMS POTENTIALLY RESPOND IN SIMILAR WAYS TO ENVIRONMENTAL CHANGES. HOWEVER, STUDIES EITHER COMPARE DETAILS OF MICROBIAL DIVERSITY ACROSS GENERAL VEGETATION OR LAND USE CLASSES OR RELATE DETAILS OF PLANT COMMUNITY DIVERSITY WITH THE EXTENT OF MICROBIALLY GOVERNED SOIL PROCESSES, VIA PHYSIOLOGICAL PROFILING. HERE, WE TEST THE HYPOTHESIS OF SHARED RESPONSES OF …	COMMUNITY ECOLOGY; ENVIRONMENTAL DNA; ENVIRONMENTAL GRADIENTS; INTERMEDIATE DISTURBANCE HYPOTHESIS; INVERTEBRATES; SOIL COMMUNITY	SOIL MICROBIAL COMMUNITIES; FUNCTIONAL DIVERSITY; NONPARAMETRIC-ESTIMATION; GLOBAL PATTERNS; PRODUCTIVITY; GRASSLAND; BIOMASS; CONSERVATION; SEQUENCES; DATABASE	ENGLISH	ARTICLE	ARTICLE	1	ABARENKOV K, 2010, NEW PHYTOL, V186, P281, DOI 10.1111/J.1469-8137.2009.03160.X.;ADLER PB, 2011, SCIENCE, V333, P1750, DOI 10.1126/SCIENCE.1204498.;ALMUFTI MM, 1977, J ECOL, V65, P759, DOI 10.2307/2259378.;ARAYA YN, 2017, J VEG SCI, V28, P1018, DOI 10.1111/JVS.12557.;BAAS BECKING L.G.M., 1934, GEOBIOLOGIE INLEIDIN.;BASELGA A, 2012, METHODS ECOL EVOL, V3, P808, DOI 10.1111/J.2041-210X.2012.00224.X…	MONTAGNA, M (REPRINT AUTHOR), UNIV MILAN, DIPARTIMENTO SCI AGR \& AMBIENTALI, PROD, TERR,AGROENERGIA, VIA CELORIA 2, I-20133 MILAN, ITALY.;MONTAGNA, MATTEO, PIERCE, SIMON, UNIV MILAN, DIPARTIMENTO SCI AGR \& AMBIENTALI, MILAN, ITALY.;BERRUTI, ANDREA, BIANCIOTTO, VALERIA, LUMINI, ERICA, CNR, IST PROTEZ SOSTENIBILE PIANTE, TURIN, ITALY.;CREMONESI, PAOLA, GIANNICO, RICCARDO, PIZZI, FLAVIA, TURRI, FE…	10.1111/MEC.14817	111 RIVER ST, HOBOKEN 07030-5774, NJ USA	NA	NA	AGREEMENT REGIONE LOMBARDIA - NATIONAL RESEARCH COUNCIL (CNR); RESEARCH SUPPORTING PLAN 2015-17 (LINE 2A); DIPARTIMENTO DI SCIENZE AGRARIE E AMBIENTALI, UNIVERSITA DEGLI STUDI DI MILANO ``MOBIOS - MOLECULAR INDEX OF BIOLOGICAL SOIL QUALITY	THE AUTHORS DECLARE NO COMPETING FINANCIAL INTERESTS. THE RESEARCH WAS FUNDED BY THE AGREEMENT REGIONE LOMBARDIA - NATIONAL RESEARCH COUNCIL (CNR), PROJECT FILAGRO ``STRATEGIE INNOVATIVE E SOSTENIBILI PER LA FILIERA AGROALIMENTARE ASSIGNED TO F.P. AND BY THE RESEARCH SUPPORTING PLAN 2015-17 (LINE 2A) FUNDED BY THE DIPARTIMENTO DI SCIENZE AGRARIE E AMBIENTALI, UNIVERSITA DEGLI STUDI DI MILANO ``MO…	NA	0962-1083	18	3671-3685	WILEY	27	2018	ISI000444577100009	79	BIOCHEMISTRY \& MOLECULAR BIOLOGY, ENVIRONMENTAL SCIENCES \& ECOLOGY, EVOLUTIONARY BIOLOGY	61	BIOCHEMISTRY \& MOLECULAR BIOLOGY, ECOLOGY, EVOLUTIONARY BIOLOGY	MATTEO.MONTAGNAUNIMI.IT	NA	GT5VC	NA	MONTAGNA, M (REPRINT AUTHOR), UNIV MILAN, DIPARTIMENTO SCI AGR \& AMBIENTALI, PROD, TERR,AGROENERGIA, VIA CELORIA 2, I-20133 MILAN, ITALY	ISI	UNIV MILAN;CNR;CNR;FDN DOTT PIERO FOJANINI SUPER;UNIV MILAN	UNIV MILAN	NA	MONTAGNA M, 2018, MOL ECOL	MONTAGNA M, 2018, MOL ECOL
LI J, 2018, MOL ECOL RESOUR	LI J;HANDLEY LJL;READ DS;HANFLING B	THE EFFECT OF FILTRATION METHOD ON THE EFFICIENCY OF ENVIRONMENTAL DNA CAPTURE AND QUANTIFICATION VIA METABARCODING	MOLECULAR ECOLOGY RESOURCES	MOL. ECOL. RESOUR.	ENVIRONMENTAL DNA (EDNA) IS A PROMISING TOOL FOR RAPID AND NONINVASIVE BIODIVERSITY MONITORING. EDNA DENSITY IS LOW IN ENVIRONMENTAL SAMPLES, AND A CAPTURE METHOD, SUCH AS FILTRATION, IS OFTEN REQUIRED TO CONCENTRATE EDNA FOR DOWNSTREAM ANALYSES. IN THIS STUDY, SIX TREATMENTS, WITH DIFFERING FILTER TYPES AND PORE SIZES FOR EDNA CAPTURE, WERE COMPARED FOR THEIR EFFICIENCY AND ACCURACY TO ASSESS FI…	EDNA METHOD DEVELOPMENT; FISH MONITORING; LENTIC SYSTEMS; PREFILTRATION	AQUEOUS MACROBIAL EDNA; WATER SAMPLES; BIODIVERSITY; FISH; EXTRACTION; OCCUPANCY	ENGLISH	ARTICLE	ARTICLE	7	BERGMAN PS, 2016, PLOS ONE, V11, DOI 10.1371/JOURNAL.PONE.0153500.;CIVADE R, 2016, PLOS ONE, V11, DOI 10.1371/JOURNAL.PONE.0157366.;DE BARBA M, 2014, MOL ECOL RESOUR, V14, P306, DOI 10.1111/1755-0998.12188.;DEINER K, 2016, NAT COMMUN, V7, P1, DOI 10.1038/NCOMMS12544.;DEINER K, 2015, BIOL CONSERV, V183, P53, DOI 10.1016/J.BIOCON.2014.11.018.;DEJEAN T, 2011, PLOS ONE, V6, DOI 10.1371/JOURNAL.PONE.0…	LI, JL (REPRINT AUTHOR), UNIV HULL, SCH ENVIRONM SCI, EVOLUTIONARY \& ENVIRONM GENOM GRP EVOHULL, KINGSTON UPON HULL, N HUMBERSIDE, ENGLAND.;LI, JIANLONG, HANDLEY, LORI-JAYNE LAWSON, HANFLING, BERND, UNIV HULL, SCH ENVIRONM SCI, EVOLUTIONARY \& ENVIRONM GENOM GRP EVOHULL, KINGSTON UPON HULL, N HUMBERSIDE, ENGLAND.;READ, DANIEL S., CEH, WALLINGFORD, OXON, ENGLAND.	10.1111/1755-0998.12899	111 RIVER ST, HOBOKEN 07030-5774, NJ USA	NA	NA	UNIVERSITY OF HULL; CHINA SCHOLARSHIP COUNCILCHINA SCHOLARSHIP COUNCIL	THIS WORK IS PART OF PHD PROJECT OF J.L., WHO IS SUPPORTED BY UNIVERSITY OF HULL AND CHINA SCHOLARSHIP COUNCIL. WE ARE PARTICULARLY GRATEFUL TO MR ALAN HENSHAW AND OTHER STAFF OF THE NATIONAL COARSE FISH REARING UNIT OF UK ENVIRONMENT AGENCY FOR SAMPLING AND PROVIDING FISH STOCK INFORMATION, AND DRS CHRISTOPH HAHN AND AMIR SZITENBERG FOR HELPING ON THE BIOINFORMATICS ANALYSIS. FURTHERMORE, DR JAM…	NA	1755-098X	5	1102-1114	WILEY	18	2018	ISI000441753000015	44	BIOCHEMISTRY \& MOLECULAR BIOLOGY, ENVIRONMENTAL SCIENCES \& ECOLOGY, EVOLUTIONARY BIOLOGY	68	BIOCHEMISTRY \& MOLECULAR BIOLOGY, ECOLOGY, EVOLUTIONARY BIOLOGY	HAIKUILEEGMAIL.COM	NA	GQ5SZ	NA	LI, JL (REPRINT AUTHOR), UNIV HULL, SCH ENVIRONM SCI, EVOLUTIONARY \& ENVIRONM GENOM GRP EVOHULL, KINGSTON UPON HULL, N HUMBERSIDE, ENGLAND	ISI	UNIV HULL	UNIV HULL	NA	LI J, 2018, MOL ECOL RESOUR	LI J, 2018, MOL ECOL RESOUR
ISAAK DJ, 2018, FISHERIES	ISAAK DJ;YOUNG MK;MCCONNELL C;ROPER BB;ARCHER EK;STAAB B;HIRSCH C;NAGEL DE;SCHWARTZ MK;CHANDLER GL	CROWD-SOURCED DATABASES AS ESSENTIAL ELEMENTS FOR FOREST SERVICE PARTNERSHIPS AND AQUATIC RESOURCE CONSERVATION	FISHERIES	FISHERIES	HIGH-QUALITY INFORMATION IS NEEDED FOR CONSERVATION AND MANAGEMENT OF AQUATIC RESOURCES ON LANDS ADMINISTERED BY THE U.S. FOREST SERVICE (USFS). INFORMATION IS ULTIMATELY DERIVED FROM DATA, SO THE USFS MAINTAINS A SERIES OF DATABASES THAT ARE USED TO DESCRIBE THE STATUS AND TRENDS OF AQUATIC HABITATS AND BIOTA. THE DATABASES ARE SPATIALLY EXPLICIT AND ARE CROWD-SOURCED, MEANING THAT DISTRIBUTED N…	NA	ENVIRONMENTAL DNA; STREAM HABITAT; COLUMBIA RIVER; UNITED-STATES; COMMUNITY; TROUT; TOOLS	ENGLISH	ARTICLE	ARTICLE	6	AL-CHOKHACHY R, 2010, T AM FISH SOC, V139, P1041, DOI 10.1577/T08-221.1.;CARIM K. J., 2016, RMRSGTR355 US FOR SE.;EGAN T., 2009, BIG BURN TEDDY ROOSE.;ELITH J, 2009, ANNU REV ECOL EVOL S, V40, P677, DOI 10.1146/ANNUREV.ECOLSYS.110308.120159.;GILLESPIE N, 2018, FISHERIES, V43, P432, DOI 10.1002/FSH.10127.;HAMPTON SE, 2017, BIOSCIENCE, V67, P546, DOI 10.1093/BIOSCI/BIX025.;HAMPTON SE, 2015, ECOSPHE…	ISAAK, DJ (REPRINT AUTHOR), US FOREST SERV, ROCKY MT RES STN, AQUAT SCI LAB, 322 EAST FRONT ST,SUITE 401, BOISE, ID 83702 USA.;ISAAK, DANIEL J., NAGEL, DAVID E., CHANDLER, GWYNNE L., US FOREST SERV, ROCKY MT RES STN, AQUAT SCI LAB, 322 EAST FRONT ST,SUITE 401, BOISE, ID 83702 USA.;YOUNG, MICHAEL K., SCHWARTZ, MICHAEL K., US FOREST SERV, ROCKY MT RES STN, NATL GENOM CTR WILDLIFE \& FISH CONSERVAT,…	10.1002/FSH.10083	111 RIVER ST, HOBOKEN 07030-5774, NJ USA	NA	NA	NA	NA	NA	0363-2415	9	423-430	WILEY	43	2018	ISI000446524600007	33	FISHERIES	3	FISHERIES	DISAAKFS.FED.US	NA	GW0AT	NA	ISAAK, DJ (REPRINT AUTHOR), US FOREST SERV, ROCKY MT RES STN, AQUAT SCI LAB, 322 EAST FRONT ST,SUITE 401, BOISE, ID 83702 USA	ISI	AQUAT SCI LAB;SCHWARTZ;US FOREST SERV;US FOREST SERV;US FOREST SERV;US FOREST SERV;HIRSCH	AQUAT SCI LAB	NA	ISAAK DJ, 2018, FISHERIES	ISAAK DJ, 2018, FISHERIES
KAMOROFF C, 2018, FRESHW SCI	KAMOROFF C;GOLDBERG CS	AN ISSUE OF LIFE OR DEATH: USING EDNA TO DETECT VIABLE INDIVIDUALS IN WILDERNESS RESTORATION	FRESHWATER SCIENCE	FRESHW. SCI.	ANALYSIS OF AQUATIC ENVIRONMENTAL DNA (EDNA) IS A PROMISING TOOL FOR MONITORING INVASIVE SPECIES, BUT APPLICATION OF THIS METHOD IS HINDERED BY THE INABILITY TO DISTINGUISH WHETHER SOURCES ARE ALIVE OR DEAD. WE ANALYZED HOW THE DETECTION OF EDNA FROM DEAD AND LIVE MODEL ORGANISMS (CARASSIUS AURATUS) DIFFERS DEPENDING ON COLLECTION METHOD AND APPLIED THE RESULTING METHOD IN THE FIELD. WE SAMPLED 1…	AQUATIC RESTORATION; ENVIRONMENTAL DNA; GENETIC MONITORING; PARTICLE SIZE ANALYSIS; QUANTITATIVE PCR; YELLOW-LEGGED FROG	YELLOW-LEGGED FROG; ENVIRONMENTAL DNA; NONNATIVE FISH; INTRODUCTIONS; CONSEQUENCES; POPULATIONS; OCCUPANCY; REMOVAL; CAPTURE	ENGLISH	ARTICLE	ARTICLE	8	BAHLS P, 1992, NORTHWEST SCI, V66, P183.;BARNES MA, 2014, ENVIRON SCI TECHNOL, V48, P1819, DOI 10.1021/ES404734P.;BATES D, 2015, J STAT SOFTW, V67, P1.;BIGGS J, 2015, BIOL CONSERV, V183, P19, DOI 10.1016/J.BIOCON.2014.11.029.;BRADFORD DF, 1993, CONSERV BIOL, V7, P882, DOI 10.1046/J.1523-1739.1993.740882.X.;BRANDL S, 2015, MOL ECOL RESOUR, V15, P278, DOI 10.1111/1755-0998.12305.;BUNNEFELD N, 2012,…	KAMOROFF, C (REPRINT AUTHOR), WASHINGTON STATE UNIV, SCH ENVIRONM, PULLMAN, WA 99164 USA.;KAMOROFF, COLLEEN, WASHINGTON STATE UNIV, SCH ENVIRONM, PULLMAN, WA 99164 USA.;GOLDBERG, CAREN S., YOSEMITE NATL PK, RESOURCE MANAGEMENT \& SCI, YOSEMITE VILLAGE, CA 95318 USA.	10.1086/699203	1427 E 60TH ST, CHICAGO, IL 60637-2954 USA	NA	NA	WASHINGTON STATE UNIVERSITY; YOSEMITE CONSERVANCY	WE THANK THE NATIONAL RESEARCH CONSERVATION ENDOWMENT GRANT FROM WASHINGTON STATE UNIVERSITY AND THE YOSEMITE CONSERVANCY FOR FUNDING THE PROJECT. NINETTE DANIELLE AND ROB GRASSO FROM YOSEMITE NATIONAL PARK PROVIDED ESSENTIAL SUPPORT AND ASSISTANCE THROUGHOUT EVERY STAGE OF THE PROJECT. DANNY BOIANO AND ISAAC CHELLMAN FROM SEQUOIA KINGS CANYON NATIONAL PARKS PROVIDED USEFUL INFORMATION REGARDING …	NA	2161-9549	3	685-696	UNIV CHICAGO PRESS	37	2018	ISI000441679400020	55	ENVIRONMENTAL SCIENCES \& ECOLOGY, MARINE \& FRESHWATER BIOLOGY	30	ECOLOGY, MARINE \& FRESHWATER BIOLOGY	CDKAMOROFFGMAIL.COM CAREN.GOLDBERGWSU.EDU	NA	GQ4XJ	NA	KAMOROFF, C (REPRINT AUTHOR), WASHINGTON STATE UNIV, SCH ENVIRONM, PULLMAN, WA 99164 USA	ISI	WASHINGTON STATE UNIV;RESOURCE MANAGEMENT AND SCI	WASHINGTON STATE UNIV	NA	KAMOROFF C, 2018, FRESHW SCI	KAMOROFF C, 2018, FRESHW SCI
WILTON M, 2018, INFECT IMMUN	WILTON M;HALVERSON TWR;CHARRON-MAZENOD L;PARKINS MD;LEWENZA S	SECRETED PHOSPHATASE AND DEOXYRIBONUCLEASE ARE REQUIRED BY PSEUDOMONAS AERUGINOSA TO DEFEND AGAINST NEUTROPHIL EXTRACELLULAR TRAPS	INFECTION AND IMMUNITY	INFECT. IMMUN.	NEUTROPHIL EXTRACELLULAR TRAPS (NETS) ARE PRODUCED BY NEUTROPHILS AS AN INNATE IMMUNE DEFENSE MECHANISM TO TRAP AND KILL MICROBIAL PATHOGENS. NETS ARE COMPRISED OF EJECTED CHROMATIN THAT FORMS A LATTICE STRUCTURE ENMESHED WITH NUMEROUS ANTIMICROBIAL PROTEINS. IN ADDITION TO FORMING THE STRUCTURAL BACKBONE OF NETS, EXTRACELLULAR DNA (EDNA) HAS MEMBRANE-DISRUPTING ANTIMICROBIAL ACTIVITY THAT CONTRI…	PSEUDOMONAS AERUGINOSA; DEOXYRIBONUCLEASE; NEUTROPHIL EXTRACELLULAR TRAP; PHOSPHATASE	RECOMBINANT HUMAN DNASE; RESISTANCE MECHANISMS; ALKALINE-PHOSPHATASE; MUTANT LIBRARY; ESCAPE; STREPTOCOCCUS; CONSTRUCTION; EXPRESSION; INFECTION; SEQUENCE	ENGLISH	ARTICLE	ARTICLE	1	BAINS M, 2012, APPL ENVIRON MICROB, V78, P6762, DOI 10.1128/AEM.01015-12.;BALL G, 2016, SCI REP-UK, V6, DOI 10.1038/SREP27675.;BERENDS ETM, 2010, J INNATE IMMUN, V2, P576, DOI 10.1159/000319909.;BRINKMANN V, 2004, SCIENCE, V303, P1532, DOI 10.1126/SCIENCE.1092385.;BRINKMANN V, 2012, J CELL BIOL, V198, P773, DOI 10.1083/JCB.201203170.;BUCHANAN JT, 2006, CURR BIOL, V16, P396, DOI 10.1016/J.CUB.2005…	LEWENZA, S (REPRINT AUTHOR), UNIV CALGARY, FAC MED, DEPT MICROBIOL \& INFECT DIS, CALGARY, AB, CANADA.;LEWENZA, S (REPRINT AUTHOR), UNIV CALGARY, FAC MED, SNYDER INST CHRON DIS, CALGARY, AB, CANADA.;LEWENZA, S (REPRINT AUTHOR), ATHABASCA UNIV, FAC SCI \& TECHNOL, ATHABASCA, AB, CANADA.;WILTON, MIKE, HALVERSON, TYLER W. R., CHARRON-MAZENOD, LAETITIA, PARKINS, MICHAEL D., LEWENZA, SHAWN, UNIV CALGA…	10.1128/IAI.00403-18	1752 N ST NW, WASHINGTON, DC 20036-2904 USA	E00403-18	NA	CYSTIC FIBROSIS CANADA; ATHABASCA UNIVERSITY; CYSTIC FIBROSIS CANADA POSTDOCTORAL FELLOWSHIP; CYSTIC FIBROSIS CANADA STUDENTSHIP; CANADIAN INSTITUTES OF HEALTH RESEARCHCANADIAN INSTITUTES OF HEALTH RESEARCH (CIHR)	THIS RESEARCH WAS SUPPORTED BY A CYSTIC FIBROSIS CANADA OPERATING GRANT AND A RESEARCH INCENTIVE GRANT FROM ATHABASCA UNIVERSITY. M.W. WAS SUPPORTED BY A CYSTIC FIBROSIS CANADA POSTDOCTORAL FELLOWSHIP, AND T.W.R.H. WAS SUPPORTED BY A CYSTIC FIBROSIS CANADA STUDENTSHIP. M.D.P. AND THE COLLECTION OF CLINICAL P. AERUGINOSA ISOLATES WERE SUPPORTED BY FUNDS FROM THE CANADIAN INSTITUTES OF HEALTH RESEA…	NA	0019-9567	9	NA	AMER SOC MICROBIOLOGY	86	2018	ISI000442370100023	47	IMMUNOLOGY, INFECTIOUS DISEASES	8	IMMUNOLOGY, INFECTIOUS DISEASES	SLEWENZAATHABASCAU.CA	NA	GR2DE	NA	LEWENZA, S (REPRINT AUTHOR), UNIV CALGARY, FAC MED, DEPT MICROBIOL \& INFECT DIS, CALGARY, AB, CANADA	ISI	UNIV CALGARY;UNIV CALGARY;ATHABASCA UNIV	UNIV CALGARY	NA	WILTON M, 2018, INFECT IMMUN	WILTON M, 2018, INFECT IMMUN
BANERJI A, 2018, HYDROBIOLOGIA	BANERJI A;BAGLEY M;ELK M;PILGRIM E;MARTINSON J;DOMINGO JS	SPATIAL AND TEMPORAL DYNAMICS OF A FRESHWATER EUKARYOTIC PLANKTON COMMUNITY REVEALED VIA 18S RRNA GENE METABARCODING	HYDROBIOLOGIA	HYDROBIOLOGIA	DNA METABARCODING IS A SOPHISTICATED MOLECULAR TOOL THAT CAN ENHANCE BIOLOGICAL SURVEYS OF FRESHWATER PLANKTON COMMUNITIES BY PROVIDING BROADER TAXONOMIC COVERAGE AND, FOR CERTAIN GROUPS, HIGHER TAXONOMIC RESOLUTION COMPARED TO MORPHOLOGICAL METHODS. WE CONDUCTED 18S RRNA GENE METABARCODING ANALYSES ON 214 WATER SAMPLES COLLECTED OVER A FOUR-MONTH PERIOD FROM MULTIPLE SITES WITHIN A FRESHWATER RE…	AQUATIC ARTHROPODS; BIOLOGICAL SURVEY; COMMUNITY DYNAMICS; PROTISTS	ENVIRONMENTAL DNA; LAKE; DIVERSITY; FISH; POLLUTION; BACTERIA; ARCHAEA; CLONING; SILVA; EDNA	ENGLISH	ARTICLE	ARTICLE	6	ANDERSON MJ, 2001, AUSTRAL ECOL, V26, P32, DOI 10.1111/J.1442-9993.2001.01070.PP.X.;BACHY C, 2013, ISME J, V7, P244, DOI 10.1038/ISMEJ.2012.106.;BISTA I, 2017, NAT COMMUN, V8, DOI 10.1038/NCOMMS14087.;BLAISE C, 2005, SMALL SCALE FRESHWATER TOXICITY INVESTIGATIONS, VOL 2: HAZARD ASSESSMENT SCHEMES, P1.;BLINN D. W, 2003, USE DIATOMS SOFT ALG.;BRADLEY IM, 2016, APPL ENVIRON MICROB, V82, P5878, DOI 1…	DOMINGO, JS (REPRINT AUTHOR), US EPA, CINCINNATI, OH 45268 USA.;BANERJI, A., BAGLEY, M., ELK, M., PILGRIM, E., MARTINSON, J., DOMINGO, J. SANTO, US EPA, CINCINNATI, OH 45268 USA.	10.1007/S10750-018-3593-0	VAN GODEWIJCKSTRAAT 30, 3311 GZ DORDRECHT, NETHERLANDS	NA	NA	U.S. ENVIRONMENTAL PROTECTION AGENCY, THROUGH ITS OFFICE OF RESEARCH AND DEVELOPMENTUNITED STATES ENVIRONMENTAL PROTECTION AGENCY	WE GRATEFULLY ACKNOWLEDGE JOEL ALLEN, MIA VARNER, DANA MACKE, KIT DANIELS, AND ARMAH DE LA CRUZ FOR THEIR ROLE IN COLLECTING, TRANSPORTING AND PROCESSING THE LAKE WATER SAMPLES USED IN THIS STUDY AND CHRIS NIETCH AND JADE YOUNG FOR THEIR ROLES IN PROVIDING THE USACE ZOOPLANKTON DATA. THE U.S. ENVIRONMENTAL PROTECTION AGENCY, THROUGH ITS OFFICE OF RESEARCH AND DEVELOPMENT, PARTIALLY FUNDED AND PAR…	NA	0018-8158	1	71-86	SPRINGER	818	2018	ISI000433197400006	90	MARINE \& FRESHWATER BIOLOGY	62	MARINE \& FRESHWATER BIOLOGY	SANTODOMINGO.JORGEEPA.GOV	NA	GH1YB	NA	DOMINGO, JS (REPRINT AUTHOR), US EPA, CINCINNATI, OH 45268 USA	ISI	NA	NOTREPORTED	NA	BANERJI A, 2018, HYDROBIOLOGIA	BANERJI A, 2018, HYDROBIOLOGIA
JENSEN MR, 2018, MAR BIOL	JENSEN MR;KNUDSEN SW;MUNK P;THOMSEN PF;MOLLER PR	TRACING EUROPEAN EEL IN THE DIET OF MESOPELAGIC FISHES FROM THE SARGASSO SEA USING DNA FROM FISH STOMACHS	MARINE BIOLOGY	MAR. BIOL.	TROPHIC INTERACTIONS IN COMPLEX MESOPELAGIC ECOSYSTEMS ARE GENERALLY POORLY UNDERSTOOD, BUT TRACING DIET REMAINS OF PREDATORS PROVIDES KEY INSIGHTS INTO THESE. IN MANY CASES, HOWEVER, THE PREY REMAINS OBTAINED FROM PREDATOR STOMACHS ARE UNIDENTIFIABLE BY VISUAL INSPECTION AND IDENTIFICATION DEPENDS ON NEW MOLECULAR TECHNIQUES. HERE, WE SEARCH FOR PREDATORS ON LARVAE OF THE CRITICALLY ENDANGERED E…	NA	ENVIRONMENTAL DNA; VERTICAL MIGRATIONS; BENTHOSEMA-GLACIALE; FEEDING-HABITS; BIODIVERSITY; ATLANTIC; IDENTIFICATION; DISTRIBUTIONS; PREDATORS; COMMUNITY	ENGLISH	ARTICLE	ARTICLE	3	AGERSNAP S, 2017, PLOS ONE, V12, DOI 10.1371/JOURNAL.PONE.0179261.;ALBAINA A, 2010, J EXP MAR BIOL ECOL, V391, P178, DOI 10.1016/J.JEMBE.2010.06.029.;ALS TD, 2011, MOL ECOL, V20, P1333, DOI 10.1111/J.1365-294X.2011.05011.X.;ANDERSEN K, 2012, MOL ECOL, V21, P1966, DOI 10.1111/J.1365-294X.2011.05261.X.;APPELBAUM S, 1982, HELGOLANDER MEERESUN, V35, P357, DOI 10.1007/BF02006143.;ASTROM M, 2007, ICES …	JENSEN, MR (REPRINT AUTHOR), UNIV COPENHAGEN, NAT HIST MUSEUM DENMARK, SECT EVOLUTIONARY GENOM, UNIV PK 15, DK-2100 COPENHAGEN, DENMARK.;JENSEN, MR (REPRINT AUTHOR), AARHUS UNIV, DEPT BIOSCI, NY MUNKEGADE 116,BLDG 1540, DK-8000 AARHUS C, DENMARK.;JENSEN, MADS REINHOLDT, KNUDSEN, STEEN WILHELM, MOLLER, PETER RASK, UNIV COPENHAGEN, NAT HIST MUSEUM DENMARK, SECT EVOLUTIONARY GENOM, UNIV PK 15, DK-21…	10.1007/S00227-018-3390-3	TIERGARTENSTRASSE 17, D-69121 HEIDELBERG, GERMANY	130	NA	CARLSBERG FOUNDATIONCARLSBERG FOUNDATION; INNOVATION FUND DENMARK [104-2012-1]; NATURAL HISTORY MUSEUM OF DENMARK	THE SARGASSO-EEL EXPEDITION WAS FUNDED BY THE CARLSBERG FOUNDATION. WE ARE GRATEFUL TO ALL CREW AND STAFF ONBOARD R/V DANA THAT HELPED WITH THE FISHING AND SORTING OF THE CATCHES. THE STUDY WAS PARTLY FUNDED BY THE INNOVATION FUND DENMARK (GRANT J. NR. 104-2012-1) AND THE NATURAL HISTORY MUSEUM OF DENMARK. WE THANK WERNER SCHWARZHANS FOR CROSS-CHECKING FISH SPECIES IDENTIFICATIONS USING BOTH OTOL…	NA	0025-3162	8	NA	SPRINGER HEIDELBERG	165	2018	ISI000439497700001	76	MARINE \& FRESHWATER BIOLOGY	14	MARINE \& FRESHWATER BIOLOGY	MADSREINHOLDTJENSENGMAIL.COM	NA	GN9GG	NA	JENSEN, MR (REPRINT AUTHOR), UNIV COPENHAGEN, NAT HIST MUSEUM DENMARK, SECT EVOLUTIONARY GENOM, UNIV PK 15, DK-2100 COPENHAGEN, DENMARK	ISI	UNIV COPENHAGEN;AARHUS UNIV;TECH UNIV DENMARK	UNIV COPENHAGEN	NA	JENSEN MR, 2018, MAR BIOL	JENSEN MR, 2018, MAR BIOL
PARSONS KM, 2018, R SOC OPEN SCI	PARSONS KM;EVERETT M;DAHLHEIM M;PARK L	WATER, WATER EVERYWHERE: ENVIRONMENTAL DNA CAN UNLOCK POPULATION STRUCTURE IN ELUSIVE MARINE SPECIES	ROYAL SOCIETY OPEN SCIENCE	R. SOC. OPEN SCI.	DETERMINING MANAGEMENT UNITS FOR NATURAL POPULATIONS IS CRITICAL FOR EFFECTIVE CONSERVATION AND MANAGEMENT. HOWEVER, COLLECTING THE REQUISITE TISSUE SAMPLES FOR POPULATION GENETIC ANALYSES REMAINS THE PRIMARY LIMITING FACTOR FOR A NUMBER OF MARINE SPECIES. THE HARBOUR PORPOISE (PHOCOENA PHOCOENA), ONE OF THE SMALLEST CETACEANS IN THE NORTHERN HEMISPHERE, IS A PRIMARY EXAMPLE. THESE ELUSIVE, HIGHL…	PORPOISE; ENVIRONMENTAL DNA; POPULATION GENETICS; CETACEAN; STOCK; NEXT-GENERATION SEQUENCING	PORPOISES PHOCOENA-PHOCOENA; HARBOR PORPOISE; EDNA; MITOCHONDRIAL; QUANTIFICATION; TEMPERATURE; ABUNDANCE; PATTERNS; SAMPLES; RATES	ENGLISH	ARTICLE	ARTICLE	7	ARCHER FI, 2017, MOL ECOL RESOUR, V17, P5, DOI 10.1111/1755-0998.12559.;BAKER CS, 2018, FRONT MAR SCI, V5, DOI 10.3389/FMARS.2018.00133.;BARLOW J, 1995, US MARINE MAMMAL STO.;BARNES MA, 2014, ENVIRON SCI TECHNOL, V48, P1819, DOI 10.1021/ES404734P.;BIK EM, 2016, NAT COMMUN, V7, DOI 10.1038/NCOMMS10516.;BOSSART GREGORY D., 2006, OCEANOGRAPHY, V19, P134.;MINH BQ, 2013, MOL BIOL EVOL, V30, P1188, DOI…	PARSONS, KM (REPRINT AUTHOR), NOAA, NATL MARINE FISHERIES SERV, MARINE MAMMAL LAB, 7600 SAND POINT WAY NE, SEATTLE, WA 98115 USA.;PARSONS, KIM M., NOAA, NATL MARINE FISHERIES SERV, MARINE MAMMAL LAB, 7600 SAND POINT WAY NE, SEATTLE, WA 98115 USA.;DAHLHEIM, MARILYN, ALASKA FISHERIES SCI CTR, MARINE MAMMAL LAB, 7600 SAND POINT WAY NE, SEATTLE, WA 98115 USA.;EVERETT, MEREDITH, NOAA, NATL MARINE FISH…	10.1098/RSOS.180537	6-9 CARLTON HOUSE TERRACE, LONDON SW1Y 5AG, ENGLAND	180537	NA	NOAA FISHERIESNATIONAL OCEANIC ATMOSPHERIC ADMIN (NOAA) - USA; NMFS; NOAA OFFICE OF PROTECTED RESOURCES	ALL RESEARCH WAS SUPPORTED BY FUNDS FROM NOAA FISHERIES, NMFS AND NOAA OFFICE OF PROTECTED RESOURCES.	NA	2054-5703	8	NA	ROYAL SOC	5	2018	ISI000443443000072	54	SCIENCE \& TECHNOLOGY - OTHER TOPICS	28	MULTIDISCIPLINARY SCIENCES	KIM.PARSONSNOAA.GOV	NA	GS3BA	NA	PARSONS, KM (REPRINT AUTHOR), NOAA, NATL MARINE FISHERIES SERV, MARINE MAMMAL LAB, 7600 SAND POINT WAY NE, SEATTLE, WA 98115 USA	ISI	MARINE MAMMAL LAB;ALASKA FISHERIES SCI CTR;NATL MARINE FISHERIES SERV;NORTHWEST FISHERIES SCI CTR	MARINE MAMMAL LAB	NA	PARSONS KM, 2018, R SOC OPEN SCI	PARSONS KM, 2018, R SOC OPEN SCI
KAMOROFF C, 2018, LIMNOLOGY	KAMOROFF C;GOLDBERG CS	ENVIRONMENTAL DNA QUANTIFICATION IN A SPATIAL AND TEMPORAL CONTEXT: A CASE STUDY EXAMINING THE REMOVAL OF BROOK TROUT FROM A HIGH ALPINE BASIN	LIMNOLOGY	LIMNOLOGY	ANALYSIS OF AQUATIC ENVIRONMENTAL DNA (EDNA) IS A PROMISING TOOL TO DETERMINE SPECIES DISTRIBUTION, ABUNDANCE, AND BIOMASS. UNDERSTANDING HOW THE AMOUNT OF EDNA COLLECTED IS AFFECTED BY SPATIAL AND TEMPORAL PROCESSES NEEDS TO BECOME BETTER UNDERSTOOD BEFORE EDNA QUANTIFICATION CAN BE USED IN SPECIES MANAGEMENT. IN THIS STUDY, WE ANALYZED HOW THE AMOUNT OF EDNA CHANGED ACROSS SPACE AND TIME IN A H…	AQUATIC RESTORATION; ENVIRONMENTAL DNA; QUANTITATIVE PCR; WATER SAMPLING	SIERRA-NEVADA LAKES; FISH INTRODUCTIONS; MONITORING PROGRAM; MOUNTAIN LAKES; WATER SAMPLES; EDNA; SENSITIVITY; CALIFORNIA; ABUNDANCE	ENGLISH	ARTICLE	ARTICLE	0	ANDERSON DR, 2001, WILDLIFE SOC B, V29, P1294.;BAHLS P, 1992, NORTHWEST SCI, V66, P183.;BIGGS J, 2015, BIOL CONSERV, V183, P19, DOI 10.1016/J.BIOCON.2014.11.029.;BRADFORD DF, 1989, COPEIA, P775, DOI 10.2307/1445515.;DARLING JA, 2007, BIOL INVASIONS, V9, P751, DOI 10.1007/S10530-006-9079-4.;DEINER K, 2014, PLOS ONE, V9, DOI 10.1371/JOURNAL.PONE.0088786.;DEJEAN T, 2012, J APPL ECOL, V49, P953, DOI …	KAMOROFF, C (REPRINT AUTHOR), WASHINGTON STATE UNIV, SCH ENVIRONM, PULLMAN, WA 99164 USA.;KAMOROFF, C (REPRINT AUTHOR), YOSEMITE NATL PK, RESOURCE MANAGEMENT \& SCI, PULLMAN, WA USA.;KAMOROFF, COLLEEN, GOLDBERG, CAREN S., WASHINGTON STATE UNIV, SCH ENVIRONM, PULLMAN, WA 99164 USA.;KAMOROFF, COLLEEN, YOSEMITE NATL PK, RESOURCE MANAGEMENT \& SCI, PULLMAN, WA USA.	10.1007/S10201-018-0551-5	CHIYODA FIRST BLDG EAST, 3-8-1 NISHI-KANDA, CHIYODA-KU, TOKYO, 101-0065, JAPAN	NA	NA	WASHINGTON STATE UNIVERSITY; YOSEMITE CONSERVANCY	WE WOULD LIKE TO THANK THE NATIONAL RESEARCH CONSERVATION ENDOWMENT GRANT FROM WASHINGTON STATE UNIVERSITY AND THE YOSEMITE CONSERVANCY FOR FUNDING THE PROJECT. NINETTE DANIELLE AND ROB GRASSO FROM YOSEMITE NATIONAL PARK PROVIDED ESSENTIAL SUPPORT AND ASSISTANCE THROUGHOUT EVERY STAGE OF THE PROJECT. WE ARE VERY GRATEFUL FOR JESSICA THOMPSON, AUSTIN BOARDMAN, AND GRAYSON HUSTON FOR HELPING COLLEC…	NA	1439-8621	3	335-342	SPRINGER JAPAN KK	19	2018	ISI000439148900007	50	MARINE \& FRESHWATER BIOLOGY	36	LIMNOLOGY	CDKAMOROFFGMAIL.COM CAREN.GOLDBERGWSU.EDU	NA	GN5ZN	NA	KAMOROFF, C (REPRINT AUTHOR), WASHINGTON STATE UNIV, SCH ENVIRONM, PULLMAN, WA 99164 USA	ISI	WASHINGTON STATE UNIV;COLLEEN	WASHINGTON STATE UNIV	NA	KAMOROFF C, 2018, LIMNOLOGY	KAMOROFF C, 2018, LIMNOLOGY
ORR RJS, 2018, BMC EVOL BIOL	ORR RJS;ZHAO S;KLAVENESS D;YABUKI A;IKEDA K;MAKOTO WM;SHALCHIAN-TABRIZI K	ENIGMATIC DIPHYLLATEA EUKARYOTES: CULTURING AND TARGETED PACBIO RS AMPLICON SEQUENCING REVEALS A HIGHER ORDER TAXONOMIC DIVERSITY AND GLOBAL DISTRIBUTION	BMC EVOLUTIONARY BIOLOGY	BMC EVOL. BIOL.	BACKGROUND: THE CLASS DIPHYLLATEA BELONGS TO A GROUP OF ENIGMATIC UNICELLULAR EUKARYOTES THAT PLAY A KEY ROLE IN RECONSTRUCTING THE MORPHOLOGICAL INNOVATION AND DIVERSIFICATION OF EARLY EUKARYOTIC EVOLUTION. DESPITE ITS EVOLUTIONARY SIGNIFICANCE, VERY LITTLE IS KNOWN ABOUT THE PHYLOGENY AND SPECIES DIVERSITY OF DIPHYLLATEA. ONLY THREE SPECIES HAVE DESCRIBED MORPHOLOGY, BEING TAXONOMICALLY DIVIDED…	DIPHYLLATEA; PACBIO; RRNA; PHYLOGENY; COLLODICTYON; AMPLICON	RIBOSOMAL-RNA GENES; HETEROTROPHIC FLAGELLATE; ILLUMINA MISEQ; FUNGAL DIVERSITY; GREEN-ALGAE; PHYLOGENOMICS; PRIMERS; WATER; ALIGNMENTS; LIBRARIES	ENGLISH	ARTICLE	ARTICLE	3	AL-BULUSHI IM, 2017, BMC MICROBIOL, V17, DOI 10.1186/S12866-017-0985-7.;ASEMANINEJAD A, 2016, PLOS ONE, V11, DOI 10.1371/JOURNAL.PONE.0159043.;ASHELFORD KE, 2006, APPL ENVIRON MICROB, V72, P5734, DOI 10.1128/AEM.00556-06.;BACHY C, 2013, ISME J, V7, P244, DOI 10.1038/ISMEJ.2012.106.;BASS D, 2004, INT J SYST EVOL MICR, V54, P2393, DOI 10.1099/IJS.0.63229-0.;BRADLEY IM, 2016, APPL ENVIRON MICROB, V8…	ORR, RJS, SHALCHIAN-TABRIZI, K (REPRINT AUTHOR), UNIV OSLO, SECT GENET \& EVOLUTIONARY BIOL EVOGENE, DEPT BIOSCI, KRISTINE BONNEVIES HUS, BLINDERNVEIEN 31, N-0371 OSLO, NORWAY.;ORR, RJS, SHALCHIAN-TABRIZI, K (REPRINT AUTHOR), UNIV OSLO, SECT GENET \& EVOLUTIONARY BIOL EVOGENE, CTR INTEGRAT MICROBIAL EVOLUT CIME, DEPT BIOSCI,KRISTINE BONNEVIES HUS, BLINDERNVEIEN 31, N-0371 OSLO, NORWAY.;ORR, RUSSE…	10.1186/S12862-018-1224-Z	CAMPUS, 4 CRINAN ST, LONDON N1 9XW, ENGLAND	115	NA	NORWEGIAN RESEARCH COUNCILRESEARCH COUNCIL OF NORWAY [230868]; UNIVERSITY OF OSLO	THIS WORK HAS BEEN SUPPORTED BY RESEARCH GRANTS FROM THE NORWEGIAN RESEARCH COUNCIL TO R.J.S.O (PROJECT 230868) AND THE UNIVERSITY OF OSLO TO K.S.-T. AND D.K. THE FUNDING BODIES HAD NO ROLE IN THE DESIGN OF THE STUDY, COLLECTION, ANALYSIS, INTERPRETATION OF DATA NOR THE WRITING OF THE MANUSCRIPT.	NA	1471-2148	NA	NA	BMC	18	2018	ISI000439159600003	74	EVOLUTIONARY BIOLOGY, GENETICS \& HEREDITY	10	EVOLUTIONARY BIOLOGY, GENETICS \& HEREDITY	RUSSELL\_ORRHOTMAIL.COM KAMRANIBV.UIO.NO	NA	GN6CN	NA	ORR, RJS, SHALCHIAN-TABRIZI, K (REPRINT AUTHOR), UNIV OSLO, SECT GENET \& EVOLUTIONARY BIOL EVOGENE, DEPT BIOSCI, KRISTINE BONNEVIES HUS, BLINDERNVEIEN 31, N-0371 OSLO, NORWAY	ISI	UNIV OSLO;UNIV OSLO;OSLO UNIV HOSP;UNIV OSLO;UNIV OSLO;JAPAN AGCY MARINE EARTH SCI AND TECHNOL JAMSTEC;UNIV TSUKUBA	UNIV OSLO	NA	ORR RJS, 2018, BMC EVOL BIOL	ORR RJS, 2018, BMC EVOL BIOL
PONT D, 2018, SCI REP	PONT D;ROCLE M;VALENTINI A;CIVADE R;JEAN P;MAIRE A;ROSET N;SCHABUSS M;ZORNIG H;DEJEAN T	ENVIRONMENTAL DNA REVEALS QUANTITATIVE PATTERNS OF FISH BIODIVERSITY IN LARGE RIVERS DESPITE ITS DOWNSTREAM TRANSPORTATION	SCIENTIFIC REPORTS	SCI REP	DESPITE THE ECOLOGICAL AND SOCIETAL IMPORTANCE OF LARGE RIVERS, FISH SAMPLING REMAINS COSTLY AND LIMITED TO SPECIFIC HABITATS (E.G., RIVER BANKS). USING AN EDNA METABARCODING APPROACH, WE REGULARLY SAMPLED 500 KM OF A LARGE RIVER (RHONE RIVER). COMPARISONS WITH LONG-TERM ELECTROFISHING SURVEYS DEMONSTRATED THE ABILITY OF EDNA METABARCODING TO QUALITATIVELY AND QUANTITATIVELY REVEAL FISH ASSEMBLAG…	NA	COMMUNITIES; ABUNDANCE; EDNA; DEPOSITION; PLANT	ENGLISH	ARTICLE	ARTICLE	23	BALDIGO BP, 2017, T AM FISH SOC, V146, P99, DOI 10.1080/00028487.2016.1243578.;BOHMANN K, 2014, TRENDS ECOL EVOL, V29, P358, DOI 10.1016/J.TREE.2014.04.003.;CHANGEUX T., 2011, PECHE FLUVIALE FRANC, P196.;CIVADE R, 2016, PLOS ONE, V11, DOI 10.1371/JOURNAL.PONE.0157366.;DARLING JA, 2011, ENVIRON RES, V111, P978, DOI 10.1016/J.ENVRES.2011.02.001.;DEINER K, 2017, MOL ECOL, V26, P5872, DOI 10.1111/MEC…	PONT, D (REPRINT AUTHOR), SPYGEN, 17 RUE LAC ST ANDRE, F-73370 LE BOURGET DU LAC, FRANCE.;PONT, D (REPRINT AUTHOR), VIGILIFE, 17 RUE LAC ST ANDRE, F-73370 LE BOURGET DU LAC, FRANCE.;PONT, D (REPRINT AUTHOR), UNIV NAT RESOURCES \& LIFE SCI, INST HYDROBIOL \& AQUAT ECOSYST MANAGEMENT IHG, GREGOR MENDEL STR 33, A-1180 VIENNA, AUSTRIA.;PONT, DIDIER, VALENTINI, ALICE, JEAN, PAULINE, DEJEAN, TONY, SPYG…	10.1038/S41598-018-28424-8	MACMILLAN BUILDING, 4 CRINAN ST, LONDON N1 9XW, ENGLAND	10361	NA	``COMPAGNIE NATIONALE DU RHONE (CNR)ITALIAN NATIONAL RESEARCH COUNCIL; SPYGEN; ASSOCIATION BEAUVAL NATURE; ANR AQUADNA [ANR-13-ECOT-0002]; EU COST ACTION DNAQUA-NET [CA15219]	FUNDING FOR THIS WORK WAS PROVIDED BY THE ``COMPAGNIE NATIONALE DU RHONE (CNR), SPYGEN, THE ASSOCIATION BEAUVAL NATURE AND THE ANR AQUADNA (ANR-13-ECOT-0002). WE THANK MARIE PIERRON, COLINE GABORIAUD, JEAN- BAPTISTE DECOTTE, LIONEL MERIC AND CHRISTOPHE MORA FOR CONTRIBUTING TO THE FIELD WORK AND/OR THE LABORATORY ANALYSIS. WE THANK ``AGENCE FRANCAISE POUR LA BIODIVERSITE (AFB) AND ``ELECTRICITE D…	NA	2045-2322	NA	NA	NATURE PUBLISHING GROUP	8	2018	ISI000438023300001	60	SCIENCE \& TECHNOLOGY - OTHER TOPICS	65	MULTIDISCIPLINARY SCIENCES	DIDIER.PONTBOKU.AC.AT	NA	GM3QX	NA	PONT, D (REPRINT AUTHOR), SPYGEN, 17 RUE LAC ST ANDRE, F-73370 LE BOURGET DU LAC, FRANCE	ISI	UNIV NAT RESOURCES AND LIFE SCI;COMPAGNIE NATL RHONE;FRENCH NATL AGCY BIODIVERS;SCHABUSS	NOTREPORTED	NA	PONT D, 2018, SCI REP	PONT D, 2018, SCI REP
VIDULIN V, 2018, MICROBIOME	VIDULIN V;SMUC T;DZEROSKI S;SUPEK F	THE EVOLUTIONARY SIGNAL IN METAGENOME PHYLETIC PROFILES PREDICTS MANY GENE FUNCTIONS	MICROBIOME	MICROBIOME	BACKGROUND: THE FUNCTION OF MANY GENES IS STILL NOT KNOWN EVEN IN MODEL ORGANISMS. AN INCREASING AVAILABILITY OF MICROBIOME DNA SEQUENCING DATA PROVIDES AN OPPORTUNITY TO INFER GENE FUNCTION IN A SYSTEMATIC MANNER. RESULTS: WE EVALUATED IF THE EVOLUTIONARY SIGNAL CONTAINED IN METAGENOME PHYLETIC PROFILES (MPP) IS PREDICTIVE OF A BROAD ARRAY OF GENE FUNCTIONS. THE MPPS ARE AN ENCODING OF ENVIRONME…	GENE FUNCTION; METAGENOMES; MACHINE LEARNING; PHYLETIC PROFILES; COMPARATIVE GENOMICS	PROTEIN FUNCTION PREDICTION; HETEROGENEOUS DATA SOURCES; PHYLOGENETIC PROFILES; MICROBIAL COMMUNITIES; BACTERIAL GENOMES; DATA INTEGRATION; ANNOTATION; ORGANISMS; SEQUENCES; ONTOLOGY	ENGLISH	ARTICLE	ARTICLE	0	ASSHAUER KP, 2015, BIOINFORMATICS, V31, P2882, DOI 10.1093/BIOINFORMATICS/BTV287.;BASHIR A, 2012, NAT BIOTECHNOL, V30, P701, DOI 10.1038/NBT.2288.;BRBIC M, 2016, NUCLEIC ACIDS RES, V44, P10074, DOI 10.1093/NAR/GKW964.;BREIMAN L, 2001, MACH LEARN, V45, P5, DOI 10.1023/A:1010933404324.;CAFA, BIOF PRED.;CAMON E, 2004, NUCLEIC ACIDS RES, V32, PD262, DOI 10.1093/NAR/GKH021.;CAMON EB, 2005, BMC BIOINFO…	SUPEK, F (REPRINT AUTHOR), BARCELONA INST SCI \& TECHNOL, INST RES BIOMED IRB BARCELONA, GENOME DATA SCI, BARCELONA 08028, SPAIN.;VIDULIN, VEDRANA, FAC INFORMAT STUDIES, NOVO MESTO 8000, SLOVENIA.;VIDULIN, VEDRANA, SMUC, TOMISLAV, RUDJER BOSKOVIC INST, DIV ELECT, ZAGREB 10000, CROATIA.;VIDULIN, VEDRANA, DZEROSKI, SASO, JOZEF STEFAN INST, DEPT KNOWLEDGE TECHNOL, LJUBLJANA 1000, SLOVENIA.;SUPEK, FR…	10.1186/S40168-018-0506-4	CAMPUS, 4 CRINAN ST, LONDON N1 9XW, ENGLAND	129	NA	REPUBLIC OF SLOVENIA; EUROPEAN UNION UNDER THE EUROPEAN REGIONAL DEVELOPMENT FUND [RAZISKOVALCI-2.0-FIS-529008, C3330-17-529008]; CROATIAN SCIENCE FOUNDATION; CENTRE OF EXCELLENCE PROJECT ``BIOPROSPECTING OF ADRIATIC SEA; CROATIAN GOVERNMENT; EUROPEAN UNION THROUGH THE EUROPEAN REGIONAL DEVELOPMENT FUNDEUROPEAN UNION (EU) [KK.01.1.1.01.0002]; EUROPEAN COMMISSIONEUROPEAN COMMISSION JOINT RESEARCH …	THIS PROJECT WAS SUPPORTED BY THE REPUBLIC OF SLOVENIA AND THE EUROPEAN UNION UNDER THE EUROPEAN REGIONAL DEVELOPMENT FUND (GRANT ``RAZISKOVALCI-2.0-FIS-529008, IMPLEMENTATION OF THE OPERATION NO. C3330-17-529008), BY THE CROATIAN SCIENCE FOUNDATION AND THE CENTRE OF EXCELLENCE PROJECT ``BIOPROSPECTING OF ADRIATIC SEA, CO-FINANCED BY THE CROATIAN GOVERNMENT AND THE EUROPEAN UNION THROUGH THE EURO…	NA	2049-2618	NA	NA	BMC	6	2018	ISI000438419000002	79	MICROBIOLOGY	12	MICROBIOLOGY	FRAN.SUPEKIRBBARCELONA.ORG	NA	GM7ZO	NA	SUPEK, F (REPRINT AUTHOR), BARCELONA INST SCI \& TECHNOL, INST RES BIOMED IRB BARCELONA, GENOME DATA SCI, BARCELONA 08028, SPAIN	ISI	FAC INFORMAT STUDIES;RUDJER BOSKOVIC INST;JOZEF STEFAN INST;BARCELONA INST SCI AND TECHNOL	BARCELONA INST SCI AND TECHNOL	NA	VIDULIN V, 2018, MICROBIOME	VIDULIN V, 2018, MICROBIOME
XIE Y, 2018, ENVIRON POLLUT	XIE Y;ZHANG X;YANG J;KIM S;HONG S;GIESY JP;YIM UH;SHIM WJ;YU H;KHIM JS	EDNA-BASED BIOASSESSMENT OF COASTAL SEDIMENTS IMPACTED BY AN OIL SPILL	ENVIRONMENTAL POLLUTION	ENVIRON. POLLUT.	OIL SPILLS OFFSHORE CAN CAUSE LONG-TERM ECOLOGICAL EFFECTS ON COASTAL MARINE ECOSYSTEMS. DESPITE THEIR IMPORTANT ECOLOGICAL ROLES IN THE CYCLING OF ENERGY AND NUTRIENTS IN FOOD WEBS, EFFECTS ON BACTERIA, PROTISTS OR ARTHROPODS ARE OFTEN NEGLECTED. ENVIRONMENTAL DNA (EDNA) METABARCODING WAS APPLIED TO CHARACTERIZE CHANGES IN THE STRUCTURE OF MICRO- AND MACRO-BIOTA COMMUNITIES OF SURFACE SEDIMENTS …	OIL SPILL; NEXT-GENERATION SEQUENCING; BACTERIA; PROTIST; METAZOAN; BENTHIC INVERTEBRATES; COASTAL ECOSYSTEM	POLYCYCLIC AROMATIC-HYDROCARBONS; AHR-ACTIVE PAHS; CRUDE-OIL; WATER; MARINE; SEQUENCES; RESPONSES; ECOSYSTEM; BACTERIA; DNA	ENGLISH	ARTICLE	ARTICLE	10	ALMEDA R, 2014, ECOTOX ENVIRON SAFE, V106, P76, DOI 10.1016/J.ECOENV.2014.04.028.;ATLAS RM, 1981, MICROBIOL REV, V45, P180, DOI 10.1128/MMBR.45.1.180-209.1981.;BAMFORTH SM, 2005, J CHEM TECHNOL BIOT, V80, P723, DOI 10.1002/JCTB.1276.;BARGIELA R, 2015, FRONT MICROBIOL, V6, DOI 10.3389/FMICB.2015.01270.;BARRON MG, 2012, TOXICOL PATHOL, V40, P315, DOI 10.1177/0192623311428474.;BITENCOURT JAP, 2014, …	ZHANG, XW (REPRINT AUTHOR), NANJING UNIV, SCH ENVIRONM, STATE KEY LAB POLLUT CONTROL \& RESOURCE REUSE, NANJING 210023, JIANGSU, PEOPLES R CHINA.;KHIM, JS (REPRINT AUTHOR), SEOUL NATL UNIV, SCH EARTH \& ENVIRONM SCI, SEOUL 08826, SOUTH KOREA.;KHIM, JS (REPRINT AUTHOR), SEOUL NATL UNIV, RES INST OCEANOG, SEOUL 08826, SOUTH KOREA.;XIE, YUWEI, ZHANG, XIAOWEI, YANG, JIANGHUA, GIESY, JOHN P., YU, HONG…	10.1016/J.ENVPOL.2018.02.081	THE BOULEVARD, LANGFORD LANE, KIDLINGTON, OXFORD OX5 1GB, OXON, ENGLAND	NA	NA	MAJOR SCIENCE AND TECHNOLOGY PROGRAM FOR WATER POLLUTION CONTROL AND TREATMENT [2017ZX07602-002]; JIANGSU ENVIRONMENTAL PROTECTION RESEARCH FUND [2016017]; FUNDAMENTAL RESEARCH FUNDS FOR THE CENTRAL UNIVERSITIESFUNDAMENTAL RESEARCH FUNDS FOR THE CENTRAL UNIVERSITIES; PROJECT ``OIL SPILL ENVIRONMENTAL IMPACT ASSESSMENT AND ENVIRONMENTAL RESTORATION - MINISTRY OF OCEANS AND FISHERIES OF KOREA [PM56…	WE THANK THE MAJOR SCIENCE AND TECHNOLOGY PROGRAM FOR WATER POLLUTION CONTROL AND TREATMENT (\#2017ZX07602-002) AND JIANGSU ENVIRONMENTAL PROTECTION RESEARCH FUND (2016017). X.Z. WAS SUPPORTED BY THE FUNDAMENTAL RESEARCH FUNDS FOR THE CENTRAL UNIVERSITIES. THIS WORK WAS ALSO SUPPORTED BY THE PROJECT ENTITLED ``OIL SPILL ENVIRONMENTAL IMPACT ASSESSMENT AND ENVIRONMENTAL RESTORATION (PM56951) FUNDE…	NA	0269-7491	NA	739-748	ELSEVIER SCI LTD	238	2018	ISI000434754600079	62	ENVIRONMENTAL SCIENCES \& ECOLOGY	64	ENVIRONMENTAL SCIENCES	ZHANGXWNJU.EDU.CN JSKOCEANSNU.AC.KR	NA	GI8EM	NA	ZHANG, XW (REPRINT AUTHOR), NANJING UNIV, SCH ENVIRONM, STATE KEY LAB POLLUT CONTROL \& RESOURCE REUSE, NANJING 210023, JIANGSU, PEOPLES R CHINA	ISI	NANJING UNIV;SEOUL NATL UNIV;SEOUL NATL UNIV;CHUNGNAM NATL UNIV;UNIV SASKATCHEWAN;UNIV SASKATCHEWAN;UNIV HONG KONG;UNIV SASKATCHEWAN;OIL AND POPS RES GRP	NANJING UNIV	NA	XIE Y, 2018, ENVIRON POLLUT	XIE Y, 2018, ENVIRON POLLUT
GUENNOC CM, 2018, FEMS MICROBIOL ECOL	GUENNOC CM;ROSE C;LABBE J;DEVEAU A	BACTERIAL BIOFILM FORMATION ON THE HYPHAE OF ECTOMYCORRHIZAL FUNGI: A WIDESPREAD ABILITY UNDER CONTROLS?	FEMS MICROBIOLOGY ECOLOGY	FEMS MICROBIOL. ECOL.	ECTOMYCORRHIZAL (ECM) FUNGI ESTABLISH SYMBIOSIS WITH ROOTS OF MOST TREES OF BOREAL AND TEMPERATE ECOSYSTEMS AND ARE MAJOR DRIVERS OF NUTRIENT FLUXES BETWEEN TREES AND THE SOIL. ECM FUNGI CONSTANTLY INTERACT WITH BACTERIA ALL ALONG THEIR LIFE CYCLE AND THE EXTENDED NETWORKS OF HYPHAE PROVIDE A HABITAT FOR COMPLEX BACTERIAL COMMUNITIES. DESPITE THE IMPORTANT EFFECTS THESE BACTERIA CAN HAVE ON THE G…	BIOFILMS; EDNA; ECTOMYCORRHIZAL SYMBIOSIS; FUNGAL/BACTERIAL INTERACTIONS	EXTRACELLULAR DNA; PSEUDOMONAS-FLUORESCENS; SOIL BACTERIA; DOUGLAS-FIR; MECHANISMS; ATTACHMENT; TRANSPORT; NETWORK; GENOME; GROWTH	ENGLISH	ARTICLE	ARTICLE	4	BAILEY MJ, 1995, MOL ECOL, V4, P755, DOI 10.1111/J.1365-294X.1995.TB00276.X.;BALBONTIN R, 2014, MICROB BIOTECHNOL, V7, P589, DOI 10.1111/1751-7915.12182.;BALLHAUSEN MB, 2016, PLOS ONE, V11, DOI 10.1371/JOURNAL.PONE.0157552.;BARNES AMT, 2012, MBIO, V3, DOI 10.1128/MBIO.00193-12.;BERTAUX J, 2003, APPL ENVIRON MICROB, V69, P4243, DOI 10.1128/AEM.69.7.4243-4248.2003.;BOCKELMANN U, 2006, FEMS MICROBIO…	DEVEAU, A (REPRINT AUTHOR), UNIV LORRAINE, INRA, UMR1136, INTERACT ARBRES MICROORGANISMES, F-54280 CHAMPENOUX, FRANCE.;GUENNOC, CORA MIQUEL, DEVEAU, AURELIE, UNIV LORRAINE, INRA, UMR IAM, F-54280 CHAMPENOUX, FRANCE.;GUENNOC, CORA MIQUEL, LABBE, JESSY, OAK RIDGE NATL LAB, BIOSCI DIV, OAK RIDGE, TN 37831 USA.;ROSE, CHRISTOPHE, UNIV LORRAINE, AGROPARISTECH, INRA, UMR SILVA, F-54000 NANCY, FRANCE.	10.1093/FEMSEC/FIY093	GREAT CLARENDON ST, OXFORD OX2 6DP, ENGLAND	FIY093	NA	FRENCH NATIONAL RESEARCH AGENCY THROUGH THE LABORATORY OF EXCELLENCE ARBREFRENCH NATIONAL RESEARCH AGENCY (ANR) [ANR-11-LABX-0002-01]; PLANT-MICROBE INTERFACES SCIENTIFIC FOCUS AREA IN THE GENOMIC SCIENCE PROGRAM, THE OFFICE OF BIOLOGICAL AND ENVIRONMENTAL RESEARCH IN THE U.S. DEPARTMENT OF ENERGY OFFICE OF SCIENCE; U.S. DEPARTMENT OF ENERGYUNITED STATES DEPARTMENT OF ENERGY (DOE) [DE-AC05-00OR22…	THIS WORK WAS SUPPORTED BY THE FRENCH NATIONAL RESEARCH AGENCY THROUGH THE LABORATORY OF EXCELLENCE ARBRE [ANR-11-LABX-0002-01] AND BY THE PLANT-MICROBE INTERFACES SCIENTIFIC FOCUS AREA IN THE GENOMIC SCIENCE PROGRAM, THE OFFICE OF BIOLOGICAL AND ENVIRONMENTAL RESEARCH IN THE U.S. DEPARTMENT OF ENERGY OFFICE OF SCIENCE. OAK RIDGE NATIONAL LABORATORY IS MANAGED BY UT-BATTELLE, LLC, FOR THE U.S. DE…	NA	0168-6496	7	NA	OXFORD UNIV PRESS	94	2018	ISI000439792600013	75	MICROBIOLOGY	41	MICROBIOLOGY	AURELIE.DEVEAUINRA.FR	NA	GO2II	NA	DEVEAU, A (REPRINT AUTHOR), UNIV LORRAINE, INRA, UMR1136, INTERACT ARBRES MICROORGANISMES, F-54280 CHAMPENOUX, FRANCE	ISI	UNIV LORRAINE;BIOSCI DIV;UNIV LORRAINE	UNIV LORRAINE	NA	GUENNOC CM, 2018, FEMS MICROBIOL ECOL	GUENNOC CM, 2018, FEMS MICROBIOL ECOL
FARLEY NJ, 2018, TRANS AM FISH SOC	FARLEY NJ;VASQUEZ AA;KIK R;DAVID SR;KATAILIHA AS;WALKER XN;RAM JL	PRIMER DESIGNS FOR IDENTIFICATION AND ENVIRONMENTAL DNA (EDNA) DETECTION OF GARS	TRANSACTIONS OF THE AMERICAN FISHERIES SOCIETY	TRANS. AM. FISH. SOC.	GARS (FAMILY LEPISOSTEIDAE) PLAY IMPORTANT ROLES AS APEX PREDATORS IN FRESHWATER ECOSYSTEMS, HELPING TO BALANCE FISH POPULATIONS. SEVERAL GAR SPECIES ARE EXPLOITED AS FOOD AND GAME FISH, AND SOME SPECIES ARE CLASSIFIED AS VULNERABLE DUE TO HABITAT LOSS. NEW MOLECULAR TECHNIQUES TO DETECT, MONITOR, AND IDENTIFY ENVIRONMENTAL DNA (EDNA) FROM GARS MIGHT HELP INFORM MANAGEMENT AND CONSERVATION EFFORT…	NA	FRESH-WATER; FISHES; BIOGEOGRAPHY; QUANTIFICATION; POPULATIONS; PHYLOGENY; TELEOSTEI; BIOLOGY; LARVAL; GROWTH	ENGLISH	ARTICLE	ARTICLE	2	AGUILERA C, 2002, T AM FISH SOC, V131, P899, DOI 10.1577/1548-8659(2002)131\&LT,0899:MDOAGA\&GT,2.0.CO,2.;BALDIGO BP, 2017, T AM FISH SOC, V146, P99, DOI 10.1080/00028487.2016.1243578.;BECKER G. C., 1983, FISHES WISCONSIN.;BOHMANN K, 2014, TRENDS ECOL EVOL, V29, P358, DOI 10.1016/J.TREE.2014.04.003.;BOOTHROYD M, 2016, AQUAT CONSERV, V26, P1107, DOI 10.1002/AQC.2617.;COMABELLA Y, 2006, FISH PHYSIO…	RAM, JL (REPRINT AUTHOR), WAYNE STATE UNIV, DEPT PHYSIOL, DETROIT, MI 48201 USA.;RAM, JL (REPRINT AUTHOR), BELLE ISLE CONSERVANCY, BELLE ISLE AQUARIUM, 300 RIVER PL DR,SUITE 2800, DETROIT, MI 48207 USA.;FARLEY, NICOLE J., VASQUEZ, ADRIAN A., WALKER, XAVIER N., RAM, JEFFREY L., WAYNE STATE UNIV, DEPT PHYSIOL, DETROIT, MI 48201 USA.;KIK, RICHARD, RAM, JEFFREY L., BELLE ISLE CONSERVANCY, BELLE ISLE …	10.1002/TAFS.10043	530 WALNUT STREET, STE 850, PHILADELPHIA, PA 19106 USA	NA	NA	WAYNE STATE UNDERGRADUATE RESEARCH OPPORTUNITY PROGRAM; SHARON L. RAM AQUATIC SCIENCES FUND; U.S. ENVIRONMENTAL PROTECTION AGENCYUNITED STATES ENVIRONMENTAL PROTECTION AGENCY [00E01290]	THE AUTHORS WOULD LIKE TO EXPRESS THEIR APPRECIATION TO THE BELLE ISLE AQUARIUM, WHICH MADE THIS PROJECT POSSIBLE. THE PROJECT WAS SUPPORTED BY FUNDING FROM THE WAYNE STATE UNDERGRADUATE RESEARCH OPPORTUNITY PROGRAM, THE SHARON L. RAM AQUATIC SCIENCES FUND, AND U.S. ENVIRONMENTAL PROTECTION AGENCY GRANT 00E01290. WE ALSO ACKNOWLEDGE IMAN MEKLED FOR ASSISTING IN BENCH WORK AND DATA ANALYSIS. THERE…	NA	0002-8487	4	687-695	TAYLOR \& FRANCIS INC	147	2018	ISI000439879700008	37	FISHERIES	25	FISHERIES	JEFFRAMMED.WAYNE.EDU	NA	GO3HG	NA	RAM, JL (REPRINT AUTHOR), WAYNE STATE UNIV, DEPT PHYSIOL, DETROIT, MI 48201 USA	ISI	WAYNE STATE UNIV;NICHOLLS STATE UNIV;WAYNE STATE UNIV	WAYNE STATE UNIV	NA	FARLEY NJ, 2018, TRANS AM FISH SOC	FARLEY NJ, 2018, TRANS AM FISH SOC
OHTA T, 2018, J PLANT RES	OHTA T;KAWASHIMA T;SHINOZAKI NO;DOBASHI A;HIRAOKA S;HOSHINO T;KANNO K;KATAOKA T;KAWASHIMA S;MATSUI M;NEMOTO W;NISHIJIMA S;SUGANUMA N;SUZUKI H;TAGUCHI Y;TAKENAKA Y;TANIGAWA Y;TSUNEYOSHI M;YOSHITAKE K;SATO Y;YAMASHITA R;ARAKAWA K;IWASAKI W	COLLABORATIVE ENVIRONMENTAL DNA SAMPLING FROM PETAL SURFACES OF FLOWERING CHERRY CERASUS X YEDOENSIS `SOMEI-YOSHINO' ACROSS THE JAPANESE ARCHIPELAGO	JOURNAL OF PLANT RESEARCH	J. PLANT RES.	RECENT STUDIES HAVE SHOWN THAT ENVIRONMENTAL DNA IS FOUND ALMOST EVERYWHERE. FLOWER PETAL SURFACES ARE AN ATTRACTIVE TISSUE TO USE FOR INVESTIGATION OF THE DISPERSAL OF ENVIRONMENTAL DNA IN NATURE AS THEY ARE ISOLATED FROM THE EXTERNAL ENVIRONMENT UNTIL THE BUD OPENS AND ONLY THEN CAN THE PETAL SURFACE ACCUMULATE ENVIRONMENTAL DNA. HERE, WE PERFORMED A CROWDSOURCED EXPERIMENT, THE ``OHANAMI PROJE…	CROWDSOURCING; CHERRY BLOSSOM; ENVIRONMENTAL DNA; AMPLICON SEQUENCING	METAGENOMICS; CULTIVARS; MARKERS	ENGLISH	ARTICLE	ARTICLE	0	AFSHINNEKOO E, 2015, CELL SYST, V1, P97, DOI 10.1016/J.CELS.2015.07.006.;ANDREWS S., 2010, FASTQC QUALITY CONTR.;CHERNOMORETZ A, 2016, MICROBIOME, V4, DOI 10.1186/S40168-016-0168-Z.;COX MP, 2010, BMC BIOINFORMATICS, V11, DOI 10.1186/1471-2105-11-485.;FENG L, 2008, LANGMUIR, V24, P4114, DOI 10.1021/LA703821H.;HOWE J., 2006, WIRED.;IKETANI H, 2007, BREEDING SCI, V57, P1, DOI 10.1270/JSBBS.57.1.;INN…	OHTA, T (REPRINT AUTHOR), ROIS, JOINT SUPPORT CTR DATA SCI RES, DATABASE CTR LIFE SCI DBCLS, MISHIMA, SHIZUOKA 4118540, JAPAN.;OHTA, TAZRO, ROIS, JOINT SUPPORT CTR DATA SCI RES, DATABASE CTR LIFE SCI DBCLS, MISHIMA, SHIZUOKA 4118540, JAPAN.;KAWASHIMA, TAKESHI, NATL INST GENET, MISHIMA, SHIZUOKA 4118540, JAPAN.;SHINOZAKI, NATSUKO O., TOHOKU UNIV, GRAD SCH MED, DIV BIOMED INFORMAT ANAL, SENDAI, MIY…	10.1007/S10265-018-1017-X	CHIYODA FIRST BLDG EAST, 3-8-1 NISHI-KANDA, CHIYODA-KU, TOKYO, 101-0065, JAPAN	NA	NA	NGS FIELD 4TH MEETING	THIS WORK WAS SUPPORTED BY THE NGS FIELD 4TH MEETING.	NA	0918-9440	4	709-717	SPRINGER JAPAN KK	131	2018	ISI000436109200012	19	PLANT SCIENCES	6	PLANT SCIENCES	T.OHTADBCLS.ROIS.AC.JP	NA	GK4EQ	NA	OHTA, T (REPRINT AUTHOR), ROIS, JOINT SUPPORT CTR DATA SCI RES, DATABASE CTR LIFE SCI DBCLS, MISHIMA, SHIZUOKA 4118540, JAPAN	ISI	JOINT SUPPORT CTR DATA SCI RES;NATL INST GENET;TOHOKU UNIV;CANC INST;UNIV TOKYO;KOCHI INST CORE SAMPLE RES;TOHOKU UNIV;NATL INST ENVIRONM STUDIES;JOINT SUPPORT CTR DATA SCI RES;UNIV TOKYO;SCH SCI AND ENGN;NATL INST ADV IND SCI AND TECHNOL;UNIV TOKYO;WASEDA UNIV;INST HLTH SCI;KEIO UNIV;CHUO UNIV;KANSAI UNIV;UNIV TOKYO;INST INNOVAT;TOHOKU UNIV;KEIO UNIV	JOINT SUPPORT CTR DATA SCI RES	NA	OHTA T, 2018, J PLANT RES	OHTA T, 2018, J PLANT RES
CLARK DR, 2018, WILEY INTERDISCIP REV -WATER	CLARK DR;FERGUSON RMW;HARRIS DN;NICHOLASS KJM;PRENTICE HJ;RANDALL KC;RANDELL L;WARREN SL;DUMBRELL AJ	STREAMS OF DATA FROM DROPS OF WATER: 21ST CENTURY MOLECULAR MICROBIAL ECOLOGY	WILEY INTERDISCIPLINARY REVIEWS-WATER	WILEY INTERDISCIP. REV.-WATER	MICROORGANISMS ARE UBIQUITOUS AND REPRESENT A TAXONOMICALLY AND FUNCTIONALLY DIVERSE COMPONENT OF FRESHWATER ENVIRONMENTS OF SIGNIFICANT ECOLOGICAL IMPORTANCE. THE BACTERIA, ARCHAEA, AND MICROBIAL EUKARYA IN FRESHWATER SYSTEMS SUPPORT A RANGE OF ECOSYSTEM PROCESSES AND FUNCTIONS, INCLUDING MEDIATING ALL MAJOR BIOGEOCHEMICAL CYCLES, AND THEREFORE REGULATE THE FLOW OF MULTIPLE ECOSYSTEM SERVICES. Y…	ARCHAEA; BACTERIA; EUKARYA; METAGENETICS; METAGENOMICS; NEXT-GENERATION SEQUENCING; OMICS METHODS	ANAEROBIC AMMONIUM OXIDATION; RNA GENE SURVEYS; NEXT-GENERATION; HIGH-THROUGHPUT; FUTURE PERSPECTIVES; ENVIRONMENTAL DNA; DIVERSITY; TOOLS; AGE; CONSERVATION	ENGLISH	ARTICLE	ARTICLE	4	ABARENKOV K, 2010, NEW PHYTOL, V186, P281, DOI 10.1111/J.1469-8137.2009.03160.X.;APOTHELOZ-PERRET-GENTIL L, 2017, MOL ECOL RESOUR, V17, P1231, DOI 10.1111/1755-0998.12668.;ASHELFORD KE, 2005, APPL ENVIRON MICROB, V71, P7724, DOI 10.1128/AEM.71.12.7724-7736.2005.;BERNHARD AE, 2000, APPL ENVIRON MICROB, V66, P1587, DOI 10.1128/AEM.66.4.1587-1594.2000.;BOHAN DA, 2017, TRENDS ECOL EVOL, V32, P477, DO…	CLARK, DR, DUMBRELL, AJ (REPRINT AUTHOR), UNIV ESSEX, SCH BIOL SCI, WIVENHOE PK, COLCHESTER CO4 3SQ, ESSEX, ENGLAND.;CLARK, DAVE R., FERGUSON, ROBERT M. W., HARRIS, DANIELLE N., NICHOLASS, KIRSTY J. MATTHEWS, PRENTICE, HANNAH J., RANDALL, KATE C., RANDELL, LULI, WARREN, SCOTT L., DUMBRELL, ALEX J., UNIV ESSEX, SCH BIOL SCI, WIVENHOE PK, COLCHESTER CO4 3SQ, ESSEX, ENGLAND.	10.1002/WAT2.1280	111 RIVER ST, HOBOKEN 07030-5774, NJ USA	E1280	NA	UNIVERSITY OF ESSEX, SCHOOL OF BIOLOGICAL SCIENCES; NATURAL ENVIRONMENT RESEARCH COUNCILNERC NATURAL ENVIRONMENT RESEARCH COUNCIL [E15EE, W86713B, 471757, NE/M010813/1, NE/M02086X/1]	UNIVERSITY OF ESSEX, SCHOOL OF BIOLOGICAL SCIENCES; NATURAL ENVIRONMENT RESEARCH COUNCIL, GRANT/AWARD NUMBERS: E15EE, W86713B, 471757, NE/M010813/1, NE/M02086X/1	NA	2049-1948	4	NA	WILEY	5	2018	ISI000435817600001	64	ENVIRONMENTAL SCIENCES \& ECOLOGY, WATER RESOURCES	28	ENVIRONMENTAL SCIENCES, WATER RESOURCES	DCLARKBESSEX.AC.UK ADUMBRELLESSEX.AC.UK	NA	GK0QX	NA	CLARK, DR, DUMBRELL, AJ (REPRINT AUTHOR), UNIV ESSEX, SCH BIOL SCI, WIVENHOE PK, COLCHESTER CO4 3SQ, ESSEX, ENGLAND	ISI	UNIV ESSEX	UNIV ESSEX	NA	CLARK DR, 2018, WILEY INTERDISCIP REV -WATER	CLARK DR, 2018, WILEY INTERDISCIP REV -WATER
[truncated: 318 more rows]
