# Supplementary material for: A Review and Perspective of eDNA Application to Eutrophication and HAB Control in Freshwater and Marine Ecosystems
Source: Microorganisms. 2020 Mar 16;8(3):417. doi: 10.3390/microorganisms8030417 (PMC7143994; doi:10.3390/microorganisms8030417)
Supplement: Supplementary file 1 [file microorganisms-08-00417-s001.zip › microorganisms-730927-SI/Supplementary data 2.csv]

	Country	Freq	Percentage (%)
1	USA	143	30.49
2	GERMANY	43	9.17
3	UNITED KINGDOM	42	8.96
4	JAPAN	29	6.18
5	AUSTRALIA	22	4.69
6	CANADA	20	4.26
7	FRANCE	20	4.26
8	CHINA	18	3.84
9	SPAIN	13	2.77
10	SWITZERLAND	12	2.56
11	DENMARK	11	2.35
12	INDIA	10	2.13
13	ITALY	8	1.71
14	NEW ZEALAND	7	1.49
15	SWEDEN	7	1.49
16	AUSTRIA	6	1.28
17	ESTONIA	5	1.07
18	NORWAY	5	1.07
19	RUSSIA	5	1.07
20	BRAZIL	4	0.85
21	KOREA	4	0.85
22	NETHERLANDS	4	0.85
23	POLAND	4	0.85
24	CZECH REPUBLIC	3	0.64
25	IRELAND	3	0.64
26	PORTUGAL	3	0.64
27	FINLAND	2	0.43
28	SINGAPORE	2	0.43
29	TURKEY	2	0.43
30	ARGENTINA	1	0.21
31	EGYPT	1	0.21
32	ICELAND	1	0.21
33	ISRAEL	1	0.21
34	MALAYSIA	1	0.21
35	MEXICO	1	0.21
36	PHILIPPINES	1	0.21
37	SAUDI ARABIA	1	0.21
38	SLOVENIA	1	0.21
39	SOUTH AFRICA	1	0.21
40	THAILAND	1	0.21
41	VIETNAM	1	0.21
