# Supplementary material for: A Review and Perspective of eDNA Application to Eutrophication and HAB Control in Freshwater and Marine Ecosystems
Source: Microorganisms. 2020 Mar 16;8(3):417. doi: 10.3390/microorganisms8030417 (PMC7143994; doi:10.3390/microorganisms8030417)
Supplement: Supplementary file 1 [file microorganisms-08-00417-s001.zip › microorganisms-730927-SI/Supplementary data 3.csv]

	Mean ¦È					Mean ¦È
Cold topics	Gene Library	PCR Assays			Hot topics	Species Identification	Biodiversity	Aquatic Speices Analysis	Ecological communities
1993	0.247735904	0.063686824			1993	0.039146947	0.020742039	0.01460707	0.027607362
1995	0.023569587	0.091077216			1995	0.023338943	0.019009939	0.014911578	0.01707608
1997	0.221320243	0.144704562			1997	0.026191478	0.019265308	0.019927279	0.019890729
1998	0.025623583	0.011337868			1998	0.025623583	0.011337868	0.021428571	0.035147392
2000	0.105056456	0.01742759			2000	0.032891507	0.038046146	0.01227295	0.022582229
2001	0.320183328	0.046603235			2001	0.021513369	0.017447732	0.020750948	0.022523998
2002	0.140907477	0.161808168			2002	0.023671712	0.027847727	0.031177864	0.024325132
2003	0.113463586	0.108363971			2003	0.024075011	0.031949027	0.039823042	0.034142125
2004	0.10181066	0.06330471			2004	0.030258545	0.03862706	0.020367436	0.037751971
2005	0.168644747	0.120295023			2005	0.025841058	0.026955019	0.019569382	0.025919618
2006	0.07593407	0.136675812			2006	0.022854724	0.018895993	0.029536814	0.023823605
2007	0.097560329	0.114834936			2007	0.027293062	0.031720667	0.027310673	0.029517175
2008	0.066659247	0.050774012			2008	0.02502176	0.034509528	0.034326645	0.030464007
2009	0.090029307	0.053330405			2009	0.025149	0.029725161	0.025505277	0.022622184
2010	0.092674275	0.043927576			2010	0.031078921	0.044266693	0.03383709	0.039112066
2011	0.063696696	0.112685263			2011	0.044722293	0.031838899	0.038094657	0.034712048
2012	0.100467804	0.036896651			2012	0.052427782	0.049599748	0.039837866	0.030624814
2013	0.130924206	0.061096498			2013	0.079526939	0.051824751	0.041165489	0.031157893
2014	0.052398113	0.059626112			2014	0.104612067	0.047592159	0.052200362	0.039084545
2015	0.046373566	0.039049115			2015	0.058209044	0.054798587	0.056106334	0.03726337
2016	0.032402533	0.024943196			2016	0.146384082	0.057423277	0.055726628	0.039468673
2017	0.046059191	0.027254775			2017	0.114977561	0.068244306	0.07043883	0.056800632
2018	0.042908725	0.032653774			2018	0.127943257	0.067722966	0.053133633	0.048196012
2019	0.0302898	0.034926778			2019	0.106955324	0.070984874	0.080256821	0.058399177
2020	0.030026682	0.019996322			2020	0.108823701	0.074266937	0.072737441	0.090301317
